# Supplementary material for: Transcriptomics of ivermectin response in Caenorhabditis elegans: Integrating abamectin quantitative trait loci and comparison to the Ivermectin-exposed DA1316 strain
Source: PLoS One. 2023 May 4;18(5):e0285262. doi: 10.1371/journal.pone.0285262 (PMC10159168; doi:10.1371/journal.pone.0285262)
Supplement: S1 Table — (XLSX) [file pone.0285262.s002.xlsx]

## Sheet: N210^7 M
WormbaseID	Public Name	baseMean	log2FoldChange	lfcSE	stat	pvalue	padj	RNAi Phenotype Observed	Allele Phenotype Observed	Gene Ontology Association	Concise Description
WBGene00002601	let-381	97.4407	-0.951046	0.284236	-3.34597	0.00081996	0.0116273	body morphology variant, dumpy, embryonic lethal, gonad morphology variant, larval arrest, late larval arrest, locomotion variant, protruding vulva, slow growth, three fold arrest, two fold arrest	cell fate transformation, coelomocyte development variant, early larval arrest, early larval lethal, embryonic lethal, lethal, M lineage variant, sterile	anatomical structure morphogenesis, "cell differentiation", "DNA binding", "DNA-binding transcription factor activity", "DNA-binding transcription factor activity, RNA polymerase II-specific", "mesodermal cell fate specification", "nematode larval development", "nucleus", "positive regulation of mesodermal cell fate specification", "regulation of transcription by RNA polymerase II", "regulation o…	let-381 encodes a forkhead transcription factor and was identified in a screen for essential genes\; let-381 is essential for development at different times as mutants exhibit embryonic and early larval lethality, with a few developing to sterile adults\; inactivation of let-381 using RNA interference results in adults with mesodermal cell lineage defects and a reduced number of coelomocytes\; re…
WBGene00006629	tsp-3	24.159	1.1033	0.40128	2.74945	0.00596949	0.0470185	N.A.	N.A.	integral component of membrane, "integral component of plasma membrane", "membrane"	N.A.
WBGene00011286	ttr-29	64.7962	1.0202	0.30973	3.29385	0.000988253	0.0134947	N.A.	N.A.	cell surface, "extracellular region"	N.A.
WBGene00008610	nanp-1	111.747	-0.89177	0.226417	-3.93862	8.195e-05	0.00209728	N.A.	N.A.	cytosol, "dephosphorylation", "DNA repair", "phosphoglycolate phosphatase activity"	N.A.
WBGene00020665	T22B2.1	354.411	0.586422	0.196694	2.98139	0.00286946	0.0283534	N.A.	N.A.	innate immune response, "metal ion binding"	N.A.
WBGene00012134	T28F3.8	524.518	-0.581432	0.169631	-3.42762	0.000608897	0.00920995	N.A.	N.A.	N.A.	N.A.
WBGene00003089	ltd-1	391.378	-0.753248	0.265225	-2.84003	0.00451086	0.0392839	dauer lifespan extended, protein expression reduced	N.A.	cell-cell junction, "cytoplasm", "cytoskeleton", "metal ion binding", "molecular_function", "muscle structure development", "striated muscle dense body"	ltd-1 encodes a protein with LIM and transglutaminase domains\; LTD-1 is homologous to the mouse KY protein (MGI:96709, mutated in kyphoscoliosis), and to the HILLARIN protein of Hirudo medicinalis, found at axon hillocks\; ltd-1 is expressed in hypodermal cells from the twofold stage embryo to adulthood.
WBGene00010357	H03A11.2	304.994	-0.634237	0.152629	-4.15541	3.24705e-05	0.000987336	N.A.	N.A.	cytoskeleton, "microtubule binding"	N.A.
WBGene00008389	D1086.2	107.025	1.43578	0.211906	6.77554	1.23943e-11	4.17795e-09	N.A.	N.A.	N.A.	N.A.
WBGene00009512	bigr-1	59.875	-1.20462	0.323134	-3.72792	0.000193066	0.00416414	N.A.	N.A.	N.A.	N.A.
WBGene00009288	F31C3.6	345.4	-0.829952	0.270596	-3.06713	0.00216128	0.0234352	embryonic lethal, embryonic lethal late emb, larval arrest, late embryonic arrest, locomotion variant, organism morphology variant, pattern of transgene expression variant, protruding vulva, receptor mediated endocytosis defective	N.A.	cell cortex, "integral component of membrane", "membrane"	N.A.
WBGene00014171	nep-26	112.898	-1.54907	0.511462	-3.02871	0.00245603	0.02562	N.A.	N.A.	hydrolase activity, "integral component of membrane", "membrane", "metal ion binding", "metalloendopeptidase activity", "metallopeptidase activity", "peptidase activity", "plasma membrane", "protein processing", "proteolysis"	ZK970.1 encodes, by alternative splicing, two isoforms of a neprilysin\; neprilysins are thermolysin-like zinc metallopeptidases, found on the outer surface of animal cells, that negatively regulate small signalling peptides (e.g., enkephalin, tachykinin, insulin, and natriuretic peptides) by cleaving them\; ZK970.1 has no clear orthologs in other organisms.
WBGene00000212	asm-2	181.002	-0.639631	0.179592	-3.56159	0.000368619	0.00651238	N.A.	N.A.	acid sphingomyelin phosphodiesterase activity, "cellular anatomical entity", "ceramide biosynthetic process", "extracellular region", "extracellular space", "hydrolase activity", "hydrolase activity, acting on glycosyl bonds", "lipid metabolic process", "lysosome", "metabolic process", "metal ion binding", "phosphoric diester hydrolase activity", "sphingolipid metabolic process", "sphingomyelin c…	asm-2 encodes a protein similar to human acid sphingomyelinase (ASM) or sphingomyelin phosphodiesterase 1\; the ASM-2 protein has a putative secretory signal peptide at the N-terminus, saposin-like and proline-rich domains and putative N-linked glycosylation sites\; asm-2 shows phosphodiesterase activity when expressed in COS-7 cells\; like mammalian ASM, asm-2 is probably both intracellular and …
WBGene00017262	F08F3.4	778.205	-0.826404	0.14781	-5.59098	2.25789e-08	2.63749e-06	N.A.	N.A.	innate immune response, "L-threonine 3-dehydrogenase activity", "threonine catabolic process"	N.A.
WBGene00001250	elt-2	419.927	-0.68741	0.162682	-4.22549	2.38423e-05	0.000774908	avoids bacterial lawn, clear, cytoplasmic processing body variant, developmental delay, early larval lethal, foraging behavior variant, gene expression level reduced, gene expression variant, gut obstructed, intestinal cell morphology variant, intestinal development variant, intestinal morphology variant, L1 arrest, larval arrest, lethal, locomotion variant, male tail morphology variant, maternal…	lethal, sterile	cell differentiation, "cell fate commitment", "defense response to Gram-negative bacterium", "determination of adult lifespan", "digestion", "DNA binding", "DNA-binding transcription factor activity", "DNA-binding transcription factor activity, RNA polymerase II-specific", "double-stranded DNA binding", "endoderm development", "enzyme inhibitor activity", "innate immune response", "metal ion bind…	elt-2 encodes a GATA-type transcription factor most similar to the vertebrate GATA4-6 transcription factors required for cardiac and endoderm development (OMIM:601656, 600576)\; in C. elegans, ELT-2 is required redundantly with ELT-7 for initiating and maintaining terminal differentiation of the intestine and for regulating the intestinal innate immune respone\; ELT-2 is expressed solely in the i…
WBGene00009230	oac-18	42.5913	-1.39679	0.438012	-3.18894	0.00142798	0.0175676	N.A.	N.A.	N.A.	N.A.
WBGene00008930	F18A11.3	272.064	-0.506414	0.1838	-2.75524	0.00586494	0.04648	N.A.	N.A.	N.A.	N.A.
WBGene00009813	haly-1	766.021	-0.680289	0.160261	-4.2449	2.18696e-05	0.000733003	N.A.	amino acid metabolism variant, cobalt hypersensitive, iron hypersensitive, manganese hypersensitivity, metabolic pathway variant, nickel toxicity resistant, resistant to copper, zinc toxicity resistant	ammonia-lyase activity, "catalytic activity", "cytoplasm", "histidine ammonia-lyase activity", "histidine catabolic process to glutamate and formamide", "histidine catabolic process to glutamate and formate", "histidine catabolic process", "histidine metabolic process", "lyase activity", "stress response to zinc ion", "zinc ion homeostasis"	haly-1 encodes a histidine ammonia lyase orthologous to the human gene HISTIDASE (HAL\; OMIM:235800)\; HALY-1 is required in C. elegans for conversion of histidine to urocanic acid via reductive deamination\; loss-of-function mutations in haly-1 result in protection against zinc and nickel toxicity owing to increased levels of metal-chelating histidine\; genetic studies suggest that haly-1 functi…
WBGene00002030	hst-3.1	43.6506	-1.13658	0.398191	-2.85436	0.0043124	0.0380816	fat content reduced, oocyte morphology variant	N.A.	[heparan sulfate]-glucosamine 3-sulfotransferase 1 activity, "Golgi lumen", "heparan sulfate proteoglycan biosynthetic process", "sulfotransferase activity", "transferase activity"	N.A.
WBGene00012184	mnr-1	402.329	-0.750878	0.237866	-3.15673	0.00159548	0.0188991	dendrite development variant	dendrite development variant	dendrite morphogenesis, "dendrite self-avoidance", "extracellular space", "plasma membrane", "positive regulation of dendrite morphogenesis", "protein binding", "regulation of dendrite extension", "regulation of dendrite morphogenesis"	N.A.
WBGene00003762	nlp-24	197.748	0.934967	0.170317	5.48956	4.02932e-08	4.4428e-06	N.A.	response to food variant	neuropeptide signaling pathway	N.A.
WBGene00006342	sup-37	1907.59	-0.624857	0.149378	-4.18307	2.87604e-05	0.000897659	cell cycle progression variant, dauer lifespan extended, embryonic lethal, germ cell ionizing radiation response variant, larval arrest, organism hypersensitive ionizing radiation, slow growth, transgene expression increased	lethal, sterile	embryonic digestive tract morphogenesis, "nucleus", "positive regulation of transcription by RNA polymerase II", "regulation of gene expression"	N.A.
WBGene00001754	gst-6	61.9462	-0.863248	0.282236	-3.0586	0.00222374	0.023828	dauer lifespan extended, enzyme activity reduced, organism electrophilic stress hypersensitive	N.A.	cellular_component, "glutathione metabolic process", "glutathione transferase activity", "innate immune response", "transferase activity"	gst-6 encodes a predicted glutathione S-transferase.
WBGene00013874	cest-2.2	340.267	-0.521397	0.117171	-4.44989	8.59128e-06	0.000348627	N.A.	N.A.	integral component of membrane, "membrane"	N.A.
WBGene00001500	ftn-1	149.533	-1.98287	0.217708	-9.1079	8.39946e-20	9.0088e-17	embryonic lethal, extended life span, iron homeostasis variant, life span phenotype, organism oxidative stress resistant, organism oxidative stress response hypersensitive	shortened life span	cellular iron ion homeostasis, "cytoplasm", "ferric iron binding", "ferrous iron binding", "ferroxidase activity", "identical protein binding", "intracellular sequestering of iron ion", "iron ion transport", "metal ion binding", "oxidoreductase activity", "protein binding"	ftn-1 encodes one of two C. elegans ferritin heavy chain homologs\; ftn-1 activity is essential for normal lifespan under iron stress conditions and, in addition, has been reported to be essential for embryogenesis\; an ftn-1::gfp reporter is expressed in the intestine at all stages of development and its expression, as well as that of ftn-1 mRNA, increases under iron stress conditions and in the…
WBGene00003999	pgp-5	426.174	1.82668	0.650952	2.80616	0.00501357	0.0421297	pathogen susceptibility increased	cadmium hypersensitive, copper hypersensitive, pathogen induced death increased	ABC-type transporter activity, "ABC-type xenobiotic transporter activity", "ATP binding", "ATPase-coupled transmembrane transporter activity", "defense response to Gram-negative bacterium", "defense response to Gram-positive bacterium", "efflux transmembrane transporter activity", "integral component of membrane", "integral component of plasma membrane", "membrane", "nucleotide binding", "respons…	pgp-5 encodes a transmembrane protein that is a member of the P-glycoprotein subclass of the ATP-binding cassette (ABC) transporter superfamily\; by homology, PGP-5 is predicted to function as an ATP-dependent efflux pump that protects C. elegans by exporting exogenous toxins\; pgp-5 activity is required for defense response to both Gram-negative and Gram-positive bacteria as well as for the resp…
WBGene00045457	F33H12.7	272.44	1.61257	0.565499	2.85158	0.00435019	0.038244	dauer lifespan extended	N.A.	N.A.	N.A.
WBGene00018966	F56D2.5	80.7483	0.978991	0.222909	4.39188	1.12373e-05	0.00042767	N.A.	N.A.	cytoplasm, "innate immune response", "metal ion binding", "nucleus", "positive regulation of proteasomal ubiquitin-dependent protein catabolic process", "protein polyubiquitination", "protein ubiquitination", "transferase activity", "ubiquitin conjugating enzyme binding", "ubiquitin ligase complex", "ubiquitin protein ligase activity", "ubiquitin-dependent protein catabolic process", "ubiquitin-p…	N.A.
WBGene00019495	sdz-24	38.3036	-1.11816	0.401625	-2.78408	0.00536796	0.0441025	dumpy, egg laying variant, embryonic lethal, fat content increased, larval arrest, larval lethal, lethal, locomotion variant, reduced brood size, sick, sterile	N.A.	nucleic acid binding	N.A.
WBGene00007404	best-5	93.1382	-1.06014	0.285305	-3.71583	0.000202539	0.00430942	N.A.	N.A.	chloride channel activity, "chloride channel complex", "chloride transmembrane transport", "chloride transport", "integral component of membrane", "ion transport", "membrane", "plasma membrane"	N.A.
WBGene00002282	let-4	1052	-0.583982	0.182567	-3.19872	0.00138038	0.0171248	anterior enclosure defective, antimicrobial gene expression increased, comma arrest emb, embryonic lethal, locomotion variant, neuron development variant, paralyzed, pattern of transgene expression variant, protein aggregation variant, receptor mediated endocytosis defective, slow growth, small, three fold arrest, transgene expression increased, transgene subcellular localization variant	cuticle development variant, early larval lethal, egg laying defective, egg laying variant, egg morphology variant, embryonic lethal, embryonic rupture, excretory canal morphology variant, excretory duct cell morphology variant, excretory secretory system morphology variant, excretory system development variant, extracellular matrix variant, intercellular junction variant, L1 lethal, locomotion v…	apical part of cell, "apical plasma membrane", "embryo development ending in birth or egg hatching", "epithelial cell development", "integral component of membrane", "membrane", "nematode larval development", "plasma membrane", "positive regulation of membrane permeability", "regulation of tube size"	let-4 encodes an extracellular leucine-rich repeat only protein\; let-4 was originally identified in a screen for essential genes, and let-4 mutants exhibit early larval lethality\; let-4 is required for organization of the apical extracellular matrix, and is involved in excretory cell canal morphology and renal function as mutants exhibit excretory canal cysts and impaired renal function.
WBGene00015919	C17G10.7	102.16	-0.887303	0.284806	-3.11546	0.00183658	0.0210573	fat content reduced	N.A.	integral component of membrane, "membrane"	N.A.
WBGene00004890	smp-2	565.544	-0.648773	0.112017	-5.79173	6.96664e-09	9.55725e-07	male tail morphology variant, rays displaced	N.A.	axon guidance, "chemorepellent activity", "extracellular space", "integral component of membrane", "membrane", "negative chemotaxis", "negative regulation of axon extension involved in axon guidance", "nematode male tail mating organ morphogenesis", "nervous system development", "positive regulation of cell migration", "semaphorin receptor binding", "semaphorin-plexin signaling pathway", "system …	N.A.
WBGene00012251	clec-49	337.29	-0.832989	0.233887	-3.56151	0.00036873	0.00651238	N.A.	N.A.	carbohydrate binding, "extracellular region", "monosaccharide binding", "signaling receptor activity"	clec-49 encodes a protein containing two calcium-dependent (C-type) lectin domains\; by sequence analysis, CLEC-49 is predicted to be a secreted protein that binds carbohydrates\; the Toxocara canis (canine roundworm) TES-32 protein, for which CLEC-49 is one of the most closely related C. elegans proteins, has been shown to reside in the parasite epicuticle and, in vitro, binds both galactose- an…
WBGene00019805	R01B10.3	139.278	-0.806609	0.215719	-3.73917	0.000184629	0.00400415	maternal sterile	N.A.	integral component of membrane, "membrane"	N.A.
WBGene00006533	tba-7	198.002	0.791503	0.214294	3.69354	0.000221151	0.00455347	extended life span, fat content reduced	N.A.	cytoplasm, "GTP binding", "microtubule cytoskeleton organization", "microtubule", "microtubule-based process", "mitotic cell cycle", "nucleotide binding", "structural constituent of cytoskeleton"	N.A.
WBGene00019660	K11H12.4	181.815	0.632291	0.176958	3.57312	0.000352748	0.00631718	N.A.	N.A.	N.A.	N.A.
WBGene00003813	nrf-6	968.654	-0.611104	0.125	-4.88884	1.01434e-06	6.10573e-05	dumpy, embryonic lethal, organism morphology variant, pattern of transgene expression variant, protein aggregation variant, receptor mediated endocytosis defective, reduced brood size, sluggish	N.A.	acyltransferase activity, transferring groups other than amino-acyl groups, "integral component of membrane", "lipid binding", "lipid transport", "membrane"	nrf-6 encodes a protein with 12 predicted transmembrane domains that is highly similar to NDG-4 and affects embryonic viability, yolk transport, locomotion, body morphology, and affects sensitivity to fluoxetine with respect to nose-contraction response in a common pathway with ndg-4 and nrf-5\; expressed in the most anterior cells of the hypodermis and in the intestine and is required in the int…
WBGene00000239	bas-1	134.656	-0.883695	0.256912	-3.43968	0.000582392	0.00899236	N.A.	amplitude of sinusoidal movement increased, antibody staining variant, aqueous adaptation defective, backward locomotion variant, backward point velocity increased, body posture amplitude increased, body posture wavelength decreased, coiling frequency increased, dopamine deficient, fat content increased, forward locomotion increased, forward point velocity increased, frequency of body bend varian…	aromatic-L-amino-acid decarboxylase activity, "carbon-carbon lyase activity", "carboxy-lyase activity", "carboxylic acid metabolic process", "catalytic activity", "catecholamine metabolic process", "cellular amino acid metabolic process", "cytoplasm", "dopamine biosynthetic process from tyrosine", "dopamine biosynthetic process", "L-dopa decarboxylase activity", "locomotion involved in locomotory…	bas-1 encodes a serotonin- and dopamine-synthetic aromatic amino acid decarboxylase (AAADC) that is required for the synthesis of serotonin from 5-hydroxytryptophan in vivo\; mutations of bas-1 impair the turning step in male mating, the migration of AVM, SDQR, ALM, and BDU neurons during development.
WBGene00007695	cest-9.2	80.7081	-0.752756	0.226741	-3.31989	0.000900521	0.0124845	N.A.	N.A.	ascaroside biosynthetic process, "carboxylic ester hydrolase activity", "hydrolase activity", "integral component of membrane", "membrane"	N.A.
WBGene00000084	aex-1	130.981	-0.667387	0.210724	-3.16711	0.00153962	0.0185266	expulsion variant, locomotion variant, protein degradation variant	aboc expulsion missing, constipated, defecation variant	defecation, "exocytic vesicle", "exocytosis", "lipid transport involved in lipid storage", "locomotion", "male mating behavior", "molecular_function", "oviposition", "positive regulation of acetylcholine secretion, neurotransmission", "positive regulation of defecation", "positive regulation of intestinal lipid absorption", "positive regulation of triglyceride transport", "protein localization to…	aex-1 encodes a novel, C2 calcium-binding domain protein that is similar to human BAP3 proteins and rat Munc13\; in C. elegans, AEX-1 functions in retrograde signaling to regulate presynaptic activity and localization of the synaptic vesicle fusion protein UNC-13\; AEX-1 is required for the defecation motor program, specifically the anterior body wall and enteric muscle contractions, and for norm…
WBGene00016093	srsx-34	128.443	-0.864068	0.211723	-4.08113	4.48181e-05	0.0012803	N.A.	N.A.	G protein-coupled receptor activity, "G protein-coupled receptor signaling pathway", "integral component of membrane", "membrane"	N.A.
WBGene00019832	osg-1	372.956	-0.873638	0.277796	-3.14489	0.00166147	0.0195825	reduced brood size	apoptosis variant	actin cytoskeleton organization, "guanyl-nucleotide exchange factor activity", "regulation of catalytic activity", "response to oxidative stress"	R02F2.2 encodes a guanine nucleotide exchange factor of the Dbl family\; R02F2.2 plays a role in aging, and appears to be recruited, under conditions of oxidative stress, to effect loss of neuronal function via dysregulation of RHO-1 GTPase-mediated signaling and subsequent effects on the actin cytoskeleton and actin dynamics\; an R02F2.2::GFP reporter fusion is expressed in body wall muscles, he…
WBGene00012610	Y38F1A.8	71.85	-0.866872	0.298496	-2.90413	0.00368272	0.0338123	N.A.	N.A.	cellular anatomical entity, "endoplasmic reticulum membrane", "Golgi membrane", "GPI anchor biosynthetic process", "integral component of membrane", "membrane"	N.A.
WBGene00000649	col-73	27.8448	1.7968	0.57713	3.11334	0.00184981	0.021109	dumpy, no induction of antimicrobial peptide expression after infection	N.A.	anatomical structure development, "integral component of membrane", "membrane", "structural constituent of cuticle"	N.A.
WBGene00014793	H40L08.2	533.377	-1.10899	0.247791	-4.47552	7.62255e-06	0.000317498	N.A.	N.A.	N.A.	N.A.
WBGene00021002	W03F9.4	472.117	-0.678204	0.244334	-2.77572	0.00550791	0.0445695	N.A.	N.A.	acyltransferase activity, "carnitine metabolic process", "carnitine O-palmitoyltransferase activity", "fatty acid metabolic process", "integral component of membrane", "membrane", "mitochondrion", "transferase activity"	N.A.
WBGene00019843	R03E9.2	359.345	-0.55552	0.190216	-2.92047	0.00349503	0.0326739	N.A.	N.A.	carbohydrate metabolic process, "endoplasmic reticulum membrane", "Glc3Man9GlcNAc2 oligosaccharide glucosidase activity", "hydrolase activity", "integral component of membrane", "membrane", "oligosaccharide metabolic process", "protein N-linked glycosylation"	N.A.
WBGene00012581	Y38E10A.3	50.3635	0.972547	0.318798	3.05067	0.00228331	0.0242689	fat content reduced, protruding vulva, sterile	N.A.	N.A.	N.A.
WBGene00017364	clec-7	403.322	-0.839737	0.194583	-4.31557	1.59192e-05	0.000574358	N.A.	N.A.	carbohydrate binding, "defense response to Gram-positive bacterium"	N.A.
WBGene00001821	ham-2	605.963	-0.946206	0.16314	-5.79995	6.6333e-09	9.20702e-07	male tail morphology variant	antibody staining reduced, egg laying defective, egg laying variant, HSN migration variant, serotonin deficient	cell fate determination, "cell migration", "DNA-binding transcription factor activity", "DNA-binding transcription factor activity, RNA polymerase II-specific", "metal ion binding", "nucleus", "regulation of neuron differentiation", "regulation of transcription by RNA polymerase II", "regulation of transcription, DNA-templated", "sequence-specific DNA binding"	The ham-2 gene encodes a C2H2 zinc finger-containing protein required for proper migration of the hermaphrodite-specific neurons (HSNs) and proper attachment of the pharynx to the nose\; HAM-2 is expressed in the nuclei of the HSNs during migration, and acts downstream of EGL-5, a posterior group Hox protein, in HSN specification\; HAM-2 acts redundantly with UNC-86 to downregulate UNC-43 express…
WBGene00016387	kbp-5	1919.1	0.522437	0.0706723	7.39238	1.44219e-13	6.806e-11	N.A.	N.A.	kinetochore, "protein binding"	N.A.
WBGene00004463	rpn-7	254.482	0.795466	0.217274	3.66111	0.000251125	0.00493795	accumulated germline cell corpses, apoptosis increased, avoids bacterial lawn, cell membrane organization biogenesis variant, chromosome condensation variant, diplotene region organization variant, embryo osmotic pressure sensitive early emb, embryonic lethal, germ cell compartment anucleate, germ cell compartment expansion variant, germ cell compartment morphology variant, germ cell compartment …	N.A.	enzyme regulator activity, "proteasome complex", "proteasome regulatory particle", "proteasome-mediated ubiquitin-dependent protein catabolic process", "regulation of catalytic activity"	rpn-7 is predicted to encode a non-ATPase subunit of the 19S regulatory complex of the proteasome that affects fertility and embryonic viability.
WBGene00003008	lin-22	50.5251	-1.08829	0.368379	-2.95426	0.00313418	0.0299652	N.A.	cuticle carbohydrate surface variant, ectopic neuron, vulva cell fate specification variant	anterior/posterior pattern specification, "DNA binding", "DNA-binding transcription factor activity, RNA polymerase II-specific", "epidermal cell fate specification", "negative regulation of gene expression", "nematode male tail tip morphogenesis", "nucleus", "protein dimerization activity", "regulation of neurogenesis", "regulation of transcription by RNA polymerase II", "RNA polymerase II cis-r…	lin-22 encodes a basic helix-loop-helix (bHLH)-containing protein that is homologous to the Drosophila hairy\/Enhancer of split transcriptional repressors\; during postembryonic development, lin-22 activity is required for patterning of midbody epidermal and neuronal lineages.
WBGene00002181	kal-1	905.696	-0.626563	0.132497	-4.7289	2.25741e-06	0.000117325	axon branching variant, male ray morphology variant	axon branching variant, axon trajectory variant, embryonic development variant, epithelial cell morphology variant, lethal, male fan development variant, sterile	axon extension, "cell surface", "embryo development ending in birth or egg hatching", "embryonic morphogenesis", "epidermis morphogenesis", "extracellular region", "heparan sulfate proteoglycan binding", "heparin binding", "negative regulation of catalytic activity", "nematode male tail tip morphogenesis", "neuron differentiation", "neuron migration", "peptidase inhibitor activity", "regulation o…	kal-1 encodes a cell surface protein that contains a WAP-type protease inhibitor domain and Type III fibronectin domains and is the C. elegans ortholog of human KAL-1, mutated in the X-linked form of the neurological disorder Kallmann syndrome\; in C. elegans, both kal-1 loss-of-function mutations and kal-1 overexpression result in similar phenotypes that indicate KAL-1 activity is required for e…
WBGene00020256	T05C3.6	135.264	-1.00456	0.256325	-3.91909	8.88851e-05	0.00225036	N.A.	N.A.	catalytic activity, "integral component of membrane", "membrane"	The T05C3.6 gene encodes a paralog of T05C3.2, a protein with NACHT and WD domains that may be involved in apoptosis.
WBGene00021157	Y4C6B.3	191.468	-0.592724	0.165087	-3.59037	0.000330209	0.00603066	N.A.	N.A.	integral component of membrane, "membrane", "transmembrane transport", "transmembrane transporter activity"	N.A.
WBGene00016975	nhr-173	131.256	-0.888146	0.248099	-3.5798	0.000343859	0.00621264	transgene expression reduced	N.A.	anatomical structure development, "cell differentiation", "DNA binding", "DNA-binding transcription factor activity", "intracellular receptor signaling pathway", "metal ion binding", "nuclear receptor activity", "nucleus", "regulation of transcription by RNA polymerase II", "regulation of transcription, DNA-templated", "RNA polymerase II cis-regulatory region sequence-specific DNA binding", "sequ…	N.A.
WBGene00011328	T01D3.3	250.982	-1.1882	0.379304	-3.13259	0.00173269	0.0201998	N.A.	N.A.	extracellular region, "metal ion binding", "negative regulation of endopeptidase activity", "negative regulation of peptidase activity", "peptidase inhibitor activity", "serine-type endopeptidase inhibitor activity", "superoxide metabolic process"	N.A.
WBGene00008567	acox-1.4	235.865	-0.996142	0.195368	-5.0988	3.4182e-07	2.42212e-05	fat content increased, lipid composition variant, oxygen consumption decreased, pharyngeal pumping reduced, slow growth	shortened life span	acyl-CoA oxidase activity, "ascaroside biosynthetic process", "ATP binding", "biosynthetic process", "FAD binding", "fatty acid beta-oxidation using acyl-CoA oxidase", "fatty acid beta-oxidation", "fatty acid binding", "fatty acid metabolic process", "flavin adenine dinucleotide binding", "lipid homeostasis", "lipid metabolic process", "nucleotide binding", "oxidoreductase activity", "oxidoreduct…	N.A.
WBGene00007480	glna-1	337.621	-0.661174	0.179836	-3.67654	0.000236418	0.00477614	dauer lifespan extended	N.A.	glutamate biosynthetic process, "glutaminase activity", "glutamine catabolic process", "glutamine metabolic process", "hydrolase activity", "mitochondrion"	N.A.
WBGene00008886	F16C3.2	364.216	-0.691175	0.149429	-4.62544	3.73811e-06	0.000177117	dauer lifespan extended, transgene expression reduced	N.A.	N.A.	N.A.
WBGene00009595	cbp-3	338.333	0.576969	0.211219	2.73162	0.00630247	0.0491776	age associated fluorescence increased, avoids bacterial lawn, embryonic lethal, gonad development variant, larval arrest, larval lethal, lethal, male gonad development variant, male somatic gonad development variant, organism morphology variant, pattern of transgene expression variant, protruding vulva, reduced brood size, shortened life span, sick, slow growth, sterile, terminal arrest variable,…	N.A.	histone acetylation, "histone acetyltransferase activity", "metal ion binding", "nucleus", "PERK-mediated unfolded protein response", "regulation of transcription, DNA-templated", "transferase activity"	N.A.
WBGene00021984	Y59C2A.1	292.394	-0.678423	0.134486	-5.04457	4.54552e-07	3.17326e-05	dauer lifespan extended	N.A.	carboxypeptidase activity, "extracellular space", "hydrolase activity", "metal ion binding", "metallocarboxypeptidase activity", "metallopeptidase activity", "peptidase activity", "proteolysis", "zinc ion binding"	N.A.
WBGene00011330	T01D3.6	2610.44	-0.894855	0.170266	-5.25564	1.47509e-07	1.25202e-05	N.A.	N.A.	calcium ion binding, "extracellular matrix", "extracellular region", "extracellular space", "negative regulation of endopeptidase activity", "negative regulation of peptidase activity", "peptidase inhibitor activity", "serine-type endopeptidase inhibitor activity"	N.A.
WBGene00017840	ttm-2	136.595	-1.20067	0.220863	-5.43626	5.44112e-08	5.63108e-06	pore forming toxin hypersensitive	N.A.	cytoplasm, "protein transport", "response to nematicide"	N.A.
WBGene00019205	kcc-2	1091.05	-0.525812	0.118168	-4.4497	8.59896e-06	0.000348627	N.A.	body lengthening response to muscimol variant, egg laying defective, egg laying response to drug variant, gametogenesis variant, locomotion rate serotonin resistant, muscimol resistant, muscimol response variant, presynaptic vesicle number reduced, short, transgene expression increased	cation:chloride symporter activity, "cell volume homeostasis", "chemical synaptic transmission", "chloride ion homeostasis", "chloride transmembrane transport", "chloride transport", "integral component of membrane", "ion transport", "membrane", "plasma membrane", "potassium ion homeostasis", "potassium ion import across plasma membrane", "potassium ion transport", "potassium:chloride symporter a…	kcc-2 encodes a potassium chloride cotransporter\; in C. elegans, kcc-2 acts partially redundantly with the sodium-driven chloride-bicarbonate transporter, abts-1, for effecting GABA-receptor mediated inhibitory neurotransmission in the HSNs (hermaphrodite-specific neurons) that control egg-laying and in body wall muscle to control body length and movement\; neuronal expression studies indicate t…
WBGene00018755	bcmo-2	60.4117	-1.06414	0.259729	-4.09713	4.1831e-05	0.00121557	cadmium hypersensitive, dauer lifespan extended, slow growth	N.A.	carotene catabolic process, "carotenoid dioxygenase activity", "metal ion binding", "monooxygenase activity", "oxidoreductase activity, acting on single donors with incorporation of molecular oxygen, incorporation of two atoms of oxygen"	N.A.
WBGene00006309	sul-2	101.891	-0.995931	0.268167	-3.71384	0.000204136	0.00433165	N.A.	N.A.	hydrolase activity, "sulfuric ester hydrolase activity"	sul-2 is orthologous to the human gene ARYLSULFATASE A (ARSA\; OMIM:250100), which when mutated leads to metachromatic leukodystrophy.
WBGene00008091	C44F1.1	177.401	-0.851661	0.258178	-3.29874	0.000971213	0.0133392	transgene expression reduced	N.A.	N.A.	N.A.
WBGene00016783	irg-2	323.917	2.68739	0.696558	3.8581	0.000114273	0.00275141	dendrite branching variant, dendrite morphology variant, embryonic lethal	N.A.	antibacterial innate immune response, "defense response to Gram-negative bacterium", "innate immune response", "molecular_function"	irg-2 encodes a novel protein, conserved amongst nematodes\; irg-2 expression is induced in response to infection by virulent strains of Pseudomonas aeruginosa in a manner dependent upon the bZIP transcription factor ZIP-2, but independent of the p38 MAPK pathway.
WBGene00007717	C25D7.5	43.3153	1.73514	0.520994	3.33045	0.00086707	0.0121061	N.A.	N.A.	innate immune response, "integral component of membrane", "membrane"	N.A.
WBGene00018568	F47E1.4	238.787	-0.886586	0.262345	-3.37947	0.000726267	0.0106517	embryonic lethal	N.A.	integral component of membrane, "integral component of plasma membrane", "ion transport", "membrane", "plasma membrane", "sodium-independent organic anion transmembrane transporter activity", "sodium-independent organic anion transport", "transmembrane transport"	N.A.
WBGene00000757	col-184	11399.4	0.49459	0.110524	4.47495	7.64277e-06	0.000317498	embryonic lethal	N.A.	anatomical structure development, "integral component of membrane", "membrane", "structural constituent of cuticle"	N.A.
WBGene00019724	M02B7.2	1019.57	0.492456	0.114849	4.28786	1.80402e-05	0.000633447	N.A.	N.A.	3'-5'-exoribonuclease activity, "exonuclease activity", "exonucleolytic trimming to generate mature 3'-end of 5.8S rRNA from tricistronic rRNA transcript (SSU-rRNA, 5.8S rRNA, LSU-rRNA)", "nucleic acid binding"	N.A.
WBGene00012216	dpsm-1	331.127	1.01113	0.181412	5.57366	2.49441e-08	2.8707e-06	lethal, reduced brood size	N.A.	N.A.	N.A.
WBGene00003727	nhr-137	148.453	0.525805	0.192901	2.72578	0.00641499	0.0497921	fat content increased	fat content increased	anatomical structure development, "cell differentiation", "DNA binding", "DNA-binding transcription factor activity", "integral component of membrane", "intracellular receptor signaling pathway", "membrane", "metal ion binding", "nuclear receptor activity", "nucleus", "regulation of transcription by RNA polymerase II", "regulation of transcription, DNA-templated", "RNA polymerase II cis-regulator…	N.A.
WBGene00017071	aagr-1	308.269	-0.825871	0.270146	-3.05713	0.00223471	0.0238642	N.A.	N.A.	alpha-1,4-glucosidase activity, "alpha-glucosidase activity", "carbohydrate binding", "carbohydrate metabolic process", "catalytic activity", "cellular anatomical entity", "glycogen catabolic process", "hydrolase activity", "hydrolase activity, acting on glycosyl bonds", "hydrolase activity, hydrolyzing O-glycosyl compounds", "lysosome", "membrane", "metabolic process"	N.A.
WBGene00000004	aat-3	1631.29	-0.49589	0.153093	-3.23915	0.00119886	0.0153805	chemical resistant, fat content increased, metal response variant	N.A.	amino acid transmembrane transport, "amino acid transport complex", "integral component of membrane", "L-alpha-amino acid transmembrane transport", "L-amino acid transmembrane transporter activity", "L-amino acid transport", "membrane", "plasma membrane", "transmembrane transport", "transmembrane transporter activity"	aat-3 encodes an amino acid transporter catalytic subunit\; when co-expressed in Xenopus oocytes with the ATG-2 glycoprotein subunit, AAT-3 is able to facilitate amino acid uptake and exchange, showing a relatively high affinity for small and some large neutral amino acids\; in addition, AAT-3 is able to covalently associate with ATG-2 or ATG-1 to form heterodimers in the Xenopus expression syste…
WBGene00000016	abf-5	91.2713	0.783766	0.221594	3.53694	0.000404795	0.00697194	N.A.	N.A.	N.A.	The abf-5 gene encodes a homolog of the antibacterial factor ASABF from Ascaris suum.
WBGene00043988	AC8.10	113.906	-0.688588	0.243589	-2.82685	0.0047009	0.0403354	N.A.	N.A.	N.A.	N.A.
WBGene00000035	ace-1	133.833	-0.582624	0.208688	-2.79185	0.00524084	0.0434514	N.A.	acetylcholinesterase activity variant, acetylcholinesterase inhibitor resistant, acetylcholinesterase reduced, detergent hypersensitive, dopamine resistant, enzyme activity reduced, feeding reduced, slowing response on food variant	acetylcholine catabolic process in synaptic cleft, "acetylcholine catabolic process", "acetylcholinesterase activity", "anchoring junction", "carboxylic ester hydrolase activity", "choline metabolic process", "cholinesterase activity", "extracellular region", "extracellular space", "hydrolase activity", "identical protein binding", "membrane", "neurotransmitter catabolic process", "plasma membran…	ace-1 encodes a class A acetylcholinesterase that functions redundantly with ACE-2 with respect to total class A acetylcholinesterase activity, and that genetically interacts with ace-2 and ace-3\; ace-1 is expressed in the body wall muscle, sphincter muscle, head neurons, a few pharyngeal muscle cells, and the diagonal and spicule muscles of the male.
WBGene00008566	acox-1.3	79.6826	-0.700002	0.226706	-3.0877	0.0020171	0.0224295	N.A.	ascaroside biosynthesis defective	acyl-CoA oxidase activity, "ascaroside biosynthetic process", "ATP binding", "biosynthetic process", "FAD binding", "fatty acid beta-oxidation using acyl-CoA oxidase", "fatty acid beta-oxidation", "fatty acid binding", "fatty acid metabolic process", "flavin adenine dinucleotide binding", "lipid homeostasis", "lipid metabolic process", "nucleotide binding", "oxidoreductase activity", "oxidoreduct…	N.A.
WBGene00008167	acox-1.5	641.119	-0.89286	0.238556	-3.74277	0.000182	0.00397637	N.A.	N.A.	acyl-CoA oxidase activity, "ATP binding", "biosynthetic process", "FAD binding", "fatty acid beta-oxidation using acyl-CoA oxidase", "fatty acid beta-oxidation", "fatty acid binding", "fatty acid metabolic process", "flavin adenine dinucleotide binding", "lipid homeostasis", "lipid metabolic process", "nucleotide binding", "oxidoreductase activity", "oxidoreductase activity, acting on the CH-CH g…	N.A.
WBGene00008669	acs-14	801.851	-0.641219	0.150258	-4.26746	1.97714e-05	0.000673261	N.A.	N.A.	CoA-ligase activity	N.A.
WBGene00020343	acs-3	498.31	-0.809456	0.180726	-4.47892	7.50213e-06	0.000313866	embryonic lethal, pronuclear nuclear appearance defective early emb	drug hypersensitive, fat associated bodies increased, organism osmotic stress response variant, organism oxidative stress response hypersensitive, pathogen adherence defect, pathogen susceptibility increased	ATP binding, "endoplasmic reticulum", "fatty acid metabolic process", "long-chain fatty acid metabolic process", "long-chain fatty acid-CoA ligase activity", "membrane", "nucleotide binding"	N.A.
WBGene00022104	acsd-1	190.735	-0.552622	0.180313	-3.0648	0.00217819	0.0235117	N.A.	movement variant	aminocarboxymuconate-semialdehyde decarboxylase activity, "carboxy-lyase activity", "cytoplasm", "cytosol", "hydrolase activity", "lyase activity", "metal ion binding", "negative regulation of quinolinate biosynthetic process", "secondary metabolic process"	N.A.
WBGene00010790	adh-1	15115.7	-1.30192	0.123273	-10.5613	4.50359e-26	1.32833e-22	life span phenotype	shortened life span, starved L1 larvae aggregation variant	alcohol dehydrogenase (NAD+) activity, "alcohol dehydrogenase [NAD(P)+] activity", "cytoplasm", "defense response to Gram-positive bacterium", "metal ion binding", "oxidoreductase activity"	N.A.
WBGene00000111	alh-5	186.887	-0.895985	0.252586	-3.54724	0.000389286	0.00677403	N.A.	N.A.	aldehyde dehydrogenase (NAD+) activity, "cellular aldehyde metabolic process", "cytoplasm", "oxidoreductase activity", "oxidoreductase activity, acting on the aldehyde or oxo group of donors, NAD or NADP as acceptor"	N.A.
WBGene00000136	amt-4	187.381	-0.906984	0.207733	-4.36611	1.26476e-05	0.000467764	N.A.	N.A.	ammonium homeostasis, "ammonium transmembrane transport", "ammonium transmembrane transporter activity", "integral component of membrane", "integral component of plasma membrane", "membrane", "plasma membrane"	amt-4 encodes a member of the ammonium transporter protein family.
WBGene00000138	amx-2	202.262	-0.556019	0.154628	-3.59585	0.000323335	0.00593267	N.A.	constitutive egg laying, metabolite content decreased, serotonin metabolism variant	chromatin binding, "flavin adenine dinucleotide binding", "negative regulation of transcription by RNA polymerase II", "oxidoreductase activity", "positive regulation of transcription by RNA polymerase II"	N.A.
WBGene00018340	anmt-2	154.527	-0.712901	0.165575	-4.30561	1.66527e-05	0.000598395	N.A.	N.A.	cytosol, "methylation", "methyltransferase activity", "N-methyltransferase activity", "transferase activity"	N.A.
WBGene00011573	anmt-3	407.69	-1.20343	0.255859	-4.7035	2.5574e-06	0.000132334	N.A.	N.A.	cytosol, "methylation", "methyltransferase activity", "N-methyltransferase activity", "transferase activity"	N.A.
WBGene00000169	aqp-1	666.886	-1.06759	0.23145	-4.6126	3.9766e-06	0.000185438	life span phenotype, pathogen induced death increased, pathogen resistance increased	shortened life span, transgene expression variant	basolateral plasma membrane, "cellular anatomical entity", "channel activity", "defense response to Gram-negative bacterium", "glycerol channel activity", "glycerol transmembrane transport", "innate immune response", "integral component of membrane", "membrane", "plasma membrane", "transmembrane transport", "water channel activity", "water transport"	aqp-1 encodes, by alternative splicing, two isoforms of an aquaglyceroporin required for normally short lifespan\; AQP-1 expression is upregulated under daf-2(-) conditions, and loss of AQP-1 function in daf-2 mutant animals results in reduced lifespan\; AQP-1 increases glycerol permeability five- to seven-fold when expressed in Xenopus oocytes\; AQP-1::GFP fusion proteins are expressed predomina…
WBGene00011732	arrd-17	161.652	-0.51833	0.183707	-2.82151	0.00477978	0.040775	N.A.	N.A.	behavior, "cytoplasm", "protein phosphatase 2B binding", "protein transport"	N.A.
WBGene00013799	athp-3	238.084	0.545784	0.17468	3.12448	0.00178123	0.0206433	transgene expression reduced	N.A.	DNA binding, "metal ion binding"	N.A.
WBGene00016957	atic-1	461.959	-0.583999	0.125572	-4.65071	3.30795e-06	0.000161269	maternal sterile	N.A.	'de novo' IMP biosynthetic process, "catalytic activity", "cytosol", "hydrolase activity", "IMP cyclohydrolase activity", "metabolic process", "phosphoribosylaminoimidazolecarboxamide formyltransferase activity", "purine nucleotide biosynthetic process", "transferase activity"	N.A.
WBGene00010960	atp-6	6253.4	1.87669	0.14327	13.0989	3.33867e-39	3.93896e-35	N.A.	N.A.	ATP biosynthetic process, "integral component of membrane", "ion transport", "membrane", "mitochondrial inner membrane", "mitochondrion", "proton motive force-driven ATP synthesis", "proton transmembrane transport", "proton transmembrane transporter activity", "proton-transporting ATP synthase complex, coupling factor F(o)"	The atp-6 gene resides on the mitochondrial chromosome, and encodes the protein ATP synthase subunit a\; this is the C. elegans homolog of the MT-ATP6 mitochondrial membrane ATP synthase (Complex V).
WBGene00007112	B0035.13	463.541	-0.500479	0.136686	-3.66152	0.000250724	0.00493795	N.A.	N.A.	lipid metabolic process	N.A.
WBGene00044644	B0205.13	73.4402	2.97685	0.670474	4.43992	8.9994e-06	0.000356292	N.A.	N.A.	N.A.	B0205.13 encodes a small, novel protein conserved in C. remanei and C. briggsae.
WBGene00015056	B0222.5	174.758	0.593763	0.170416	3.4842	0.000493618	0.00794635	N.A.	N.A.	negative regulation of endopeptidase activity, "serine-type endopeptidase inhibitor activity"	N.A.
WBGene00007175	B0395.3	440.597	1.93188	0.66355	2.91143	0.00359782	0.0332295	locomotion variant	lethal, sterile	acyltransferase activity, "carnitine metabolic process, CoA-linked", "carnitine O-acetyltransferase activity", "peroxisome", "transferase activity"	B0395.3 is orthologous to the human gene CHOLINE ACETYLTRANSFERASE ISOFORM R (CHAT\; OMIM:118490), which when mutated leads to disease.
WBGene00015167	B0403.3	102.934	0.760193	0.266682	2.85056	0.00436427	0.0382491	male tail morphology variant	N.A.	extracellular region	N.A.
WBGene00000238	bar-1	261.173	-0.747552	0.20445	-3.6564	0.000255783	0.00499624	aging variant, asymmetric cell division variant, body muscle dystrophy, body wall muscle morphology variant, body wall muscle physiology variant, cell fate transformation, egg laying variant, exploded through vulva, frequency of body bend variant, germ cell development variant, gonad development variant, locomotion reduced, locomotion variant, male gonad development variant, male somatic gonad de…	aldicarb hypersensitive, antibody staining reduced, axon branching variant, cell fate specification variant, cell fate transformation, cell migration variant, dauer defective, egg laying defective, exploded through vulva, gonad migration variant, levamisole hypersensitive, locomotion variant, male mating efficiency reduced, male posterior alae, male tail sensory ray development variant, nematode …	adherens junction, "alpha-catenin binding", "anchoring junction", "cadherin binding", "canonical Wnt signaling pathway", "catenin complex", "cell adhesion", "cell fate specification", "cell junction", "cell-cell adhesion", "cellular anatomical entity", "cellular response to oxidative stress", "cytoplasm", "cytosol", "dauer larval development", "defense response to Gram-positive bacterium", "deter…	bar-1 encodes a beta-catenin\; during C. elegans development, BAR-1 likely functions as a transcriptional coactivator whose activity is required for Q neuroblast migration, P12 cell fate specification, and P3.p through P8.p vulval cell fate specification at two different stages of development\; in specifying vulval cell fates, bar-1 interacts with Wnt and MAPK signaling pathways to regulate prope…
WBGene00020329	bath-26	28.6228	-1.30372	0.431254	-3.02308	0.00250215	0.0259019	N.A.	N.A.	N.A.	N.A.
WBGene00015268	BE0003N10.3	291.568	-0.737006	0.228698	-3.22261	0.00127029	0.0160803	N.A.	N.A.	metal ion binding, "protein ubiquitination", "regulation of apoptotic process", "ubiquitin-dependent protein catabolic process", "zinc ion binding"	N.A.
WBGene00007203	best-1	100.31	-1.29345	0.264941	-4.88205	1.04987e-06	6.15683e-05	N.A.	lethal, sterile	chloride channel activity, "chloride channel complex", "chloride transmembrane transport", "chloride transport", "integral component of membrane", "ion transport", "membrane", "plasma membrane"	N.A.
WBGene00013520	best-21	132.163	0.689048	0.216204	3.18703	0.0014374	0.017665	N.A.	N.A.	chloride channel activity, "chloride channel complex", "chloride transmembrane transport", "chloride transport", "integral component of membrane", "ion transport", "membrane", "plasma membrane"	N.A.
WBGene00018195	btb-16	104.611	-1.03154	0.250332	-4.12068	3.77761e-05	0.001117	N.A.	N.A.	N.A.	N.A.
WBGene00018200	btb-17	56.8843	-1.36449	0.336732	-4.05215	5.0749e-05	0.00141211	N.A.	N.A.	N.A.	N.A.
WBGene00007275	C03D6.1	43.9247	-1.18712	0.33555	-3.53783	0.000403425	0.00697022	dumpy, embryonic lethal, growth variant, larval arrest, maternal sterile, pattern of transgene expression variant, protruding vulva, receptor mediated endocytosis defective, slow growth, sterile progeny	lethal, sterile	nucleic acid binding	N.A.
WBGene00015483	C05D11.5	162.515	-1.23919	0.181456	-6.82915	8.54206e-12	2.9641e-09	N.A.	N.A.	glyoxylate metabolic process, "hydroxypyruvate isomerase activity", "isomerase activity"	N.A.
WBGene00007340	C05D12.2	140.699	-0.784968	0.213981	-3.66839	0.000244081	0.00487254	N.A.	N.A.	N.A.	N.A.
WBGene00007341	C05D12.4	174.742	0.830782	0.254059	3.27004	0.00107532	0.0143677	N.A.	N.A.	N.A.	N.A.
WBGene00007342	C05D12.5	82.4687	0.903397	0.292406	3.08953	0.00200477	0.0223463	N.A.	N.A.	N.A.	N.A.
WBGene00007365	C06B3.6	1365.77	-0.572451	0.144009	-3.97511	7.03463e-05	0.00184843	N.A.	N.A.	N.A.	N.A.
WBGene00007366	C06B3.7	58.6131	1.44435	0.413225	3.49531	0.000473517	0.00777715	N.A.	N.A.	N.A.	N.A.
WBGene00015541	C06E7.4	948.381	-0.729224	0.228859	-3.18634	0.00144085	0.0176849	embryonic lethal, sterile	N.A.	N.A.	N.A.
WBGene00007397	C07A4.2	43.2737	-1.04124	0.359274	-2.89818	0.00375335	0.0343537	N.A.	N.A.	extracellular space	N.A.
WBGene00015623	C09B8.4	269.016	0.59118	0.20702	2.85567	0.00429467	0.0379539	N.A.	N.A.	integral component of membrane, "membrane"	N.A.
WBGene00007479	C09F9.2	4058.2	-0.633258	0.223516	-2.83316	0.00460901	0.0397784	dauer lifespan extended, reduced brood size	N.A.	extracellular region, "integral component of membrane", "membrane", "negative regulation of endopeptidase activity", "negative regulation of peptidase activity", "peptidase inhibitor activity", "serine-type endopeptidase inhibitor activity"	N.A.
WBGene00015671	C10B5.3	32.7283	-3.04142	0.884614	-3.43814	0.000585728	0.00901005	N.A.	N.A.	N.A.	N.A.
WBGene00007550	C13C4.6	92.0867	-1.20038	0.271265	-4.42512	9.63902e-06	0.000374525	hyperinduction of antimicrobial peptide expression after infection, pathogen adherence increased	N.A.	integral component of membrane, "membrane", "transmembrane transport", "transmembrane transporter activity"	N.A.
WBGene00015783	C15B12.1	214.585	-0.52269	0.15308	-3.41449	0.000639019	0.00962854	N.A.	N.A.	flavin adenine dinucleotide binding, "L-lysine catabolic process to acetyl-CoA via L-pipecolate", "L-pipecolate oxidase activity", "oxidoreductase activity", "peroxisome", "sarcosine oxidase activity"	N.A.
WBGene00015788	C15B12.8	24.2001	-1.2417	0.440163	-2.82101	0.00478724	0.0408091	N.A.	N.A.	flavin adenine dinucleotide binding, "L-lysine catabolic process to acetyl-CoA via L-pipecolate", "L-pipecolate oxidase activity", "oxidoreductase activity", "peroxisome", "sarcosine oxidase activity"	N.A.
WBGene00007689	C18E9.9	903.706	0.911434	0.200358	4.54902	5.38969e-06	0.000238348	N.A.	N.A.	innate immune response, "integral component of membrane", "membrane"	N.A.
WBGene00015993	C18H7.1	69.1321	-1.0201	0.32748	-3.115	0.00183947	0.02107	N.A.	N.A.	collagen-containing extracellular matrix, "extracellular matrix organization", "extracellular matrix structural constituent"	N.A.
WBGene00016004	C18H9.6	370.125	0.88528	0.146575	6.03976	1.5434e-09	2.75895e-07	N.A.	N.A.	N.A.	N.A.
WBGene00016017	C23G10.11	43.6219	-3.60053	0.774386	-4.64953	3.32699e-06	0.00016153	N.A.	N.A.	N.A.	N.A.
WBGene00016046	C24B5.4	169.259	-0.902025	0.267338	-3.3741	0.00074057	0.0108134	N.A.	N.A.	hydrolase activity, acting on ester bonds, "metal ion binding", "nucleus", "zinc ion binding"	N.A.
WBGene00045461	C25F9.14	63.3577	1.14085	0.357134	3.19447	0.0014009	0.0173232	N.A.	N.A.	N.A.	N.A.
WBGene00007725	C25F9.5	159.118	0.542345	0.195002	2.78123	0.00541535	0.0443067	N.A.	N.A.	ATP binding, "ATP-dependent chromatin remodeler activity", "chromatin remodeling"	N.A.
WBGene00007807	C29F3.7	759.304	1.43175	0.357855	4.00093	6.30952e-05	0.00167657	slow growth	N.A.	innate immune response, "membrane raft"	C29F3.7 encodes a CUB-like domain-containing protein\; C29F3.7 is involved in the transcriptional, innate immune response towards several different bacterial pathogens.
WBGene00016269	C30G4.4	549.805	-0.680892	0.149385	-4.55797	5.16511e-06	0.000231703	fat content reduced	N.A.	regulation of transcription by RNA polymerase II	N.A.
WBGene00016424	C34H4.1	163.378	1.07201	0.319234	3.35807	0.000784883	0.0112767	N.A.	N.A.	innate immune response, "integral component of membrane", "membrane"	N.A.
WBGene00007947	C35A5.3	180.609	1.29095	0.362062	3.56554	0.000363102	0.00646753	N.A.	N.A.	integral component of membrane, "membrane", "transmembrane transport", "transmembrane transporter activity"	N.A.
WBGene00007959	C35C5.10	171.847	-0.651695	0.206183	-3.16075	0.00157362	0.0187911	N.A.	N.A.	integral component of membrane, "membrane"	N.A.
WBGene00007958	C35C5.9	113.004	-0.64925	0.214764	-3.02309	0.00250209	0.0259019	N.A.	N.A.	N.A.	N.A.
WBGene00007961	C35D6.4	39.0786	1.0783	0.323364	3.33463	0.000854139	0.0120109	N.A.	N.A.	cytosol, "intracellular organelle", "metal ion binding", "mRNA 3'-UTR binding", "mRNA binding"	C35D6.4 encodes a CCCH tandem zinc finger (TZF) protein\; based upon its sequence similarity to other TZF proteins, such as MEX-5 and POS-1, the product of C35D6.4 is predicted to function as an RNA-binding protein.
WBGene00007973	C36B1.6	116.936	-0.601703	0.215561	-2.79133	0.00524918	0.0434901	embryonic lethal	N.A.	integral component of membrane, "membrane"	N.A.
WBGene00043983	C39D10.11	249.198	-0.516882	0.149291	-3.46225	0.000535687	0.00852906	N.A.	N.A.	N.A.	N.A.
WBGene00016542	C39H7.4	221.418	-0.72707	0.144238	-5.04075	4.63712e-07	3.19934e-05	N.A.	N.A.	innate immune response, "integral component of membrane", "membrane"	N.A.
WBGene00016641	C44C1.1	427.547	-0.690698	0.23159	-2.98241	0.00285984	0.0283057	larval lethal, locomotion variant, slow growth, small	N.A.	integral component of membrane, "membrane"	N.A.
WBGene00016657	C44E12.1	274.654	-0.627253	0.215234	-2.91429	0.00356501	0.03311	N.A.	N.A.	hydrolase activity	N.A.
WBGene00016658	C45B2.1	81.083	1.29204	0.251714	5.13297	2.85202e-07	2.11623e-05	N.A.	N.A.	N.A.	N.A.
WBGene00016728	C46H11.2	153.147	-0.514639	0.165484	-3.1099	0.0018715	0.0213004	fat content reduced, lysosome-related organelle morphology variant, RAB-11 recycling endosome localization variant, transgene subcellular localization variant	N.A.	cytosol, "endoplasmic reticulum membrane", "flavin adenine dinucleotide binding", "monooxygenase activity", "N,N-dimethylaniline monooxygenase activity", "NADP binding", "oxidoreductase activity"	N.A.
WBGene00016756	C49A9.2	420.395	-0.505597	0.164181	-3.07951	0.00207344	0.0227982	N.A.	N.A.	N.A.	N.A.
WBGene00016763	C49A9.9	264.617	-0.675124	0.230383	-2.93044	0.00338484	0.0318965	embryo osmotic integrity defective early emb, embryonic lethal, germ cell compartment expansion variant, germ cell compartment morphology variant, germ cell compartment size variant, germ cell partition morphology variant, germline nuclear positioning variant, oocyte morphology variant, oocyte number decreased, oocyte septum formation variant, rachis wide, sterile	N.A.	N.A.	N.A.
WBGene00008194	C49C3.4	1759.37	-0.800656	0.189012	-4.236	2.27538e-05	0.000754073	N.A.	N.A.	N.A.	N.A.
WBGene00008211	C49F5.7	648.053	-0.597581	0.12365	-4.83284	1.34597e-06	7.67141e-05	N.A.	N.A.	N.A.	N.A.
WBGene00077593	C49G7.12	139.555	3.18746	1.02179	3.11948	0.00181172	0.020833	N.A.	N.A.	N.A.	N.A.
WBGene00044420	C50D2.10	304.321	-0.69608	0.150868	-4.61383	3.9531e-06	0.000185074	sterile progeny	N.A.	N.A.	N.A.
WBGene00008229	C50F4.1	482.816	-0.874432	0.190569	-4.58852	4.46389e-06	0.000205723	N.A.	N.A.	N.A.	N.A.
WBGene00008254	C51E3.9	166.849	0.529804	0.177814	2.97953	0.00288688	0.028477	N.A.	N.A.	N.A.	N.A.
WBGene00044166	C54C6.7	48.9262	-1.27348	0.305006	-4.17526	2.97651e-05	0.000919288	N.A.	N.A.	N.A.	N.A.
WBGene00044019	C55A6.12	114.401	0.771695	0.267662	2.88309	0.00393791	0.0356284	N.A.	N.A.	N.A.	N.A.
WBGene00020251	camt-1	1255.62	-0.898485	0.0756915	-11.8704	1.68752e-32	9.95466e-29	dauer lifespan extended, embryonic lethal	N.A.	chromatin binding, "chromatin", "DNA binding", "DNA-templated transcription, elongation", "double-stranded DNA binding", "nucleus", "positive chemotaxis", "positive regulation of transcription by RNA polymerase II", "regulation of macromolecule metabolic process", "regulation of nitrogen compound metabolic process", "regulation of primary metabolic process", "regulation of transcription by RNA po…	T05C1.4 encodes, by alternative splicing, two members of the CAMTAfamily of calmodulin-binding transcriptional activators that arerequired for embryonic development\; CAMTA proteins are conserved inanimals and plants but absent from unicellular eukaryotes, and may thusrepresent a transcriptional activator specific to multicellularorganisms\; the common organization of CAMTA proteins is to have tw…
WBGene00000298	cat-4	351.715	-0.645385	0.11514	-5.60524	2.07966e-08	2.52946e-06	organism heat response variant, stress induced lethality increased, swimming variant	amplitude of sinusoidal movement variant, antibody staining reduced, antibody staining variant, aqueous adaptation defective, backing decreased, backward point velocity increased, biogenic amine physiology variant, body posture wavelength decreased, chemical hypersensitive, cuticle development variant, dopamine deficient, dopamine metabolism variant, dwelling reduced, foraging hyperactive, forwar…	7,8-dihydroneopterin 3'-triphosphate biosynthetic process, "catalytic activity", "cytoplasm", "dopamine biosynthetic process from tyrosine", "GTP binding", "GTP cyclohydrolase activity", "GTP cyclohydrolase I activity", "hydrolase activity", "melanin biosynthetic process", "metabolic process", "metal ion binding", "nucleotide binding", "protein binding", "tetrahydrobiopterin biosynthetic process"…	N.A.
WBGene00013672	catp-1	506.567	-0.509912	0.147821	-3.44952	0.000561587	0.00879894	DMPP resistant, nose touch defective	nose touch defective	ATP binding, "ATP hydrolysis activity", "ATPase-coupled cation transmembrane transporter activity", "cellular potassium ion homeostasis", "cellular sodium ion homeostasis", "dauer larval development", "establishment or maintenance of transmembrane electrochemical gradient", "integral component of membrane", "membrane", "nematode larval development", "nucleotide binding", "P-type sodium:potassium-…	catp-1 encodes an alpha subunit of the Na+\/K+- and H+\/K+-pump P-type ATPase family\; catp-1 was identified in screens for animals resistant to developmental defects seen in larvae treated with the nicotinic agonist DMPP\; genetic analyses indicate that catp-1 likely functions together with the let-60\/Ras and daf-2\/insulin-like receptor signaling pathways to regulate L2 larval developmental ti…
WBGene00007533	cbl-1	183.554	-0.524902	0.174963	-3.00008	0.00269911	0.0272405	N.A.	transgene expression increased	carbon-sulfur lyase activity, "catalytic activity", "cystathionine gamma-lyase activity", "cysteine biosynthetic process", "cytoplasm", "L-cysteine desulfhydrase activity", "L-cystine L-cysteine-lyase (deaminating)", "pyridoxal phosphate binding", "transsulfuration"	cbl-1 encodes a putative cystathionine gamma-lyase orthologous to human CTH (OMIM:607657, mutated in cystathioninuria), and paralogous to CTH-1 and CTH-2\; CBL-1, unlike its paralog CTH-2, does not inhibit DHC-1 in vivo.
WBGene00000367	cca-1	399.251	-0.532124	0.179192	-2.96957	0.00298219	0.0289678	N.A.	cell physiology phenotype	calcium channel activity, "calcium ion import", "calcium ion transmembrane transport", "calcium ion transport", "cation channel activity", "integral component of membrane", "ion channel activity", "ion transport", "low voltage-gated calcium channel activity", "membrane depolarization during action potential", "membrane depolarization", "membrane", "neuron projection", "neuronal action potential",…	cca-1 encodes a calcium channel alpha subunit that is homologous to vertebrate T-type calcium channel alpha 1 subunits\; CCA-1 is required for regulation of pharyngeal pumping, specifically for the efficient initiation of action potentials in the pharynx in response to excitatory inputs\; a CCA-1::GFP fusion protein is expressed strongly in pharyngeal muscle as well as in many neurons, including …
WBGene00010470	cdr-4	812.485	1.63359	0.578017	2.8262	0.00471036	0.0403872	body vacuole, cadmium hypersensitive, pseudocoelom morphology variant, shortened life span, slow growth, transgene expression increased	metal response variant	cytoplasm, "endoplasmic reticulum unfolded protein response", "innate immune response", "IRE1-mediated unfolded protein response", "lysosome", "stress response to cadmium ion"	cdr-4 encodes a predicted transmembrane protein that is a member of the CDR (cadmium responsive) family of proteins\; cdr-4 expression is upregulated in response to cadmium treatment.
WBGene00011318	cdt-2	151.443	-0.691104	0.248808	-2.77766	0.00547518	0.0444571	ectopic expression transgene, embryonic lethal, exploded through vulva, locomotion variant, molt defect, multivulva, pattern of transgene expression variant, protruding vulva, receptor mediated endocytosis defective, reduced brood size, sick, slow growth, small, sterile, sterile progeny, transgene subcellular localization variant, uptake of yolk defective, vulvaless	lethal, sterile	mitotic G2 DNA damage checkpoint signaling, "nucleus", "proteasome-mediated ubiquitin-dependent protein catabolic process", "protein-macromolecule adaptor activity"	N.A.
WBGene00019329	ceeh-1	353.143	-0.586325	0.150521	-3.89532	9.80696e-05	0.00245653	N.A.	N.A.	catalytic activity, "cellular lipid metabolic process", "epoxide hydrolase activity", "hydrolase activity", "integral component of membrane", "lipid metabolic process", "membrane"	ceeh-1 encodes a soluble epoxide hydrolase (sEH) orthologous to human ABHD7 and ABHD9\; recombinant CEEH-1 is biochemically active in vitro on epoxyeicosatrienoic acids and leukotoxins (EpOMEs)\; conversely, CEEH-1 is inhibited by urea-based antagonists of mammalian sEH that elevate EpOME levels when fed to C. elegans\; perhaps because of genetic redundancy with its paralog CEEH-2, CEEH-1 has no …
WBGene00000452	ceh-31	50.5953	-1.11405	0.347682	-3.20424	0.00135422	0.0168534	transgene expression increased	cell proliferation variant, dead eggs laid, ectopic expression transgene, everted vulva, intestinal cell proliferation variant, multivulva, protein subcellular localization variant, slow growth, small, somatic gonad development variant, sperm absent, spermatheca development variant, sterile, transgene expression reduced, vulva cell fate specification variant	DNA binding, "DNA-binding transcription factor activity, RNA polymerase II-specific", "nucleus", "regulation of transcription by RNA polymerase II", "RNA polymerase II transcription regulatory region sequence-specific DNA binding"	ceh-31 encodes a protein containing a homeobox domain.
WBGene00000468	ces-1	111.945	-1.21728	0.259132	-4.69753	2.63333e-06	0.000135668	fungal resistance increased, pathogen resistance increased	apoptosis fails to occur, asymmetric cell division variant, cell cleavage variant, programmed cell death variant, spindle orientation variant, transgene expression reduced	DNA-binding transcription factor activity, RNA polymerase II-specific, "negative regulation of programmed cell death", "negative regulation of transcription by RNA polymerase II", "nucleus", "protein binding", "regulation of transcription by RNA polymerase II", "RNA polymerase II transcription regulatory region sequence-specific DNA binding", "sequence-specific DNA binding"	ces-1 encodes a C2H2-type zinc finger transcription factor that is a member of the Snail family of proteins that includes Drosophila Scratch, Snail, and Slug, and human SNAIL and SLUG\; during development, CES-1 functions as a transcriptional repressor that blocks programmed cell death in specific neurons by inhibiting expression of the cell-death activator EGL-1\; in addition, CES-1 functions to…
WBGene00000469	ces-2	1196.83	-0.665204	0.204647	-3.25049	0.00115205	0.0150187	excretory duct cell development variant, extended life span, transgene expression reduced	apoptosis fails to occur, asymmetric cell division variant, cell cleavage variant, ectopic expression transgene, programmed cell death variant, protein expression ectopic, spindle orientation variant	aging, "apoptotic process", "DNA binding", "DNA-binding transcription factor activity", "DNA-binding transcription factor activity, RNA polymerase II-specific", "identical protein binding", "nucleus", "positive regulation of programmed cell death", "positive regulation of transcription by RNA polymerase II", "protein binding", "protein heterodimerization activity", "regulation of transcription by…	ces-2 encodes a basic region leucine-zipper (bZIP) transcription factor, most similar in sequence and binding specificity to the PAR (proline- and acid-rich) subfamily of bZIP proteins\; ces-2 is required to activate programmed cell death in the sister cells of the serotoninergic neurosecretory motor (NSM) neurons, and is transcriptionally inhibited by activated LET-60(G12V)\; in regulating progr…
WBGene00011364	cest-1.2	537.347	-0.675879	0.148515	-4.55091	5.34143e-06	0.000238348	N.A.	N.A.	carboxylic ester hydrolase activity, "hydrolase activity", "integral component of membrane", "membrane"	N.A.
WBGene00016595	cest-10	267.783	0.767539	0.15002	5.11624	3.11692e-07	2.24228e-05	N.A.	N.A.	integral component of membrane, "membrane"	N.A.
WBGene00013540	cest-12	157.781	0.979284	0.236333	4.14365	3.41815e-05	0.00102377	N.A.	N.A.	N.A.	N.A.
WBGene00019477	cest-17	1164.4	-0.672104	0.177145	-3.79409	0.000148186	0.00339332	early larval lethal, slow growth	N.A.	carboxylic ester hydrolase activity, "hydrolase activity"	N.A.
WBGene00008451	cest-3	127.985	-1.3259	0.279744	-4.7397	2.14033e-06	0.000113236	N.A.	N.A.	ascaroside biosynthetic process, "carboxylic ester hydrolase activity", "hydrolase activity", "integral component of membrane", "membrane"	N.A.
WBGene00023407	cex-1	336.867	1.13349	0.183078	6.19131	5.96651e-10	1.25702e-07	N.A.	organism hypersensitive desiccation	calcium ion binding, "endoplasmic reticulum", "metal ion binding"	N.A.
WBGene00011166	chil-22	190.308	-0.843023	0.24819	-3.39669	0.000682069	0.0101348	N.A.	N.A.	carbohydrate metabolic process, "chitin binding", "integral component of membrane", "membrane"	N.A.
WBGene00011167	chil-23	71.0577	-1.03166	0.368587	-2.79895	0.00512688	0.0428681	N.A.	N.A.	carbohydrate metabolic process, "chitin binding", "integral component of membrane", "membrane"	N.A.
WBGene00000516	cki-1	508.718	-0.850937	0.231278	-3.67929	0.000233888	0.00474942	alae variant, cell cycle variant, cell division precocious, cell division variant, cell proliferation increased, dauer development phenotype, distal tip cell development variant, DNA metabolism variant, ectopic expression transgene, egg laying variant, embryonic arrest, embryonic development variant, embryonic lethal, endomitotic oocytes, epithelial development variant, epithelial system developm…	embryonic lethal, extra cell division postembryonic, gene expression level reduced	cell cycle, "cyclin-dependent protein serine/threonine kinase inhibitor activity", "gonad development", "negative regulation of catalytic activity", "negative regulation of cell differentiation", "negative regulation of cell division", "negative regulation of cyclin-dependent protein serine/threonine kinase activity", "negative regulation of epidermal cell differentiation", "negative regulation o…	cki-1 encodes a homolog of the mammalian cyclin-dependent kinase inhibitor p27\/KIP1 that is required for the arrest of cell division in larval blast lineages, dauer larvae and starved L1 larvae\; excess CKI-1 expression prematurely stops cell division while cki-1(RNAi) induces extra cell divisions, indicating that CKI-1 quantitatively regulates the amount of mitosis in postembryonic worms.
WBGene00017772	clec-1	2139.1	-0.674452	0.0827133	-8.1541	3.51803e-16	2.44151e-13	dumpy, exploded through vulva, growth rate variant, larval arrest, lethal, locomotion variant, protruding vulva, reduced brood size, sick, small	N.A.	carbohydrate binding, "external side of plasma membrane"	N.A.
WBGene00013013	clec-145	164.3	-1.07144	0.197333	-5.42962	5.64752e-08	5.70936e-06	N.A.	N.A.	carbohydrate binding	N.A.
WBGene00017322	clec-160	258.045	-0.512728	0.132249	-3.87698	0.000105761	0.00259952	N.A.	N.A.	biological_process, "carbohydrate binding", "cellular_component", "external side of plasma membrane", "extracellular region", "molecular_function"	N.A.
WBGene00020938	clec-218	1054.18	-0.931727	0.205159	-4.54149	5.58571e-06	0.000244982	N.A.	N.A.	carbohydrate binding, "defense response to Gram-positive bacterium"	N.A.
WBGene00019738	clec-265	61.6728	1.0207	0.365011	2.79636	0.00516815	0.0430302	N.A.	N.A.	carbohydrate binding, "external side of plasma membrane"	N.A.
WBGene00012583	clec-4	72.7768	-1.27347	0.423602	-3.0063	0.00264449	0.026988	motor neuron morphology variant, synapse density variant, transgene subcellular localization variant	bacterial load in gut variant, feeding behavior variant, pathogen resistance increased	carbohydrate binding	clec-4 encodes a C-type lectin\; clec-4 expression is upregulated in response to stressors, including pathogens and ionizing radiation.
WBGene00011668	clec-47	1820.29	0.51054	0.102866	4.96315	6.93599e-07	4.40026e-05	N.A.	N.A.	carbohydrate binding, "external side of plasma membrane", "integral component of membrane", "membrane", "response to gamma radiation"	clec-47 encodes a C-type lectin\; clec-47 expression is upregulated in response to stressors including ionizing radiation and bacterial infection.
WBGene00008596	clec-54	92.3325	-1.00852	0.328996	-3.06544	0.00217349	0.0234825	N.A.	N.A.	carbohydrate binding	N.A.
WBGene00008595	clec-56	175	-1.02914	0.25763	-3.99467	6.47854e-05	0.00171762	N.A.	N.A.	carbohydrate binding	N.A.
WBGene00012582	clec-8	78.6592	-1.16465	0.294068	-3.96049	7.47955e-05	0.00193942	N.A.	N.A.	carbohydrate binding	N.A.
WBGene00021895	clec-84	329.131	-0.636789	0.201506	-3.16015	0.00157689	0.0187921	N.A.	N.A.	carbohydrate binding	N.A.
WBGene00016898	clik-2	697.512	-0.56593	0.113494	-4.98643	6.15037e-07	4.03123e-05	slow growth	N.A.	cytoskeleton	N.A.
WBGene00009624	cnc-8	110.012	-1.26035	0.22235	-5.66829	1.44226e-08	1.82965e-06	N.A.	N.A.	N.A.	cnc-8 encodes one of eleven C. elegans caenacin peptides.
WBGene00016343	cnnm-3	164.011	-0.530443	0.160366	-3.30771	0.000940623	0.0129643	N.A.	N.A.	basolateral plasma membrane, "determination of adult lifespan", "innate immune response", "integral component of membrane", "intracellular membrane-bounded organelle", "ion transport", "magnesium ion homeostasis", "magnesium ion transport", "membrane", "plasma membrane", "positive regulation of gonad development", "positive regulation of multicellular organism growth", "positive regulation of vul…	C33D12.2 encodes a predicted transmembrane protein orthologous to humanACDP1-ACDP4 and S. cerevisiae MAM3, and paralogous to C01H6.6,C52D10.12, M02F4.3, R04E5.2, and R13G10.4\; by orthology with MAM3,C33D12.2 may participate in metal homoeostasis\; C33D12.2 is expressed inintestine, body wall muscle, nervous system (including ventral anddorsal nerve cords and head neurons), and adult vulval muscl…
WBGene00020725	cnp-3	1072.85	0.568718	0.100964	5.63286	1.77247e-08	2.1783e-06	N.A.	N.A.	nucleus	N.A.
WBGene00195063	coa-1	550.173	0.523595	0.0957996	5.46552	4.61546e-08	4.95029e-06	N.A.	N.A.	integral component of mitochondrial inner membrane, "mitochondrial cytochrome c oxidase assembly", "mitochondrial respiratory chain complex I assembly"	N.A.
WBGene00000675	col-101	4013.77	1.86796	0.276887	6.74631	1.51655e-11	4.70848e-09	avoids bacterial lawn, increased susceptibility to bacterial pathogens, pale, slow growth, transgene expression increased	N.A.	anatomical structure development, "integral component of membrane", "membrane", "structural constituent of cuticle"	col-101 encodes a cuticle collagen\; loss of col-101 via large-scale RNAi screens results in animals that are pale and slow growing.
WBGene00000680	col-106	10387.5	0.584533	0.0993041	5.88629	3.94957e-09	5.82463e-07	N.A.	N.A.	anatomical structure development, "structural constituent of cuticle"	col-106 encodes a predicted cuticular collagen.
WBGene00000696	col-122	26662.4	0.723344	0.252588	2.86373	0.00418684	0.0373366	dumpy, locomotion variant, organism morphology variant	N.A.	anatomical structure development, "integral component of membrane", "membrane", "structural constituent of cuticle"	N.A.
WBGene00000708	col-135	2421.27	0.508945	0.109131	4.6636	3.10732e-06	0.000154034	N.A.	N.A.	anatomical structure development, "collagen trimer", "extracellular matrix organization", "extracellular matrix structural constituent", "extracellular matrix", "extracellular space"	N.A.
WBGene00000716	col-143	3866.12	1.24496	0.294443	4.22818	2.35587e-05	0.000769933	N.A.	N.A.	anatomical structure development, "integral component of membrane", "membrane", "structural constituent of cuticle"	N.A.
WBGene00000731	col-158	27.5371	-1.42133	0.46428	-3.06136	0.00220333	0.0236964	embryonic lethal, protein aggregation variant	N.A.	anatomical structure development, "collagen and cuticulin-based cuticle extracellular matrix", "structural constituent of collagen and cuticulin-based cuticle", "structural constituent of cuticle"	N.A.
WBGene00000606	col-17	53.0365	1.67716	0.372684	4.50023	6.78801e-06	0.000290163	dumpy, no induction of antimicrobial peptide expression after infection, sick	N.A.	collagen trimer	col-17 encodes a collagen which is expressed in all developmental stages except eggs, like col-15, col-16, and col-20\; collagen genes with this expression pattern may be used for synthesis of cuticles after the L1 stage (e.g., the L4 cuticle).
WBGene00000752	col-179	319.466	1.40538	0.22071	6.36756	1.92061e-10	4.44301e-08	fat content increased, increased susceptibility to bacterial pathogens, pathogen susceptibility increased	N.A.	anatomical structure development, "defense response to Gram-negative bacterium", "extracellular matrix organization", "extracellular matrix structural constituent", "extracellular matrix", "extracellular space", "innate immune response", "integral component of membrane", "membrane", "structural constituent of cuticle"	N.A.
WBGene00000754	col-181	14631	0.503898	0.085524	5.89188	3.8182e-09	5.70216e-07	N.A.	N.A.	anatomical structure development, "integral component of membrane", "membrane", "structural constituent of cuticle"	col-181 is homologous to the human gene PRO ALPHA 1(I) COLLAGEN (COL1A1\; OMIM:120150), which when mutated leads to osteogenesis imperfecta.
WBGene00000618	col-41	34.4841	1.73904	0.406245	4.28076	1.86254e-05	0.000648208	small	N.A.	anatomical structure development, "structural constituent of cuticle"	col-41 encodes a cuticle collagen.
WBGene00000656	col-80	1726.28	0.991267	0.313211	3.16485	0.00155161	0.0186225	blistered, increased susceptibility to bacterial pathogens	N.A.	anatomical structure development, "collagen trimer", "structural constituent of cuticle"	N.A.
WBGene00000670	col-95	7751.77	0.931332	0.210511	4.42415	9.68217e-06	0.000374525	N.A.	N.A.	anatomical structure development, "integral component of membrane", "membrane", "structural constituent of cuticle"	col-95 encodes a collagen.
WBGene00000671	col-96	105.533	1.69476	0.274112	6.18272	6.30046e-10	1.30409e-07	N.A.	N.A.	anatomical structure development, "extracellular matrix organization", "extracellular matrix structural constituent", "extracellular matrix", "extracellular space", "integral component of membrane", "membrane", "structural constituent of cuticle"	N.A.
WBGene00019514	cpg-20	245.616	-0.621194	0.145993	-4.25496	2.0909e-05	0.000704814	N.A.	N.A.	N.A.	N.A.
WBGene00000781	cpr-1	11013.8	-0.686208	0.128015	-5.36038	8.30476e-08	7.77616e-06	dauer constitutive, hypoosmotic shock hypersensitive, lethal, life span phenotype	N.A.	cellular anatomical entity, "cysteine-type endopeptidase activity", "cysteine-type peptidase activity", "extracellular space", "hydrolase activity", "lysosome", "peptidase activity", "proteolysis involved in protein catabolic process", "proteolysis"	cpr-1 encodes a cysteine protease of the cathepsin B-like cysteine protease family\; cpr-1 appears to be required for embryogenesis\; cpr-1 is specifically expressed in the gut of all stages except the embryo and around developing embryos in the gonad\; expression of cpr-1 is regulated by three promoter GATA motifs.
WBGene00000783	cpr-3	980.716	-0.557633	0.182476	-3.05592	0.0022437	0.0239341	embryonic lethal, hypoosmotic shock hypersensitive, lethal	N.A.	cellular anatomical entity, "cysteine-type endopeptidase activity", "cysteine-type peptidase activity", "extracellular space", "hydrolase activity", "innate immune response", "lysosome", "peptidase activity", "proteolysis involved in protein catabolic process", "proteolysis"	N.A.
WBGene00008629	cpt-5	61.3446	-1.05293	0.322299	-3.26692	0.00108723	0.0144449	dauer constitutive	N.A.	acyltransferase activity, "carnitine metabolic process", "carnitine O-palmitoyltransferase activity", "fatty acid metabolic process", "mitochondrion", "transferase activity"	N.A.
WBGene00000792	crb-1	1435.57	-0.507494	0.141861	-3.57739	0.000347043	0.00625102	clear, egg laying defective, intestinal development variant, larval arrest, locomotion variant, organism development variant, paralyzed, sick	lethal, sterile	apical part of cell, "calcium ion binding", "cytoplasm", "establishment or maintenance of epithelial cell apical/basal polarity", "heterophilic cell-cell adhesion via plasma membrane cell adhesion molecules", "integral component of membrane", "membrane", "plasma membrane", "protein-containing complex"	crb-1 encodes a transmembrane protein with EGF-like and laminin repeats homologous to Drosophila CRUMBS\; crb-1 appears to function redundantly with let-413 to effect epithelial polarization\; CRB-1 localizes to cell junctions of non-cuticular epithelia, such as the intestine and the pharynx, near the apical plasma membrane.
WBGene00022856	cth-2	2952.9	-0.501824	0.089654	-5.59734	2.17666e-08	2.62043e-06	ectopic expression transgene, germline transgene silencing variant, larval lethal, multivulva, RNAi resistant, somatic transgene silencing variant, transgene expression increased	organism development variant, response to molybdenum cofactor depletion abnormal	carbon-sulfur lyase activity, "catalytic activity", "cellular amino acid biosynthetic process", "cystathionine gamma-lyase activity", "cysteine biosynthetic process via cystathionine", "cysteine biosynthetic process", "cytoplasm", "endoplasmic reticulum", "L-cysteine desulfhydrase activity", "L-cystine L-cysteine-lyase (deaminating)", "lyase activity", "pyridoxal phosphate binding", "transsulfura…	cth-2 encodes a putative cystathionine gamma-lyase\; CTH-2 is orthologous to human CTH (OMIM:607657, mutated in cystathioninuria), extremely similar to its paralog CTH-1, and also paralogous to CBL-1\; either CTH-2, or CTH-1, or both proteins weakly inhibitDHC-1 in vivo\; CTH-2 is expressed in both larval and adult hypodermis, anal depressor muscle, and body wall muscle, as well as in adult vulva…
WBGene00007184	ctr-9	2904.51	0.694594	0.14054	4.94232	7.71975e-07	4.84455e-05	cell position defective, embryonic lethal, epithelial development variant, excessive blebbing early emb, larval arrest, ventral enclosure variant	lethal, sterile	Cdc73/Paf1 complex, "histone modification", "intracellular membrane-bounded organelle", "nucleus", "regulation of histone H3-K4 methylation", "regulation of transcription, DNA-templated", "RNA polymerase II complex binding"	ctr-9 encodes the C. elegans ortholog of mammalian and Saccharomyces cerevisiae CTR9 that is a member of the PAF1 (Polymerase-Associated Factor 1) complex\; by homology CTR-9 is predicted to function in the regulation of transcription.
WBGene00013145	cutl-2	400.236	-0.875957	0.205235	-4.26808	1.97165e-05	0.000673261	N.A.	N.A.	N.A.	N.A.
WBGene00018787	cutl-20	206.244	-0.647087	0.165464	-3.91074	9.20139e-05	0.00232458	transgene expression increased	N.A.	N.A.	N.A.
WBGene00000882	cyn-6	918.356	-0.536985	0.173817	-3.08937	0.00200582	0.0223463	N.A.	N.A.	cyclosporin A binding, "cytoplasm", "intracellular membrane-bounded organelle", "isomerase activity", "peptidyl-prolyl cis-trans isomerase activity", "protein folding", "protein peptidyl-prolyl isomerization"	cyn-6 encodes a cyclophilin most similar to human secreted cyclophilin type B isoforms that is functional when expressed in E. coli\; it is expressed in the intestine.
WBGene00011672	cyp-13A5	174.296	-0.744365	0.227086	-3.2779	0.00104582	0.014069	cadmium hypersensitive, slow growth	N.A.	heme binding, "iron ion binding", "metal ion binding", "monooxygenase activity", "oxidoreductase activity", "oxidoreductase activity, acting on paired donors, with incorporation or reduction of molecular oxygen"	cyp-13A5 encodes one of ~80 C. elegans cytochrome P450s: membrane-associated, heme-containing NADPH-dependent monooxygenases that catalyze the oxidative metabolism of a variety of exogenous compounds and endogenous substrates\; loss of cyp-13A5 activity in large-scale RNAi screens results in uncoordinated locomotion, decreased and\/or slow growth, and cadmium hypersensitivity.
WBGene00010606	cyp-13B2	180.194	0.563624	0.170663	3.30256	0.000958062	0.0131893	N.A.	N.A.	heme binding, "iron ion binding", "metal ion binding", "monooxygenase activity", "oxidoreductase activity", "oxidoreductase activity, acting on paired donors, with incorporation or reduction of molecular oxygen"	cyp-13B2 encodes one of ~80 C. elegans cytochrome P450s: membrane-associated, heme-containing NADPH-dependent monooxygenases that catalyze the oxidative metabolism of a variety of exogenous compounds and endogenous substrates.
WBGene00007963	cyp-25A1	111.24	-0.870211	0.303926	-2.86323	0.00419344	0.0373672	dauer lifespan extended, growth variant	N.A.	heme binding, "integral component of membrane", "iron ion binding", "membrane", "metal ion binding", "monooxygenase activity", "oxidoreductase activity", "oxidoreductase activity, acting on paired donors, with incorporation or reduction of molecular oxygen"	cyp-25A1 encodes one of ~80 C. elegans cytochrome P450s: membrane-associated, heme-containing NADPH-dependent monooxygenases that catalyze the oxidative metabolism of a variety of exogenous compounds and endogenous substrates.
WBGene00019967	cyp-33C8	220.657	1.29484	0.202178	6.40447	1.50897e-10	3.70893e-08	long defecation cycle	N.A.	cytoplasm, "heme binding", "intracellular membrane-bounded organelle", "iron ion binding", "metal ion binding", "monooxygenase activity", "organic acid metabolic process", "oxidoreductase activity", "oxidoreductase activity, acting on paired donors, with incorporation or reduction of molecular oxygen", "oxidoreductase activity, acting on paired donors, with incorporation or reduction of molecular…	N.A.
WBGene00016768	cyp-33E1	206.218	-0.538803	0.145669	-3.69881	0.00021661	0.0044756	long defecation cycle	N.A.	cytoplasm, "heme binding", "intracellular membrane-bounded organelle", "iron ion binding", "metal ion binding", "monooxygenase activity", "organic acid metabolic process", "oxidoreductase activity", "oxidoreductase activity, acting on paired donors, with incorporation or reduction of molecular oxygen", "oxidoreductase activity, acting on paired donors, with incorporation or reduction of molecular…	N.A.
WBGene00015043	cyp-34A8	263.994	0.729584	0.208904	3.49244	0.000478634	0.00782122	N.A.	N.A.	cytoplasm, "heme binding", "intracellular membrane-bounded organelle", "iron ion binding", "metal ion binding", "monooxygenase activity", "organic acid metabolic process", "oxidoreductase activity", "oxidoreductase activity, acting on paired donors, with incorporation or reduction of molecular oxygen", "oxidoreductase activity, acting on paired donors, with incorporation or reduction of molecular…	N.A.
WBGene00015044	cyp-34A9	1348.46	-1.12375	0.183629	-6.11966	9.37732e-10	1.87515e-07	life span phenotype, metabolite content decreased, short defecation cycle	N.A.	cytoplasm, "heme binding", "intracellular membrane-bounded organelle", "iron ion binding", "metal ion binding", "monooxygenase activity", "organic acid metabolic process", "oxidoreductase activity", "oxidoreductase activity, acting on paired donors, with incorporation or reduction of molecular oxygen", "oxidoreductase activity, acting on paired donors, with incorporation or reduction of molecular…	N.A.
WBGene00015400	cyp-35A2	412.708	-0.986064	0.139147	-7.08651	1.37538e-12	6.0099e-10	organism environmental stimulus response variant	N.A.	cytoplasm, "heme binding", "intracellular membrane-bounded organelle", "iron ion binding", "metal ion binding", "monooxygenase activity", "organic acid metabolic process", "oxidoreductase activity", "oxidoreductase activity, acting on paired donors, with incorporation or reduction of molecular oxygen", "oxidoreductase activity, acting on paired donors, with incorporation or reduction of molecular…	cyp-35A2 encodes one of over 80 C. elegans cytochrome P450s, NADPH-dependent monooxygenases that metabolize endogenous and exogenous compounds\; RT-PCR experiments indicate that cyp-35A2 mRNA is upregulated in response to treatment with xenobiotics, such as PCBs (polychlorinated biphenyls) or PAHs (polycyclic aromatic hydrocarbons)\; loss of cyp-35A\/C gene family activity in the presence of xeno…
WBGene00016996	D1005.2	305.176	-0.704832	0.242304	-2.90887	0.00362736	0.0334079	N.A.	N.A.	cytoplasm, "glycogen biosynthetic process", "glycogen metabolic process", "nucleotidyltransferase activity", "transferase activity", "UDP-glucose metabolic process", "uridylyltransferase activity", "UTP:glucose-1-phosphate uridylyltransferase activity"	N.A.
WBGene00008372	D1054.5	123.998	-0.554681	0.190099	-2.91786	0.0035244	0.0328703	variable cell division timing	N.A.	N.A.	N.A.
WBGene00008392	D1086.5	212.786	-0.966096	0.159754	-6.04738	1.47218e-09	2.67213e-07	N.A.	N.A.	N.A.	N.A.
WBGene00020386	dach-1	468.122	0.621068	0.157502	3.94325	8.03854e-05	0.00206171	short defecation cycle	N.A.	cytoplasm, "heme binding", "intracellular membrane-bounded organelle", "iron ion binding", "metal ion binding", "monooxygenase activity", "organic acid metabolic process", "oxidoreductase activity", "oxidoreductase activity, acting on paired donors, with incorporation or reduction of molecular oxygen", "oxidoreductase activity, acting on paired donors, with incorporation or reduction of molecular…	N.A.
WBGene00012615	dct-16	2169.6	-0.720829	0.133685	-5.39201	6.9674e-08	6.73782e-06	N.A.	N.A.	N.A.	N.A.
WBGene00044472	dct-8	154.511	-1.09885	0.315117	-3.48714	0.000488223	0.00789842	N.A.	N.A.	N.A.	N.A.
WBGene00008127	ddo-1	97.6912	-1.08317	0.236873	-4.57277	4.81312e-06	0.000218404	N.A.	fertility reduced, hatching variant, reduced brood size	cytoplasm, "D-amino acid catabolic process", "D-amino acid metabolic process", "D-amino-acid oxidase activity", "D-aspartate oxidase activity", "D-glutamate oxidase activity", "FAD binding", "obsolete oxidation-reduction process", "oxidoreductase activity", "peroxisome"	ddo-1 encodes a D-aspartate oxidase (DASPO), paralogous to DDO-2 and DDO-3\; recombinant DDO-1 has DASPO acvitity on acidic D-amino acid substrates (e.g., D-aspartate, D-glutamate, or N-methyl-D-aspartate\/NMDA), with highest catalytic efficiency on D-glutamate\; since the C-terminal residues of DDO-1 match the PTS1 consensus sequence, DDO-1 is predicted to be peroxisomal.
WBGene00016104	ddr-1	362.783	-0.729624	0.226878	-3.21593	0.00130021	0.0163538	lysosome-related organelle morphology variant, RAB-11 recycling endosome morphology variant, transgene subcellular localization variant	N.A.	ATP binding, "axon", "cell projection", "collagen binding", "collagen-activated tyrosine kinase receptor signaling pathway", "integral component of membrane", "integral component of plasma membrane", "membrane", "motor neuron axon guidance", "nervous system development", "nucleotide binding", "peptidyl-tyrosine phosphorylation", "perikaryon", "plasma membrane", "positive regulation of axon regene…	The C25F6.4 gene encodes a protein tyrosine kinase homolog that is also homologous to human RS1.
WBGene00017381	ddr-2	605.924	-0.612113	0.177251	-3.45337	0.000553621	0.00870883	organism development variant	axon outgrowth variant, axon regeneration defective	ATP binding, "axon", "cell projection", "collagen binding", "collagen-activated tyrosine kinase receptor signaling pathway", "integral component of membrane", "integral component of plasma membrane", "interneuron axon guidance", "kinase activity", "membrane", "motor neuron axon guidance", "nervous system development", "nucleotide binding", "peptidyl-tyrosine phosphorylation", "perikaryon", "phosp…	F11D5.3 encodes a putative tyrosine kinase homologous to human RS1 (OMIM:312700, mutated in juvenile X-linked retinoschisis).
WBGene00000963	dhp-1	595.267	-0.574819	0.168393	-3.41355	0.000641235	0.00964961	N.A.	N.A.	cytoplasm, "dihydropyrimidinase activity", "hydrolase activity", "hydrolase activity, acting on carbon-nitrogen (but not peptide) bonds", "hydrolase activity, acting on carbon-nitrogen (but not peptide) bonds, in cyclic amides", "metal ion binding", "nucleobase catabolic process", "nucleus", "pyrimidine nucleobase catabolic process"	dhp-1 encodes a homolog of the human gene DPYS, which when mutated leads to dihydropyrimidinuria (OMIM:222748).
WBGene00000964	dhp-2	278.853	-0.538951	0.192797	-2.79543	0.00518314	0.0431246	N.A.	N.A.	cytoplasm, "dihydropyrimidinase activity", "hydrolase activity", "hydrolase activity, acting on carbon-nitrogen (but not peptide) bonds", "hydrolase activity, acting on carbon-nitrogen (but not peptide) bonds, in cyclic amides", "metal ion binding", "nucleobase catabolic process", "pyrimidine nucleobase catabolic process"	The dhp-2 gene encodes an ortholog of the human gene DIHYDROPYRIMIDINASE (DPYS), which when mutated leads to dihydropyrimidinuria (OMIM:222748).
WBGene00000971	dhs-7	30.9442	-2.60242	0.432943	-6.01099	1.84391e-09	3.15283e-07	N.A.	N.A.	cytoplasm, "regulation of reactive oxygen species metabolic process"	N.A.
WBGene00020741	dlhd-1	96.6324	-1.18437	0.354207	-3.34372	0.000826633	0.0116938	N.A.	N.A.	hydrolase activity	N.A.
WBGene00022644	dod-19	800.439	0.500923	0.118173	4.23889	2.24625e-05	0.000748769	dauer lifespan extended, life span phenotype	shortened life span	innate immune response, "membrane raft"	N.A.
WBGene00016052	dod-3	853.514	-1.33635	0.119894	-11.1461	7.48035e-29	2.94177e-25	life span phenotype	N.A.	integral component of membrane, "membrane"	N.A.
WBGene00013980	dos-1	83.1072	-0.743832	0.256851	-2.89597	0.00377989	0.0345163	N.A.	octanol chemotaxis defective	extracellular space, "Notch binding", "positive regulation of Notch signaling pathway"	dos-1 encodes an unfamilar protein with no clear orthologs outside of nematodes\; DOS-1 is paralogous to OSM-7, K02F3.7, and ZK507.4, has a predicted signal sequence with 12 conserved cysteine residues, and may be secreted\; DOS-1 has no obvious function in mass RNAi assays.
WBGene00001059	dpf-6	616.787	-0.765818	0.232779	-3.28989	0.00100226	0.0136672	N.A.	N.A.	aminopeptidase activity, "hydrolase activity", "integral component of membrane", "membrane", "peptidase activity", "plasma membrane", "proteolysis", "serine-type peptidase activity"	N.A.
WBGene00001074	dpy-13	35.9314	1.52938	0.430532	3.55229	0.000381887	0.00669465	alae morphology variant, cuticle morphology variant, dumpy, locomotion variant, organism morphology variant, roller, short, small	annulae morphology variant, dumpy, pattern of transgene expression variant	anatomical structure development, "collagen and cuticulin-based cuticle extracellular matrix", "collagen trimer", "cuticle development involved in collagen and cuticulin-based cuticle molting cycle", "structural constituent of cuticle"	dpy-13 encodes a member of the collagen superfamily containing 20 copies of the collagen triple helix repeat\; transcipt levels oscillate, peaking once during each larval stage.
WBGene00001066	dpy-4	47.1705	1.7657	0.359947	4.90545	9.32143e-07	5.72783e-05	dumpy, larval lethal, locomotion variant, no induction of antimicrobial peptide expression after infection, reduced brood size	annulae morphology variant, dumpy, pattern of transgene expression variant	anatomical structure development, "cuticle development involved in collagen and cuticulin-based cuticle molting cycle", "extracellular matrix organization", "extracellular matrix structural constituent", "extracellular matrix", "extracellular space", "integral component of membrane", "membrane", "structural constituent of cuticle"	dpy-4 encodes a cuticle collagen\; dpy-4 activity is required for normal body morphology, locomotion, and larval development.
WBGene00001067	dpy-5	33.1393	1.39099	0.472891	2.94146	0.00326674	0.0310093	alae morphology variant, cuticle morphology variant, dumpy, exploded through vulva, larval arrest	alae morphology variant, annulae morphology variant, antibody staining variant, body morphology variant, cuticle morphology variant, dumpy, levamisole hypersensitive, organism oxidative stress response hypersensitive, pattern of transgene expression variant, transgene subcellular localization variant	anatomical structure development, "collagen and cuticulin-based cuticle development", "collagen and cuticulin-based cuticle extracellular matrix", "collagen trimer", "cuticle development involved in collagen and cuticulin-based cuticle molting cycle", "post-embryonic body morphogenesis", "regulation of multicellular organism growth", "structural constituent of collagen and cuticulin-based cuticle…	dpy-5 encodes a Group I cuticle procollagen\; dpy-5 activity is required for wild-type body length, cuticle structure (width of the annuli), postembryonic growth rates, and reproduction\; dpy-5 is described as an intermediate collagen gene, as its mRNA, which is present in all larval stages, adults, and dauer larvae, increases in abudance two hours prior to the secretion of each new cuticle\; a d…
WBGene00016103	dpyd-1	1571	-0.612916	0.13487	-4.54449	5.50685e-06	0.000242425	N.A.	N.A.	4 iron, 4 sulfur cluster binding, "beta-alanine biosynthetic process", "cytoplasm", "cytosol", "dihydropyrimidine dehydrogenase (NADP+) activity", "iron-sulfur cluster binding", "metal ion binding", "NADP binding", "nucleotide binding", "oxidoreductase activity", "oxidoreductase activity, acting on the CH-CH group of donors", "thymidine catabolic process", "thymine catabolic process", "uracil bin…	dpyd-1 encodes the C. elegans ortholog of human DihydroPYrimidine Dehydrogenase (DPYD), which when mutated leads to thymine-uraciluria (OMIM:274270)\; DPYD-1 is the first and rate-limiting enzyme for uracil and thymine metabolism to 5,6-dihydrouracil and 5,6-dihydrothymine, respectively, and in humans, functions in metabolism of the anti-cancer pyrimidine antagonist 5-fluorouracil (5-FU)\; in C. …
WBGene00018885	drd-5	112.843	-0.633481	0.223457	-2.83492	0.00458377	0.0396766	N.A.	N.A.	integral component of membrane, "intracellular membrane-bounded organelle", "membrane", "oxidoreductase activity", "steroid dehydrogenase activity", "steroid metabolic process"	N.A.
WBGene00008462	E02H4.4	41.5253	-1.72679	0.443525	-3.89332	9.888e-05	0.00246636	N.A.	N.A.	extracellular region	N.A.
WBGene00077757	E02H4.7	237.072	-1.11441	0.164757	-6.76395	1.34278e-11	4.28167e-09	N.A.	N.A.	N.A.	N.A.
WBGene00017131	E04F6.15	35.2217	-1.40105	0.365003	-3.83847	0.000123804	0.00293891	N.A.	N.A.	N.A.	N.A.
WBGene00001163	efn-2	299.093	-0.913711	0.334795	-2.72916	0.00634951	0.0494734	inhibition of oocyte maturation variant, inhibition of ovulation variant	cell corpse number decreased, distal tip cell migration variant	axon guidance, "ephrin receptor binding", "ephrin receptor signaling pathway", "membrane", "plasma membrane"	N.A.
WBGene00001184	egl-15	427.611	-0.613348	0.213942	-2.86689	0.00414522	0.0371057	aldicarb resistant, axon guidance variant, cell development variant, cell secretion variant, egg laying defective, egg laying variant, embryonic lethal, engulfment variant, extended life span, locomotion variant, myopodia present, organism development variant, pattern of transgene expression variant, posterior reversed vulval lineage, protein degradation variant, protein expression variant, protr…	amplitude of sinusoidal movement variant, antibody staining increased, axon midline crossing variant, backward locomotion variant, backward point velocity decreased, bag of worms, bloated, body posture amplitude variant, body posture wavelength increased, coiling frequency decreased, egg laying defective, egg laying imipramine resistant, egg laying levamisole resistant, egg laying phentolamine re…	ATP binding, "cell migration", "digestive tract morphogenesis", "fibroblast growth factor receptor signaling pathway", "integral component of membrane", "integral component of plasma membrane", "kinase activity", "membrane", "metal ion binding", "muscle cell cellular homeostasis", "muscle organ development", "nematode larval development", "nucleotide binding", "oviposition", "peptidyl-tyrosine ph…	egl-15 encodes the sole C. elegans fibroblast growth factor receptor and is orthologous to the vertebrate FGFRs (FGFR1-4)\; egl-15 is required for several processes including fluid homeostasis and sex myoblast (SM) migration, which is essential for proper development of the egg-laying system\; phosphorylation of the SAX-7 L1CAM is dependent upon EGL-15 activity and inhibits colocalization of SAX-…
WBGene00001207	egl-43	86.6101	-1.27733	0.387292	-3.29811	0.000973366	0.0133417	actin cytoskeleton dynamics phenotype, anchor cell invasion variant, blistered, cell development variant, cell fate specification variant, early larval arrest, egg laying defective, egg laying variant, exploded through vulva, gonad development variant, maternal sterile, multiple anchor cells, multivulva, pattern of transgene expression variant, protein degradation variant, protruding vulva, recep…	antibody staining reduced, egg laying defective, egg laying imipramine resistant, HSN migration variant, lethal, male mating efficiency reduced, neuron development variant, sterile, transient bloating	DNA-binding transcription activator activity, RNA polymerase II-specific, "DNA-binding transcription factor activity", "metal ion binding", "negative regulation of transcription by RNA polymerase II", "nervous system development", "nucleus", "positive regulation of transcription by RNA polymerase II", "regulation of cell fate specification", "regulation of cell migration", "regulation of mitotic …	egl-43 encodes a zinc finger protein that affects HSN cell migration and development of the phasmid neurons\; expressed in the HSN and phasmid neurons.
WBGene00001244	elo-6	800.862	-0.725724	0.171285	-4.23695	2.2658e-05	0.000753013	chemical hypersensitive, larval arrest, lipid composition variant, slow growth	N.A.	cellular biosynthetic process, "cellular lipid metabolic process", "fatty acid biosynthetic process", "fatty acid elongase activity", "fatty acid elongation, monounsaturated fatty acid", "fatty acid elongation, polyunsaturated fatty acid", "fatty acid elongation, saturated fatty acid", "fatty acid metabolic process", "integral component of endoplasmic reticulum membrane", "integral component of m…	The elo-6 gene encodes a paralog of elo-1 and elo-2, each of which encodes a polyunsaturated fatty acid (PUFA) elongase\; ELO-6 may be required for a normally high growth rate.
WBGene00008123	ent-4	34.3131	-1.69595	0.542785	-3.12454	0.00178084	0.0206433	no induction of antimicrobial peptide expression after infection	N.A.	integral component of membrane, "membrane", "nucleoside transmembrane transport", "nucleoside transmembrane transporter activity", "plasma membrane"	N.A.
WBGene00009686	ent-7	75.6207	-0.686866	0.221145	-3.10595	0.00189669	0.0214752	N.A.	N.A.	integral component of membrane, "membrane", "nitrogen compound transport", "nucleoside transmembrane transport", "nucleoside transmembrane transporter activity", "organic substance transport", "plasma membrane", "regulation of biological quality", "transmembrane transporter activity"	N.A.
WBGene00008707	epic-1	1203.68	0.62754	0.149259	4.20436	2.61823e-05	0.00083261	aldicarb resistant, slow growth, transgene expression increased	N.A.	N.A.	N.A.
WBGene00015393	exc-13	104.117	0.725376	0.208961	3.47134	0.000517864	0.0082788	locomotion variant	N.A.	extracellular region	N.A.
WBGene00001366	exc-5	386.675	-0.571544	0.202155	-2.82725	0.00469493	0.0403354	locomotion variant, organism morphology variant	endosome localization variant, excretory canal morphology variant, lethal, sterile	actin cytoskeleton, "apical cortex", "apical part of cell", "cell body", "cell morphogenesis", "cell projection", "cytoplasm", "cytoskeleton organization", "cytoskeleton", "epithelial cell development", "filopodium assembly", "guanyl-nucleotide exchange factor activity", "metal ion binding", "positive regulation of actin filament binding", "regulation of catalytic activity", "regulation of tube s…	exc-5 encodes a protein orthologous to human FGD1 which is a guanine nucleotide exchange factor (GEF) for the Rho GTPase, Cdc-42\; exc-5 is involved in the morphogenesis and structural organization of the excretory cell and is predominantly expressed in the excretory cell during development.
WBGene00008498	F01D5.8	125.272	-0.595772	0.193296	-3.08218	0.00205488	0.0226334	N.A.	N.A.	endosome membrane, "hydrolase activity", "palmitoyl-(protein) hydrolase activity", "plasma membrane", "protein depalmitoylation"	N.A.
WBGene00045507	F10A3.17	442.308	0.631909	0.170248	3.71169	0.000205877	0.00435294	N.A.	N.A.	N.A.	N.A.
WBGene00008686	F11A10.5	1294.32	-0.534402	0.160057	-3.33882	0.000841357	0.0118453	dumpy, larval arrest, larval lethal, lethal, reduced brood size, shortened life span, small, sterile	N.A.	integral component of membrane, "membrane"	N.A.
WBGene00008677	F11A5.9	1279.78	-0.522036	0.100066	-5.21692	1.81921e-07	1.50091e-05	N.A.	N.A.	integral component of membrane, "membrane", "transmembrane transport", "transmembrane transporter activity"	N.A.
WBGene00017428	F13D11.3	104.716	-0.727488	0.218704	-3.32636	0.000879867	0.0122703	N.A.	N.A.	dephosphorylation, "protein dephosphorylation", "protein tyrosine/serine/threonine phosphatase activity"	N.A.
WBGene00017471	F14H12.3	46.3073	1.84881	0.375812	4.91952	8.67576e-07	5.38719e-05	N.A.	N.A.	N.A.	N.A.
WBGene00008850	F15B9.6	171.481	-1.24168	0.265	-4.68556	2.79189e-06	0.000141368	N.A.	N.A.	integral component of membrane, "membrane"	N.A.
WBGene00017484	F15E6.3	1480.9	-0.645053	0.202822	-3.18039	0.00147076	0.0178887	maternal sterile	N.A.	N.A.	N.A.
WBGene00017513	F16F9.1	73.4367	-0.914292	0.265831	-3.43937	0.000583078	0.00899236	N.A.	N.A.	integral component of membrane, "lysosomal membrane", "membrane", "metal ion binding", "zinc ion binding"	N.A.
WBGene00008900	F16H6.10	145.253	0.978104	0.318606	3.06995	0.00214092	0.0232732	N.A.	N.A.	innate immune response	N.A.
WBGene00017537	F17A9.5	202.536	-0.672053	0.168629	-3.98541	6.7365e-05	0.00177801	N.A.	N.A.	FMN binding, "oxidoreductase activity"	N.A.
WBGene00008923	F17C11.12	183.627	-0.518988	0.169691	-3.05843	0.002225	0.023828	N.A.	N.A.	integral component of membrane, "membrane", "transmembrane transport", "transmembrane transporter activity"	N.A.
WBGene00008944	F19B2.5	557.675	2.18309	0.561845	3.88557	0.000102089	0.00253567	N.A.	N.A.	ATP binding, "ATP-dependent chromatin remodeler activity", "chromatin remodeling"	N.A.
WBGene00017635	F20D6.5	135.53	-0.539222	0.195305	-2.76092	0.00576386	0.0459473	N.A.	N.A.	N.A.	N.A.
WBGene00008988	F20G2.5	42.5125	-1.75419	0.607174	-2.8891	0.00386341	0.0350619	pathogen susceptibility increased	N.A.	defense response to Gram-negative bacterium, "innate immune response"	N.A.
WBGene00017659	F21C10.10	3262.48	-0.882187	0.127427	-6.92305	4.42009e-12	1.6822e-09	transgene expression increased	N.A.	mitochondrion	N.A.
WBGene00017726	F22H10.2	239.792	1.07247	0.293595	3.65289	0.00025931	0.00504841	N.A.	lethal, sterile	innate immune response, "stress response to metal ion"	N.A.
WBGene00017786	F25E5.5	54.4725	3.35008	1.18023	2.83849	0.00453276	0.0393796	N.A.	N.A.	N.A.	This gene encodes a protein containing an F-box, a motif predicted to mediate protein-protein interactions either with homologs of yeast Skp-1p or with other proteins.
WBGene00017789	F25E5.8	627.27	-0.669324	0.120105	-5.57284	2.50621e-08	2.8707e-06	N.A.	N.A.	N.A.	N.A.
WBGene00017848	F27B3.6	62.0937	0.834499	0.280441	2.97566	0.00292355	0.028695	N.A.	N.A.	N.A.	N.A.
WBGene00017865	F27D9.7	72.7535	0.716219	0.252144	2.84051	0.00450412	0.0392839	N.A.	N.A.	integral component of membrane, "membrane protein ectodomain proteolysis", "membrane", "metalloendopeptidase activity", "metallopeptidase activity", "proteolysis"	N.A.
WBGene00009243	F29C6.1	547.595	0.562542	0.162632	3.459	0.000542194	0.00858631	germ cell compartment morphology variant, gonad morphology variant, maternal sterile, multiple nuclei oocyte, nuclear appearance variant, nuclei enlarged	N.A.	N.A.	N.A.
WBGene00017964	F31F7.1	1208.51	-1.80788	0.37856	-4.77568	1.79105e-06	9.7828e-05	embryonic lethal	N.A.	innate immune response, "transferase activity"	N.A.
WBGene00017983	F32D1.3	196.23	-0.99676	0.295786	-3.36987	0.000752035	0.0109537	N.A.	N.A.	dolichyl-phosphate-mannose-protein mannosyltransferase activity, "endoplasmic reticulum membrane", "endoplasmic reticulum", "glycosyltransferase activity", "integral component of membrane", "mannosyltransferase activity", "membrane", "protein glycosylation", "protein O-linked mannosylation", "transferase activity"	N.A.
WBGene00018033	F35B3.7	186.05	-0.790109	0.218679	-3.6131	0.00030256	0.00566604	N.A.	N.A.	cytoplasm	N.A.
WBGene00009423	F35E8.10	64.7924	-1.19748	0.369644	-3.23954	0.00119723	0.0153805	N.A.	N.A.	N.A.	N.A.
WBGene00009447	F35H8.2	51.7294	-0.913891	0.28511	-3.2054	0.00134874	0.016803	N.A.	N.A.	glycosyltransferase activity, "Golgi membrane", "integral component of membrane", "membrane", "transferase activity"	N.A.
WBGene00009486	F36G9.7	98.975	-1.53015	0.269608	-5.67548	1.38302e-08	1.79307e-06	N.A.	N.A.	integral component of membrane, "membrane"	N.A.
WBGene00018146	F37C4.6	513.508	-0.588506	0.118676	-4.95891	7.08891e-07	4.47246e-05	N.A.	N.A.	oxidoreductase activity	N.A.
WBGene00018229	F40C5.2	272.791	-0.6448	0.129918	-4.96311	6.93718e-07	4.40026e-05	age associated fluorescence increased, shortened life span	N.A.	N.A.	N.A.
WBGene00018286	F41E6.5	1054.39	-0.96928	0.113657	-8.52815	1.48703e-17	1.34954e-14	N.A.	N.A.	FMN binding, "oxidoreductase activity", "peroxisome"	N.A.
WBGene00018343	F42A10.7	293.688	-0.782134	0.232698	-3.36115	0.000776193	0.0111813	N.A.	N.A.	N.A.	N.A.
WBGene00018376	F43C9.2	227.863	-0.658677	0.157265	-4.18831	2.81035e-05	0.000886538	N.A.	N.A.	calcium ion binding	N.A.
WBGene00018400	F43H9.4	214.737	-0.927532	0.326931	-2.83709	0.00455271	0.0395238	N.A.	N.A.	acyltransferase activity, "glycine N-acyltransferase activity", "mitochondrion", "N-acyltransferase activity", "transferase activity"	N.A.
WBGene00009691	F44E5.4	3116.17	0.945937	0.279923	3.37927	0.000726784	0.0106517	cadmium hypersensitive, slow growth	N.A.	ATP binding, "ATP hydrolysis activity", "ATP-dependent protein folding chaperone", "cellular response to unfolded protein", "chaperone cofactor-dependent protein refolding", "cytoplasm", "heat shock protein binding", "misfolded protein binding", "nucleotide binding", "protein folding chaperone", "protein refolding", "response to stress", "unfolded protein binding"	F44E5.4 encodes a member of the Hsp70 family of heat shock proteins\; as loss of F44E5.4 activity via large-scale RNAi screens results in no obvious defects, the precise role of F44E5.4 in C. elegans development and\/or behavior is not yet known.
WBGene00018465	F45E1.4	524.828	0.778821	0.0994962	7.82765	4.9709e-15	2.93234e-12	N.A.	N.A.	cytosol, "dephosphorylation", "DNA repair", "phosphoglycolate phosphatase activity"	N.A.
WBGene00009778	F46C5.1	514.465	-1.62021	0.196083	-8.26291	1.42166e-16	1.0483e-13	N.A.	N.A.	integral component of membrane, "membrane"	N.A.
WBGene00009796	F46G10.1	1100.2	-0.50925	0.167519	-3.03995	0.00236618	0.024903	N.A.	N.A.	protein binding, "protein homooligomerization"	N.A.
WBGene00018615	F48G7.4	187.833	1.01315	0.166594	6.08158	1.19005e-09	2.26454e-07	N.A.	N.A.	N.A.	N.A.
WBGene00009877	F49C12.7	247.32	-1.46704	0.243339	-6.02876	1.65222e-09	2.90939e-07	N.A.	N.A.	N.A.	N.A.
WBGene00018702	F52E4.5	225.011	0.915536	0.204001	4.48789	7.19318e-06	0.000304176	N.A.	N.A.	N.A.	N.A.
WBGene00018731	F53A9.8	621.98	-0.692982	0.215368	-3.21767	0.00129237	0.0162965	bacterially unswollen	N.A.	defense response to Gram-positive bacterium	N.A.
WBGene00009957	F53B2.8	754.016	0.930862	0.149517	6.2258	4.79107e-10	1.06651e-07	N.A.	N.A.	N.A.	N.A.
WBGene00018789	F54C1.1	64.8698	-1.48833	0.324351	-4.58865	4.4613e-06	0.000205723	N.A.	N.A.	glucuronosyltransferase activity, "glycosyltransferase activity", "integral component of membrane", "membrane", "transferase activity", "UDP-glycosyltransferase activity"	N.A.
WBGene00018907	F55G1.15	49.6294	-1.32116	0.467508	-2.82597	0.00471381	0.0403875	N.A.	N.A.	integral component of membrane, "membrane"	N.A.
WBGene00010149	F56D5.5	296.862	0.521746	0.172618	3.02255	0.00250654	0.0259019	extended life span, paraquat resistant	N.A.	N.A.	N.A.
WBGene00010216	F57G8.7	67.7522	3.35783	0.416664	8.05884	7.70189e-16	4.78247e-13	N.A.	N.A.	N.A.	N.A.
WBGene00044107	F58G6.9	42.5296	1.62083	0.531009	3.05236	0.0022705	0.0241545	copper hypersensitive	N.A.	cellular copper ion homeostasis, "copper ion transmembrane transport", "copper ion transmembrane transporter activity", "copper ion transport", "integral component of membrane", "ion transport", "membrane", "plasma membrane"	N.A.
WBGene00010320	F59B10.4	138.445	0.586808	0.205906	2.84988	0.00437359	0.0382787	N.A.	N.A.	integral component of membrane, "membrane"	N.A.
WBGene00077764	F59C6.16	220.556	-0.669006	0.223081	-2.99894	0.00270917	0.0272953	N.A.	N.A.	N.A.	N.A.
WBGene00235269	F59E12.15	228.48	-0.556678	0.193249	-2.88063	0.00396881	0.0358256	embryonic lethal	N.A.	ATP binding, "cytoplasm", "histone kinase activity (H3-T3 specific)", "intracellular signal transduction", "kinase activity", "mitotic cell cycle", "nucleotide binding", "nucleus", "phosphorylation", "protein kinase activity", "protein phosphorylation"	N.A.
WBGene00019122	F59E12.6	486.887	-0.589766	0.189997	-3.10409	0.00190867	0.0215881	N.A.	N.A.	cysteine-type deubiquitinase activity, "proteasome binding", "proteasome-mediated ubiquitin-dependent protein catabolic process", "protein deubiquitination", "regulation of proteasomal protein catabolic process"	N.A.
WBGene00001391	far-7	657.575	-0.579559	0.0994836	-5.82567	5.68833e-09	8.18426e-07	N.A.	N.A.	cytoplasm, "lipid binding", "oleic acid binding"	N.A.
WBGene00009342	fasn-1	10126	-0.521903	0.129765	-4.0219	5.77303e-05	0.00155859	antimicrobial gene expression increased, apoptosis fails to occur, apoptosis reduced, asymmetric cell division defective early emb, cell membrane organization biogenesis variant, chromosome condensation variant, diet induced life span variant, diplotene absent during oogenesis, embryo osmotic integrity defective early emb, embryonic arrest, embryonic lethal, embryonic polarity variant, fat conten…	eggshell formation variant, embryo osmotic integrity defective early emb, embryonic arrest, embryonic lethal, gonad development variant, larval arrest, male mating defective, reduced brood size	(3R)-hydroxymyristoyl-[acyl-carrier-protein] dehydratase activity, "3-hydroxyacyl-[acyl-carrier-protein] dehydratase activity", "3-hydroxydecanoyl-[acyl-carrier-protein] dehydratase activity", "3-hydroxyoctanoyl-[acyl-carrier-protein] dehydratase activity", "3-hydroxypalmitoyl-[acyl-carrier-protein] dehydratase activity", "3-oxoacyl-[acyl-carrier-protein] reductase (NADPH) activity", "3-oxoacyl-[…	fasn-1 encodes a fatty acid synthase, orthologous to human FASN (OMIM:600212)\; CEP-1 is required for fully normal fasn-1 expression in vivo\; CEP-1 drives transcription of luciferase reporters whose promoters contains either of two putative CEP-1 binding sites (FAS-T1 and FAS-T2) found in the fasn-1 gene, and this activity is partially lost bymutation of conserved CEP-1 residues (R298 or H310)\;…
WBGene00020456	fbxa-60	521.25	1.03621	0.24594	4.21327	2.51701e-05	0.000802585	N.A.	N.A.	innate immune response, "PERK-mediated unfolded protein response"	This gene encodes a protein containing an F-box, a motif predicted to mediate protein-protein interactions either with homologs of yeast Skp-1p or with other proteins\; this gene's encoded protein also contains an FTH\/DUF38 motif, which may also mediate protein-protein interaction.
WBGene00017962	fbxa-72	150.783	2.28398	0.230931	9.89035	4.58414e-23	7.72624e-20	N.A.	N.A.	N.A.	N.A.
WBGene00010101	fbxb-57	109.78	0.63306	0.216513	2.92389	0.00345684	0.0324453	N.A.	N.A.	N.A.	This gene encodes a protein containing an F-box, a motif predicted to mediate protein-protein interactions either with homologs of yeast Skp-1p or with other proteins.
WBGene00008066	fbxb-65	138.974	0.823057	0.231547	3.55461	0.000378546	0.0066468	N.A.	N.A.	N.A.	This gene encodes a protein containing an F-box, a motif predicted to mediate protein-protein interactions either with homologs of yeast Skp-1p or with other proteins.
WBGene00044693	fbxb-92	111.151	0.843471	0.288617	2.92246	0.00347279	0.0325432	N.A.	N.A.	N.A.	N.A.
WBGene00007989	fipr-22	315.449	1.3499	0.231714	5.82573	5.68622e-09	8.18426e-07	N.A.	N.A.	innate immune response	N.A.
WBGene00001429	fkb-4	105.473	-1.02488	0.369875	-2.77089	0.00559038	0.0449148	organism development variant	N.A.	endoplasmic reticulum, "isomerase activity", "peptidyl-prolyl cis-trans isomerase activity", "protein folding"	fkb-4 encodes a peptidylprolyl cis\/trans isomerase homologous to mammalian FK506 immunosuppressant-binding protein 9\; FKB-4 expression is positively regulated by signaling through the DAF-2 insulin receptor-like pathway and in part, through the activity of the DAF-16 fork-head transcription factor suggesting that FKB-4 could play a role in metabolism and longevity\; as loss of FKB-4 function vi…
WBGene00001435	fkh-3	441.059	0.522713	0.165952	3.14978	0.00163393	0.0192965	N.A.	N.A.	anatomical structure morphogenesis, "cell differentiation", "DNA binding", "DNA-binding transcription factor activity", "DNA-binding transcription factor activity, RNA polymerase II-specific", "nucleus", "regulation of transcription by RNA polymerase II", "regulation of transcription, DNA-templated", "RNA polymerase II cis-regulatory region sequence-specific DNA binding", "RNA polymerase II trans…	fkh-3 encodes one of 15 C. elegans forkhead transcription factors\; triply mutant animals with reduced activity of fkh-3, fkh-4, and fkh-5 show reduced expression of 21U-RNA transcripts\; in vitro, FKH-3 binds a consensus regulatory element found upstream of 21U-RNAs\; an FKH-3 reporter fusion is expressed in most, but not all, cells of the early embryo from the 20- to the 200-cell stage.
WBGene00001436	fkh-4	424.012	0.581702	0.198558	2.92963	0.00339371	0.0319545	N.A.	N.A.	anatomical structure morphogenesis, "cell differentiation", "DNA binding", "DNA-binding transcription factor activity", "DNA-binding transcription factor activity, RNA polymerase II-specific", "nucleus", "regulation of transcription by RNA polymerase II", "regulation of transcription, DNA-templated", "RNA polymerase II cis-regulatory region sequence-specific DNA binding", "sequence-specific DNA b…	fkh-4 encodes a member of the forkhead domain transcription factor family\; triply mutant animals with reduced activity of fkh-3, fkh-4, and fkh-5 show reduced expression of 21U-RNA transcripts.
WBGene00001438	fkh-6	125.226	-0.842282	0.242046	-3.47984	0.000501707	0.00806422	blistered, egg laying variant, exploded through vulva, germ cell compartment morphology variant, gonad development variant, gonad morphology variant, male gonad development variant, male somatic gonad development variant, maternal sterile, nuclear appearance variant, pattern of transgene expression variant, protruding vulva, receptor mediated endocytosis defective, reduced brood size, sex determi…	male gonad morphology variant, missing gonad arms	anatomical structure morphogenesis, "cell differentiation", "DNA binding", "DNA-binding transcription factor activity", "DNA-binding transcription factor activity, RNA polymerase II-specific", "gonad development", "male germ-line sex determination", "male gonad development", "nucleus", "regulation of transcription by RNA polymerase II", "regulation of transcription, DNA-templated", "RNA polymeras…	fkh-6 encodes one of 15 C. elegans forkhead transcription factors\; fkh-6 is required for several aspects of male gonadogenesis including asymmetric cell division, cell migration and sex determination and appears to act downstream of tra-1\; FKH-6 is specifically expressed in the gonad of both sexes during L1\; expression is hermaphrodite specific during L4 and adult stages in spermatheca and she…
WBGene00016006	fln-2	1056.94	-1.50213	0.435384	-3.45013	0.000560323	0.00879081	body wall muscle sarcomere morphology variant, embryonic lethal, exploded through vulva, locomotion variant, mitochondria alignment variant, molt defect, protein expression reduced, slow growth	pathogen infected pharynx decrease	actin cytoskeleton organization, "actin filament binding", "cellular anatomical entity"	N.A.
WBGene00001453	flp-10	663.98	-0.693665	0.10438	-6.64555	3.02086e-11	8.69271e-09	N.A.	amplitude of sinusoidal movement variant, backing increased, backward point velocity increased, body posture amplitude decreased, coiling frequency decreased, forward locomotion increased, forward point velocity increased, frequency of body bend variant, head bend angle decreased, nose movement variant, path curvature decreased, pausing decreased, pheromone induced dauer formation defective, roam…	negative regulation of oviposition, "negative regulation of turning behavior involved in mating", "thigmotaxis"	flp-10 encodes a FMRFamide-related neuropeptide\; in males, flp-10 activity is required for a sensory transduction pathway that negatively regulates the frequency of certain substeps of turning behavior during mating\; a flp-10::gfp reporter is expressed in a number of neurons including AIM, ASI, AUA, BAG, BDU, DVB, PQR, PVR, and URX, and in the vulD cells.
WBGene00001460	flp-17	205.456	-0.537403	0.181966	-2.95332	0.0031438	0.0300267	N.A.	backing decreased, backward point velocity increased, body posture amplitude decreased, coiling frequency increased, fat content reduced, forward locomotion increased, forward point velocity increased, frequency of body bend variant, head bend angle variant, neuron activation variant, nose movement increased, path curvature decreased, pausing decreased, pheromone induced dauer formation defective…	extracellular region, "negative regulation of oviposition", "neuron projection", "neuronal cell body", "neuropeptide signaling pathway"	flp-17 encodes a FMRFamide-related neuropeptide\; FLP-17 displays potent excitatory activity on pharyngeal muscle pumping\; a flp-17::gfp promoter fusion is expressed in the ciliated BAG neuron and M5 pharyngeal motoneuron, as well as in male-specific rays R1B, R5B, and R7B.
WBGene00001477	fmo-2	677.863	-1.25106	0.206778	-6.05026	1.44608e-09	2.66576e-07	pathogen susceptibility increased	N.A.	cytoplasm, "endoplasmic reticulum membrane", "endoplasmic reticulum", "flavin adenine dinucleotide binding", "integral component of membrane", "intracellular membrane-bounded organelle", "lipid metabolic process", "membrane", "monooxygenase activity", "N,N-dimethylaniline monooxygenase activity", "NAD(P)H oxidase H2O2-forming activity", "NADP binding", "oxidoreductase activity"	fmo-2 encodes a flavin-containing monoxygenase homologous to human FMO1, FMO2, and FMO3 (OMIM:602079, mutated in trimethylaminuria).
WBGene00018138	folt-2	382.67	1.92269	0.573526	3.35241	0.000801108	0.0114148	N.A.	N.A.	folic acid binding, "integral component of membrane", "membrane", "plasma membrane", "transmembrane transport", "vitamin transmembrane transport", "vitamin transmembrane transporter activity", "vitamin transport"	folt-2 encodes a putative folate transporter\; FOLT-2 is orthologous to the human folate transporters SLC19A1, SLC19A2, and SLC19A3 (Solute Carrier Family 19 (thiamine transporter), Member 1, 2 or 3)\; heterologously expressed FOLT-2 does not significantly transport folate\; FOLT-2 does not seem to have any obvious function, perhaps because of genetic redundancy with its paralogs, FOLT-1 and FOLT…
WBGene00016335	gba-1	543.566	-0.647762	0.169301	-3.8261	0.000130187	0.00305966	N.A.	N.A.	glucosylceramidase activity, "glucosylceramide catabolic process", "hydrolase activity", "lipid metabolic process", "sphingolipid metabolic process"	N.A.
WBGene00021160	gba-4	432.136	-0.865329	0.142776	-6.06074	1.35493e-09	2.53737e-07	N.A.	N.A.	glucosylceramidase activity, "glucosylceramide catabolic process", "hydrolase activity", "lipid metabolic process", "sphingolipid metabolic process"	The Y4C6B.6 gene encodes a homolog of the human gene GLCM, which when mutated leads to Gaucher disease type I (OMIM:230800).
WBGene00008214	gem-1	253.539	-0.652201	0.150337	-4.33827	1.43611e-05	0.000526188	N.A.	N.A.	integral component of membrane, "membrane", "monocarboxylic acid transmembrane transporter activity", "monocarboxylic acid transport", "plasma membrane", "transmembrane transport", "transmembrane transporter activity"	N.A.
WBGene00001578	ges-1	594.174	-0.902176	0.11839	-7.62041	2.52873e-14	1.35609e-11	life span phenotype	electrophoretic variant protein, enzyme activity reduced	carboxylic ester hydrolase activity, "cellular catabolic process", "endoplasmic reticulum lumen", "endoplasmic reticulum", "hydrolase activity", "methyl indole-3-acetate esterase activity", "peroxisome"	ges-1 encodes a gut-specific type B carboxylesterase\; by homology, GES-1 hydrolyzes carboxylic ester substrates to yield an alcohol and a carboxylic anion, however, loss of GES-1 activity via mutation or RNAi does not result in any obvious abnormalities\; GES-1 is expressed solely in the intestinal, or E, lineage from the 4 E-cell stage of gut development through adulthood\; GES-1 contains a C-t…
WBGene00001591	glc-1	642.196	-0.498748	0.140153	-3.55859	0.000372848	0.00657527	dauer lifespan extended, locomotor coordination variant, spontaneous reversal rate variant	abamectin resistant, ivermectin resistant, pathogen resistance increased	anchoring junction, "chemical synaptic transmission", "chloride channel activity", "chloride transmembrane transport", "excitatory extracellular ligand-gated ion channel activity", "excitatory postsynaptic potential", "extracellular ligand-gated ion channel activity", "extracellularly glutamate-gated chloride channel activity", "glutamate binding", "identical protein binding", "integral component…	glc-1 encodes the alpha subunit of a glutamate-gated chloride channel and forms a functional channel in Xenopus oocytes\; mutations genetically interact with avr-14 and avr-15 mutations such that triple mutants exhibit high level resistance to ivermectin.
WBGene00019546	glct-6	142.186	-0.591894	0.169409	-3.49388	0.000476061	0.00780079	dauer lifespan extended, extended life span, paraquat resistant	N.A.	galactosylgalactosylxylosylprotein 3-beta-glucuronosyltransferase activity, "Golgi apparatus", "Golgi membrane", "integral component of membrane", "membrane", "metal ion binding", "protein glycosylation", "transferase activity"	N.A.
WBGene00008435	glna-2	232.692	-0.640419	0.157549	-4.06488	4.80576e-05	0.00135318	N.A.	N.A.	glutamate biosynthetic process, "glutaminase activity", "glutamine catabolic process", "glutamine metabolic process", "hydrolase activity", "mitochondrion"	N.A.
WBGene00001623	glt-5	139.716	-0.93383	0.267813	-3.48687	0.000488714	0.00789842	N.A.	N.A.	glutamate:sodium symporter activity, "integral component of membrane", "L-glutamate transmembrane transport", "L-glutamate transmembrane transporter activity", "membrane", "neutral amino acid transmembrane transporter activity", "neutral amino acid transport", "plasma membrane", "symporter activity"	glt-5 encodes an ortholog of glutamate\/aspartate and neutral amino acid transporters.
WBGene00020146	got-1.2	1409.97	-0.505534	0.076379	-6.61876	3.62236e-11	1.01754e-08	slow growth	N.A.	2-oxoglutarate metabolic process, "aspartate biosynthetic process", "aspartate metabolic process", "biosynthetic process", "catalytic activity", "cellular amino acid metabolic process", "cytoplasm", "cytosol", "glutamate metabolic process", "L-aspartate:2-oxoglutarate aminotransferase activity", "positive regulation of glutamate metabolic process", "pyridoxal phosphate binding", "transaminase act…	N.A.
WBGene00017201	grsp-4	365.887	1.20943	0.188957	6.40055	1.54822e-10	3.72773e-08	N.A.	N.A.	N.A.	N.A.
WBGene00010593	gsnl-1	294.37	-0.635491	0.184709	-3.44049	0.000580655	0.00897846	dauer lifespan extended, embryonic lethal	N.A.	actin binding, "actin cytoskeleton", "actin filament binding", "actin filament capping", "actin filament depolymerization", "actin filament severing", "actin monomer binding", "actin polymerization or depolymerization", "barbed-end actin filament capping", "cytoplasm", "cytoskeleton", "phosphatidylinositol-4,5-bisphosphate binding", "positive regulation of synapse pruning", "striated muscle dense…	gsnl-1 encodes one of three C. elegans gelsolin-related proteins\; GSNL-1 contains four gelsolin-like (G) domains\; GSNL-1 is predicted to function in vivo as an actin regulatory protein and in vitro, demonstrates actin filament severing activity\; GSNL-1 also exhibits calcium-dependent capping of the barbed ends of actin filaments and stays bound to the side of actin filaments\; GSNL-1 additiona…
WBGene00001768	gst-20	497.785	-1.02493	0.223901	-4.57763	4.70266e-06	0.000215046	N.A.	N.A.	cytoplasm, "determination of adult lifespan", "glutathione metabolic process", "glutathione transferase activity", "transferase activity"	N.A.
WBGene00001752	gst-4	286.384	-0.562577	0.204286	-2.75387	0.00588959	0.0465096	organism oxidative stress response hypersensitive, stress induced lethality variant	N.A.	contractile fiber, "glutathione metabolic process", "glutathione transferase activity", "transferase activity"	gst-4 encodes a putative glutathione-requiring prostaglandin D synthase\;gst-4 is required for sperm to normally migrate towards a PUFA-basedsignal exuded by oocytes\; gst-4(RNAi) hermaphrodites are infertile, boththrough aberrant loss of their own sperm and through failure of males toeffectively inseminate them\; in mammalian eicosanoid signalling,prostaglandin D synthase is required for the con…
WBGene00001790	gst-42	431.122	-0.599591	0.122642	-4.88895	1.01374e-06	6.10573e-05	N.A.	N.A.	aromatic amino acid family metabolic process, "catalytic activity", "cytoplasm", "glutathione metabolic process", "glutathione transferase activity", "identical protein binding", "isomerase activity", "L-phenylalanine catabolic process", "maleylacetoacetate isomerase activity", "mitochondrion", "tyrosine catabolic process"	gst-42 is orthologous to the human gene GLUTATHIONE TRANSFERASE ZETA-1 (also known as MALEYLACETOACETATE ISOMERASE\; GSTZ1\; OMIM:603758), which when mutated is thought to lead to a variety of type I tyrosinemia.
WBGene00017054	gstk-2	109.01	-0.630199	0.202116	-3.118	0.00182081	0.0208968	lipid composition variant, oxygen consumption decreased	N.A.	cellular oxidant detoxification, "cytoplasm", "glutathione metabolic process", "glutathione peroxidase activity", "glutathione transferase activity", "intracellular membrane-bounded organelle", "mitochondrion", "oxidoreductase activity", "peroxisome", "transferase activity"	gstk-2 encodes one of two C. elegans kappa class glutathione transferases\; while gstk-2(RNAi) animals exhibit no obvious developmental or morphological abnormalities, animals doubly mutant for gstk-2 and gstk-1 exhibit decreased respiration and a lower concentration of the monounsaturated fatty acid cis-vaccenic acid\; GSTK-2 is expressed primarily in the pharynx, muscles, and epidermis and loca…
WBGene00019213	H20E11.1	87.8103	-1.04036	0.346649	-3.0012	0.0026892	0.0271688	N.A.	N.A.	innate immune response, "integral component of membrane", "membrane"	N.A.
WBGene00010422	H32K16.2	295.053	-1.14862	0.178521	-6.43407	1.24235e-10	3.18637e-08	N.A.	N.A.	N.A.	N.A.
WBGene00001819	haf-9	389.267	-0.64959	0.179141	-3.62614	0.00028769	0.00546564	N.A.	long defecation cycle, reduced brood size, slow growth	ABC-type peptide transporter activity, "ABC-type transporter activity", "adaptive immune response", "ATP binding", "ATPase-coupled transmembrane transporter activity", "immune system process", "integral component of membrane", "lysosomal membrane", "lysosomal transport", "membrane", "multicellular organism growth", "nucleotide binding", "peptide transmembrane transporter activity", "peptide trans…	haf-9 encodes a protein similar to the conserved half-type ATP-binding cassette (ABC) transporter, TAPL\/ABCB9\; in elegans, haf-9 along with another TAPL gene, haf-4 is required for the formation of intestinal organelles\; haf-9 and haf-4 are required for proper growth, normal brood size and for the normal defecation cycle\; haf-9 and haf-4 are localized to intestinal organelles and physically i…
WBGene00009663	hda-5	266.856	-0.653095	0.206578	-3.1615	0.0015696	0.018762	N.A.	N.A.	cytoplasm, "histone deacetylase activity", "histone deacetylase complex", "histone deacetylation", "negative regulation of transcription by RNA polymerase II"	N.A.
WBGene00015767	hex-2	566.355	-0.50114	0.179355	-2.79413	0.00520402	0.0432678	dauer lifespan extended	N.A.	beta-N-acetylgalactosaminidase activity, "beta-N-acetylhexosaminidase activity", "carbohydrate metabolic process", "hexosaminidase activity", "hydrolase activity", "hydrolase activity, hydrolyzing O-glycosyl compounds", "N-acetyl-beta-D-galactosaminidase activity", "polysaccharide metabolic process"	hex-2 encodes a beta-N-acetylhexosaminidase.
WBGene00020887	hic-1	38.4451	1.24348	0.358416	3.46939	0.000521647	0.00832799	pattern of transgene expression variant	N.A.	integral component of membrane, "membrane"	T28B4.4 encodes a claudin homolog that may be required for normal cohesion of apical junctions in epithelia\; T28B4.4 is worm-specific, weakly similar to CLC-1\; T28B4.4 has no obvious function in mass RNAi assays\; claudins are integral membrane proteins with four transmembrane sequences that are found in mammalian tight junctions (TJs), induce TJs when transgenically expressed in cells normally…
WBGene00001852	hil-1	586.168	-0.558871	0.156787	-3.56453	0.000364504	0.00647654	egg laying variant, locomotion variant, spontaneous mutation rate increased	N.A.	body morphogenesis, "chromosome condensation", "chromosome", "DNA binding", "double-stranded DNA binding", "intermediate filament cytoskeleton", "locomotion", "multicellular organism growth", "negative regulation of DNA recombination", "nucleolus", "nucleosomal DNA binding", "nucleosome assembly", "nucleosome", "nucleus", "oviposition", "pharynx development", "structural constituent of chromatin"	N.A.
WBGene00010811	hmit-1.3	686.747	-0.731361	0.139832	-5.23027	1.69267e-07	1.40635e-05	N.A.	lethal	apical plasma membrane, "integral component of membrane", "membrane", "myo-inositol transport", "myo-inositol:proton symporter activity", "perikaryon", "plasma membrane", "transmembrane transport", "transmembrane transporter activity"	hmit-1.3 encodes one of three C. elegans proton (H+)-dependent myo-inositol transporters\; loss of hmit-1.3 activity via large-scale RNAi result in no obvious abnormalities but by homology, HMIT-1.3 is predicted to function as a plasma membrane protein required for the regulated uptake of myo-inositol and thus potentially for regulation of cell signaling and intracellular osmolarity.
WBGene00016061	hpo-15	904.595	-0.595996	0.154581	-3.85554	0.000115472	0.00277462	Bacillus thuringiensis toxin hypersensitive, dauer constitutive, pore forming toxin hypersensitive, shortened life span	N.A.	oxidoreductase activity, "polyamine oxidase activity"	N.A.
WBGene00002017	hsp-16.11	2786.38	1.40099	0.396834	3.53043	0.000414887	0.00707347	cadmium hypersensitive, dauer lifespan extended, larval arrest, life span phenotype, organism development variant, organism pathogen response variant, pathogen susceptibility increased, protein aggregation variant, slow growth, transgene subcellular localization variant	N.A.	endoplasmic reticulum unfolded protein response, "IRE1-mediated unfolded protein response", "unfolded protein binding"	hsp-16.11 encodes a 16-kD heat shock protein (HSP) that is a member of the hsp16\/hsp20\/alphaB-crystallin (HSP16) family of heat shock proteins, and that is identical to the protein encoded by hsp-16.1\; hsp-16.11 expression is induced in response to heat shock or other environmental stresses\; HSP-16.11 is likely to function as passive ligand temporarily preventing unfolded proteins from aggreg…
WBGene00002016	hsp-16.2	419.734	1.31521	0.276494	4.75674	1.96741e-06	0.000104556	cadmium hypersensitive, drug response variant, life span phenotype, slow development, slow growth	N.A.	cytoplasm, "metal ion binding", "protein refolding", "response to heat", "unfolded protein binding"	hsp-16.2 encodes a 16-kD heat shock protein (HSP) that is a member of the hsp16\/hsp20\/alphaB-crystallin (HSP16) family of heat shock proteins\; hsp-16.2 expression, strongest in intestine and pharynx, is induced in response to heat shock or other environmental stresses\; HSP-16.2 has been shown to interact with intracellular human beta amyloid peptide, a primary component of the extracellular p…
WBGene00002018	hsp-16.41	470.485	1.17026	0.276767	4.22834	2.35421e-05	0.000769933	cadmium hypersensitive, slow growth	isothermal tracking behavior variant	defense response to Gram-negative bacterium, "endoplasmic reticulum unfolded protein response", "IRE1-mediated unfolded protein response", "protein refolding", "response to heat", "unfolded protein binding"	hsp-16.41 encodes a 16-kD heat shock protein (HSP) that is a member of the hsp16\/hsp20\/alphaB-crystallin (HSP16) family of heat shock proteins\; an hsp-16.41 reporter fusion, expressed broadly but strongest in intestine and pharynx, is induced in response to heat shock or other environmental stresses\; expression is detectable in somatic tissues in post-gastrulation embryos, all larval stages, …
WBGene00002021	hsp-17	505.812	2.03562	0.554142	3.67346	0.000239289	0.00482587	N.A.	N.A.	protein refolding, "response to heat", "unfolded protein binding"	hsp-17 encodes a heat shock protein that is a member of the hsp16\/hsp20\/alpha-crystallin family of heat shock proteins\; by homology, HSP-17 is predicted to function as a molecular chaperone that protects cells from heat-induced protein aggregation and denaturation.
WBGene00002026	hsp-70	830.596	1.99657	0.464338	4.29982	1.7094e-05	0.000607456	arsenic hypersensitive, life span phenotype, organism osmotic stress response variant, protein aggregation variant, transgene subcellular localization variant	organism hypersensitive desiccation	ATP binding, "ATP hydrolysis activity", "ATP-dependent protein folding chaperone", "cellular response to unfolded protein", "chaperone cofactor-dependent protein refolding", "chaperonin-containing T-complex", "cytoplasm", "determination of adult lifespan", "endoplasmic reticulum unfolded protein response", "heat shock protein binding", "IRE1-mediated unfolded protein response", "misfolded protein…	hsp-70 encodes a heat-shock protein that is a member of the hsp70 family of molecular chaperones.
WBGene00002038	hum-5	971.604	-0.559665	0.111518	-5.0186	5.20482e-07	3.52911e-05	cord commissures fail to reach target, embryonic lethal	N.A.	actin binding, "actin cytoskeleton", "actin filament binding", "actin filament organization", "ATP binding", "cytoskeletal motor activity", "microfilament motor activity", "microvillus", "myosin complex", "nucleotide binding", "plasma membrane", "vesicle transport along actin filament"	N.A.
WBGene00009383	idpp-16	439.099	0.632424	0.155207	4.07472	4.6069e-05	0.00130341	N.A.	N.A.	N.A.	N.A.
WBGene00018350	ifo-1	995.542	-0.80748	0.219596	-3.67711	0.000235889	0.00477363	avoids bacterial lawn, Bacillus thuringiensis toxin hypersensitive, clear, early endosome localization variant, early endosome morphology variant, early larval lethal, endoplasmic reticulum localization variant, endoplasmic reticulum morphology variant, golgi apparatus localization variant, golgi apparatus morphology variant, late endosome localization variant, late endosome morphology variant, l…	actin cytoskeleton filament morphology phenotype, antibody staining reduced, antibody subcellular localization variant, pattern antibody staining variant, transgene subcellular localization variant	N.A.	N.A.
WBGene00018215	igcm-1	752.7	-0.611699	0.203704	-3.00288	0.00267438	0.0271115	N.A.	N.A.	cell adhesion molecule binding, "cell-cell adhesion", "cell-cell junction", "integral component of membrane", "integral component of plasma membrane", "membrane"	igcm-1 encodes a protein containing immunoglobulin and fibronectin repeats\; igcm-1 promoter::gfp fusions are expressed in the labial neurons, including the sheath and socket cells, as well as in the pharynx and lateral hypodermis.
WBGene00002100	ins-17	226.975	-0.505364	0.159326	-3.17189	0.00151449	0.0182886	avoids bacterial lawn, cell membrane organization biogenesis variant, dauer lifespan extended, early larval arrest, embryonic lethal, germ cell compartment expansion variant, larval arrest, lysosome-related organelle morphology variant, maternal sterile, molt defect, oogenesis variant, organism development variant, pathogen resistance increased, protein aggregation variant, protruding vulva, RAB-…	N.A.	dauer larval development, "extracellular region"	ins-17 encodes an insulin-like peptide.
WBGene00015574	irg-1	79.149	2.90266	0.651949	4.45228	8.49634e-06	0.00034685	N.A.	N.A.	antibacterial innate immune response, "cellular_component", "defense response to Gram-negative bacterium", "innate immune response", "molecular_function"	irg-1 encodes a protein containing a conserved DUF1768 domain, a domain of unknown function found as a stand-alone domain in bacterial and bacteriophage proteins as well as fused to proteins involved in riboflavin biosynthesis in bacteria and plants\; irg-1 expression is induced in response to infection with pathogenic Pseudomonas aeruginosa, in a manner independent of the p38 MAPK pathway, but d…
WBGene00010475	K01F9.2	115.165	-0.623185	0.205275	-3.03585	0.00239855	0.0251539	N.A.	N.A.	N.A.	N.A.
WBGene00010528	K03D3.2	62.8649	3.1454	0.41484	7.58219	3.39762e-14	1.67021e-11	N.A.	N.A.	N.A.	N.A.
WBGene00019404	K05B2.4	71.4525	1.82592	0.381514	4.78598	1.70158e-06	9.38094e-05	N.A.	N.A.	acyl-CoA hydrolase activity, "acyl-CoA metabolic process", "cytoplasm", "fatty acid metabolic process", "thiolester hydrolase activity"	N.A.
WBGene00019492	K07E3.4	4205.9	-0.500838	0.0877897	-5.70498	1.16355e-08	1.52529e-06	N.A.	N.A.	ATP binding, "formate-tetrahydrofolate ligase activity", "ligase activity", "nucleotide binding", "one-carbon metabolic process", "tetrahydrofolate interconversion"	N.A.
WBGene00303023	K07F5.22	157.883	-10.8097	2.82989	-3.81984	0.000133537	0.00311975	N.A.	N.A.	Golgi membrane, "integral component of membrane", "membrane", "sarcoplasmic reticulum"	N.A.
WBGene00019519	K08B5.2	195.076	-0.738594	0.209089	-3.53244	0.000411742	0.00704107	male tail morphology variant	N.A.	N.A.	N.A.
WBGene00010658	K08D8.4	146.534	-1.09549	0.290812	-3.76701	0.000165217	0.00365709	N.A.	N.A.	innate immune response	N.A.
WBGene00010689	K08H2.2	110.493	0.699277	0.235686	2.96699	0.00300733	0.0290818	N.A.	N.A.	N.A.	N.A.
WBGene00019547	K09C4.1	132.278	-0.922692	0.268525	-3.43615	0.000590052	0.00904082	N.A.	N.A.	hexose transmembrane transport, "hexose transmembrane transporter activity", "integral component of membrane", "membrane", "monosaccharide transmembrane transport", "transmembrane transport", "transmembrane transporter activity"	N.A.
WBGene00010722	K09E4.4	72.9124	-1.20149	0.252156	-4.76489	1.88956e-06	0.000101794	dauer lifespan extended	N.A.	N.A.	K09E4.4 is orthologous to the human gene Alpha-N-acetylglucosaminidase (NAGLU).
WBGene00002188	kgb-2	147.836	0.756882	0.20657	3.66405	0.000248263	0.00491444	transgene expression increased	N.A.	ATP binding, "cellular anatomical entity", "cytoplasm", "intracellular signal transduction", "JNK cascade", "JUN kinase activity", "kinase activity", "MAP kinase activity", "nucleotide binding", "nucleus", "phosphorylation", "protein kinase activity", "protein phosphorylation", "protein serine kinase activity", "protein serine/threonine kinase activity", "transferase activity"	N.A.
WBGene00016848	klo-1	462.99	-0.566198	0.146921	-3.85376	0.000116316	0.00278923	clear, mRNA levels reduced, organism oxidative stress response hypersensitive, shortened life span	N.A.	beta-glucosidase activity, "carbohydrate metabolic process", "hydrolase activity, hydrolyzing O-glycosyl compounds"	klo-1 encodes a homolog of the human beta-glucosidase-like proteins KL (klotho\; OMIM:604824, variant in coronary artery disease), KLB (beta-klotho\; OMIM:611135), GBA3 (cytosolic beta-glucosidase\; OMIM:606619), LCT (lactase-phlorizin hydrolase\; OMIM:603202, variant in adult lactose tolerance), and LCTL (lactase-like protein)\; KLO-1 has 76\% identity (364\/478 residues) to its paralog encoded …
WBGene00021948	kvs-5	88.522	1.10286	0.272466	4.0477	5.17228e-05	0.0014291	N.A.	N.A.	delayed rectifier potassium channel activity, "integral component of membrane", "ion channel activity", "ion transport", "membrane", "plasma membrane", "potassium channel activity", "potassium ion transmembrane transport", "potassium ion transport", "protein homooligomerization", "regulation of ion transmembrane transport", "transmembrane transport", "voltage-gated ion channel activity", "voltage…	N.A.
WBGene00018523	lact-1	286.831	0.894188	0.183188	4.88125	1.05414e-06	6.15683e-05	N.A.	N.A.	N.A.	lact-1 encodes a beta-lactamase domain-containing protein.
WBGene00002248	lam-3	4091.8	-0.657184	0.157657	-4.16843	3.06707e-05	0.000942326	body wall muscle development variant, cell migration variant, early larval lethal, embryonic development variant, embryonic lethal, larval arrest, locomotion variant, organism development variant, organism morphology variant, small	N.A.	animal organ morphogenesis, "axon guidance", "basement membrane", "tissue development"	lam-3 encodes one of two C. elegans a laminin A subunits and is orthologous to human laminin alpha2\; LAM-3 is a basement membrane component required for normal tissue development, including pharyngeal development\; lam-3 is expressed in the pharynx and hypodermis, and also weakly in the intestine.
WBGene00002257	lbp-5	296.556	-0.519757	0.161692	-3.2145	0.00130674	0.0164184	autophagy variant, axon midline crossing variant, cord commissures fail to reach target, fat content increased, life span phenotype, locomotion variant, ventral cord patterning variant	fat content increased, gene expression level reduced, gene expression variant, organism environmental stimulus response variant, reduced brood size	cytosol, "fatty acid binding", "fatty acid transport", "lipid binding", "nucleus", "perinuclear region of cytoplasm"	lbp-5 encodes a predicted intracellular fatty acid binding protein (iFABP) that is most similar to the vertebrate muscle and heart FABPs\; by homology, LBP-5 is predicted to function as an intracellular transporter for small hydrophobic molecules such as lipids and steroid hormones\; loss of lbp-5 activity via large-scale RNAi screens indicates that, in C. elegans, LBP-5 is required for movement.
WBGene00002269	lec-6	3375.71	-0.559774	0.080682	-6.93804	3.9759e-12	1.56359e-09	N.A.	N.A.	carbohydrate binding, "cytoplasm"	lec-6 encodes a 'proto' type galectin (beta-galactosyl-binding lectin) containing a single carbohydrate recognition domain\; by homology, LEC-6 may play roles in cell adhesion and aggregation, proliferation, or programmed cell death, but as loss of lec-6 activity via large-scale RNAi screens does not result in obvious abnormalities, the precise role of LEC-6 in C. elegans development and\/or beha…
WBGene00002272	lec-9	548.091	-0.636226	0.190892	-3.33292	0.000859407	0.0120419	embryonic lethal	organism environmental stimulus response variant	carbohydrate binding, "cytoplasm", "glycolipid binding"	lec-9 encodes a predicted lectin that affects embryonic viability.
WBGene00002632	let-413	1024.82	-1.23035	0.19297	-6.37582	1.81981e-10	4.29403e-08	actin cytoskeleton filament morphology phenotype, adherens junction variant, body elongation variant, cell adhesion variant, cell junction variant, cell polarity variant, developmental delay, embryonic lethal, endomitotic oocytes, epithelial morphology variant, hypodermis development variant, intestinal cell morphology variant, intestinal development variant, locomotion variant, long, maternal st…	early larval lethal, embryonic lethal	actin filament-based process, "adherens junction assembly", "adherens junction", "basolateral plasma membrane", "cell adhesion", "cell junction", "cell-cell adhesion", "cell-cell junction assembly", "embryo development ending in birth or egg hatching", "embryonic digestive tract morphogenesis", "establishment or maintenance of cell polarity", "establishment or maintenance of epithelial cell apica…	let-413 encodes a protein with strong similarity to human ERBIN, rat DENSIN, Drosophila Scribble and its human ortholog hSCRIB\; let-413 is required for the assembly of adherens junctions and for maintenance of the apical distribution of the intestinal terminal web\; LET-413 protein is localized to the basolateral region of intestinal and hypodermal epithelial cells.
WBGene00002827	let-653	1007.63	-0.595898	0.142601	-4.17877	2.93095e-05	0.000907595	age associated fluorescence increased, exploded through vulva, locomotion variant, reduced brood size, shortened life span, sterile	early larval lethal, excretory canal morphology variant, excretory duct cell development variant, L2 arrest, larval arrest, pharyngeal morphology variant, rod like larval lethal, sterile	anatomical structure morphogenesis, "apical plasma membrane", "cuticle pattern formation", "cytoplasmic side of apical plasma membrane", "embryonic ectodermal digestive tract morphogenesis", "epithelial cell development", "external side of apical plasma membrane", "extracellular region", "extracellular space", "membrane", "negative regulation of tube lumen cavitation", "plasma membrane", "positiv…	let-653 encodes a mucin-like protein similar to the highly glycosylated mucins secreted by the apical surface of epithelia and believed to provide a protective barrier to exposed cellular surfaces\; LET-653 is required for viability, locomotion, and for maintaining the tubular epithelial structure of the excretory cell canals.
WBGene00021981	lgc-26	80.4824	-0.708714	0.237818	-2.98007	0.00288186	0.028452	coelomocyte endocytosis defective, shortened life span	N.A.	acetylcholine-gated cation-selective channel activity, "chemical synaptic transmission", "cytoplasm", "determination of adult lifespan", "endocytosis", "excitatory extracellular ligand-gated ion channel activity", "excitatory postsynaptic potential", "extracellular ligand-gated ion channel activity", "integral component of membrane", "integral component of plasma membrane", "ion channel activity"…	lgc-26 encodes a ligand-gated ion channel with similarity to the nicotinic acetylcholine receptors\; lgc-26 activity is required for endocytosis by coelomocytes\; an LGC-26::GFP fusion protein is expressed in coelomocytes and localizes to the cytoplasm.
WBGene00003007	lin-18	275.257	-0.497777	0.15318	-3.24963	0.00115555	0.0150266	body muscle dystrophy, transgene expression reduced, transgene subcellular localization variant	bivulva, exploded through vulva, morphology phenotype, multivulva, pattern antibody staining variant, pattern of transgene expression variant, posterior reversed vulval lineage, protruding vulva, vulva cell fate specification variant, vulva morphology variant, vulval cell lineage variant	asymmetric protein localization involved in cell fate determination, "ATP binding", "axonogenesis", "basolateral plasma membrane", "cytoplasm", "establishment of anatomical structure orientation", "hermaphrodite genitalia development", "integral component of membrane", "integral component of plasma membrane", "membrane", "morphogenesis of an epithelium", "nervous system development", "nucleotide …	lin-18 encodes a predicted receptor tyrosine kinase that is a member of the Ryk\/Derailed family of tyrosine kinase-related receptors (OMIM:600524, mutations in humans are associated with cleft palate)\; in C. elegans, LIN-18 is required for establishing the polarity of the secondary vulval cell lineage produced by the P7.p vulval precursor cell\; LIN-18 may be a receptor for Wnt-like signaling m…
WBGene00010062	lipl-1	47.2779	-1.71139	0.536029	-3.19272	0.00140941	0.0173935	N.A.	fat content increased	extracellular region, "hydrolase activity", "hydrolase activity, acting on ester bonds", "lipid catabolic process", "lipid metabolic process", "lysosomal lumen", "lysosome"	N.A.
WBGene00009773	lipl-2	305.861	-0.854391	0.23314	-3.66471	0.000247621	0.00490996	N.A.	N.A.	hydrolase activity, "hydrolase activity, acting on ester bonds", "lipid catabolic process", "lipid metabolic process"	N.A.
WBGene00019376	lipl-4	58.0258	-1.8406	0.431092	-4.26963	1.95794e-05	0.000671505	cadmium hypersensitive, fat content increased, lipid metabolism variant, shortened life span, slow growth, transgene expression reduced, transgene subcellular localization variant	enzyme activity reduced	cytoplasm, "determination of adult lifespan", "hydrolase activity", "hydrolase activity, acting on ester bonds", "lipid catabolic process", "lipid metabolic process", "long-chain fatty acid biosynthetic process", "lysosomal lumen", "lysosome", "positive regulation of autophagy", "positive regulation of macroautophagy", "triglyceride catabolic process", "triglyceride lipase activity"	lipl-4 encodes a triglyceride lipase\; by homology, LIPL-4 is predicted to function in lipid hydrolysis\; genetic studies indicate that lipl-4 functions as part of an endocrine signaling pathway that coordinates reproductive status, fat metabolism, and longevity\; in response to reduced insulin signaling or germline removal (glp-1 mutant animals), lipl-4 expression is induced in the intestine, in…
WBGene00003090	lys-1	2546.83	-0.661077	0.154344	-4.28313	1.84283e-05	0.000644275	dauer constitutive, pathogen induced death increased, peptide uptake by intestinal cell decreased, shortened life span	shortened life span	apical part of cell, "cytoplasmic vesicle lumen", "cytoplasmic vesicle", "defense response to Gram-negative bacterium", "defense response to Gram-positive bacterium", "immune system process", "innate immune response", "signal transduction"	lys-1 encodes a putative lysozyme, whose overexpression increasesresistance to infection by Serratia marcescens\; lys-1(RNAi) animals havenormal resistance to S. marcescens, perhaps because of geneticredundancy with the LYS-1 paralogs LYS-2 to -8 and LYS-10\; in uninfectedanimals, LYS-1 is expressed in the intestine and in IL1\/IL2 neurons,along with a few unidentified head neurons\; in intestina…
WBGene00003091	lys-2	893.377	-0.9387	0.133129	-7.05106	1.77554e-12	7.48137e-10	pathogen susceptibility increased	organism environmental stimulus response variant, pathogen susceptibility increased	defense response to Gram-negative bacterium, "defense response to Gram-positive bacterium", "immune system process", "innate immune response", "lysozyme activity", "peptidoglycan catabolic process", "signal transduction"	lys-2 is one of ten C. elegans lysozyme genes\; as such, lys-2 can be predicted to have a role in lysozymal function including immune function.
WBGene00003092	lys-3	100.626	-0.898847	0.248662	-3.61474	0.000300649	0.00564028	N.A.	N.A.	innate immune response, "signal transduction", "stress response to copper ion"	lys-3 encodes one of a family of ten C. elegans lysozyme genes that are homologous to lysozymes in the amoeboid protozoan Entamoeba histolytica\; lys-3 expression is upregulated in response to stress\; lys-3 activity is required for the stress response to copper ion, and in response to copper ion stress, lys-3 expression is upregulated in a kgb-1-dependent manner.
WBGene00003093	lys-4	1596.87	-0.628866	0.149239	-4.21381	2.51101e-05	0.000802585	N.A.	organism environmental stimulus response variant	cell wall macromolecule catabolic process, "defense response to Gram-positive bacterium", "lysozyme activity", "peptidoglycan catabolic process", "signal transduction"	N.A.
WBGene00010822	M01G12.9	215.261	0.791518	0.281104	2.81575	0.00486629	0.041215	N.A.	N.A.	cytosol, "hydrolase activity", "metal ion binding", "NAD-cap decapping", "nuclear-transcribed mRNA catabolic process", "nuclease activity", "nucleic acid phosphodiester bond hydrolysis", "nucleotide binding", "nucleus", "RNA binding", "RNA metabolic process", "RNA pyrophosphohydrolase activity"	N.A.
WBGene00019732	M02D8.6	195.109	-0.570949	0.187242	-3.04925	0.0022941	0.0243178	N.A.	N.A.	N.A.	N.A.
WBGene00019749	M03A8.3	49.1217	6.26513	1.92826	3.24911	0.00115768	0.0150266	N.A.	N.A.	N.A.	N.A.
WBGene00019751	M03D4.4	907.673	-0.788898	0.223296	-3.53298	0.000410907	0.00704107	cleavage furrow defective early emb, cytokinesis defective early emb, multiple nuclei early emb, polar body extrusion defective early emb	N.A.	DNA-binding transcription factor activity, RNA polymerase II-specific, "nucleus", "regulation of transcription by RNA polymerase II", "sequence-specific DNA binding"	N.A.
WBGene00010931	M162.5	142.692	-0.770594	0.207679	-3.71051	0.00020684	0.00435767	N.A.	N.A.	integral component of membrane, "membrane", "transmembrane transport", "transmembrane transporter activity"	N.A.
WBGene00003112	mab-21	148.671	-0.692899	0.239169	-2.89711	0.00376623	0.0344183	embryonic lethal, multivulva, organism development variant, rays fused	backward locomotion variant, embryonic lethal, male mating efficiency reduced, male response to contact defective, male tail morphology variant, male tail sensory ray development variant, male tail sensory ray differentiation variant, reduced brood size, short	cell differentiation, "cell fate commitment", "embryo development ending in birth or egg hatching", "nematode male tail mating organ morphogenesis"	mab-21 encodes a novel protein that is a member of a highly conserved family of proteins with Drosophila and vertebrate orthologs\; MAB-21 is cell-autonomously required for specifying the identity of sensory ray 6 in the male tail, and also for backward locomotion, normal body morphology, fecundity, and embryonic morphogenesis\; MAB-21 expression begins in embryonic hypodermal cells and continues…
WBGene00021834	mab-31	810.96	-0.876011	0.233991	-3.74379	0.000181268	0.00396772	Bacillus thuringiensis toxin hypersensitive, distal tip cell migration variant, egg laying variant, paralyzed, pore forming toxin hypersensitive, rays fused, reduced brood size	backward locomotion variant, male mating defective, rays fused, reduced brood size, spicules crumpled	molecular_function, "nematode male tail tip morphogenesis", "nucleus", "transforming growth factor beta receptor signaling pathway"	mab-31 encodes a novel protein that is highly conserved amongst nematodes\; mab-31 functions in the TGF-beta signaling pathway to regulate the male tail ray patterning process, specifically the positioning of the R7-derived ray cell cluster\; a mab-31::gfp reporter is expressed in a wide variety of tissues, including the intestine, hypodermis, pharynx, and neuronal support cells\; in males, mab-3…
WBGene00003124	mai-1	427.303	0.725663	0.188717	3.84525	0.000120431	0.00286629	N.A.	N.A.	ATPase inhibitor activity, "cytoplasm", "mitochondrion", "negative regulation of ATP-dependent activity"	mai-1 is homologous to mitochondrial intrinsic ATPase inhibitor protein(IF(1)), which blocks reverse action (ATP hydrolysis) by F(0)F(1)-ATPasewhen its (normally required) proton gradient is lost\; MAI-1 lacks anobvious mitochondrial import signal at its N-terminus, and is nottransported to yeast mitochondria\; MAI-1 may be cytosolic in vivo,regulating cytosolic ATPase(s)\; MAI-1 can inhibit yeas…
WBGene00008258	mans-2	355.846	-0.532659	0.170659	-3.1212	0.00180116	0.0207553	N.A.	N.A.	calcium ion binding, "carbohydrate metabolic process", "endoplasmic reticulum", "Golgi membrane", "hydrolase activity", "hydrolase activity, acting on glycosyl bonds", "integral component of membrane", "mannosyl-oligosaccharide 1,2-alpha-mannosidase activity", "membrane", "metabolic process", "metal ion binding", "N-glycan processing", "protein glycosylation"	mans-2 is an ortholog of human MAN1A1 (mannosidase, alpha1A, member 1), MAN1C1 (mannosidase, alpha1C, member 1) and MAN1A2 (mannosidase, alpha1A, member 2)\; mans-2 has a calcium ion dependent mannosyl-oligosaccharide 1,2-alpha-mannosidase activity, based on enzymatic assay, with Man6GlcNAc2 as a final product.
WBGene00018538	marg-1	150.675	-0.66574	0.219281	-3.03601	0.00239732	0.0251539	N.A.	N.A.	N.A.	F47B7.7 encodes a novel protein conserved amongst nematode species.
WBGene00021772	math-45	23.6502	-1.7556	0.556059	-3.15722	0.0015928	0.0188862	N.A.	N.A.	N.A.	N.A.
WBGene00003163	mdl-1	902.396	0.504963	0.121866	4.1436	3.41893e-05	0.00102377	embryonic lethal, extended life span, life span phenotype, male tail morphology variant, mRNA levels reduced, tail morphology variant, transgene expression reduced	life span phenotype, slow growth	aging, "determination of adult lifespan", "DNA binding", "DNA-binding transcription factor activity, RNA polymerase II-specific", "nucleus", "protein binding", "protein dimerization activity", "protein heterodimerization activity", "regulation of cell differentiation", "regulation of transcription by RNA polymerase II", "RNA polymerase II cis-regulatory region sequence-specific DNA binding", "seq…	mdl-1 encodes a basic helix-loop-helix (bHLH) protein similar to the vertebrate MAD transcriptional regulators\; in vitro, MDL-1 can heterodimerize, and bind an E-box DNA sequence, with MXL-1, a C. elegans MAX-like bHLH protein\; when expressed in rat embryonic fibroblasts, MDL-1 is able to suppress c-MYC\/RAS-induced cell transformation, in a manner dependent upon an intact, predicted SIN3 inter…
WBGene00003243	mig-10	1964.91	-0.624447	0.140562	-4.4425	8.89203e-06	0.000353226	cell development variant, egg laying variant, embryonic lethal, locomotion variant, slow growth	axon guidance variant, cell migration variant, dendrite development variant, dendritic termini number reduced, dye filling defect, egg laying defective, excretory canal short, HSN migration variant, neuron migration variant, presynaptic vesicle cluster localization variant, vulva morphology variant	axon regeneration, "cell projection morphogenesis", "filamentous actin", "growth cone membrane", "lamellipodium assembly", "lamellipodium", "locomotion", "mesodermal cell migration", "nervous system development", "neuron migration", "neuronal cell body membrane", "oviposition", "perikaryon", "presynapse assembly", "presynaptic cytosol", "protein binding", "regulation of cell migration", "SH3 doma…	mig-10 encodes proteins that contain, from N- to C-terminus, an RA-like (Ras association) domain, a PH (pleckstrin homology) domain, and a proline-rich motif, and that are homologous to the vertebrate RIAM, lamellopodin, and Grb7, Grb10, and Grb14 cytoplasmic adaptor proteins\; during development, mig-10 activity is required for cell migration and for outgrowth of axons and excretory cell canals\…
WBGene00022743	mlt-7	322.18	-1.01188	0.194616	-5.19937	1.99963e-07	1.60487e-05	antimicrobial gene expression increased, blistered, dauer lifespan extended, dumpy, larval arrest, larval lethal, lethal, locomotion variant, molt defect, organism morphology variant, protein aggregation variant, transgene expression increased, transgene subcellular localization variant	blistered, dumpy, larval arrest, lethal, molt defect, sterile	cellular oxidant detoxification, "cuticle development involved in collagen and cuticulin-based cuticle molting cycle", "heme binding", "metal ion binding", "nematode larval development", "oxidoreductase activity", "peptide cross-linking", "peroxidase activity", "post-embryonic body morphogenesis", "response to oxidative stress"	mlt-7 encodes an animal heme peroxidase\; MLT-7 is required for formation of the C. elegans cuticle and normal molting\; specifically, MLT-7 functions in combination with BLI-3\/DUOX for proper cross-linking of cuticular collagens\; when expressed in vitro, MLT-7 exhibits peroxidase activity\; MLT-7 is expressed in the hypodermis, which synthesizes the cuticle, at each larval molt.
WBGene00010383	mpst-3	461.833	-0.543162	0.168538	-3.22278	0.00126952	0.0160803	N.A.	N.A.	mitochondrion, "sulfurtransferase activity", "thiosulfate sulfurtransferase activity", "transferase activity", "transsulfuration"	N.A.
WBGene00018393	msra-1	599.328	0.847625	0.213307	3.97373	7.07563e-05	0.00185507	N.A.	N.A.	cellular response to oxidative stress, "cytoplasm", "L-methionine-(S)-S-oxide reductase activity", "L-methionine:thioredoxin-disulfide S-oxidoreductase activity", "obsolete oxidation-reduction process", "oxidoreductase activity", "peptide-methionine (S)-S-oxide reductase activity"	msra-1 encodes a methionine sulfoxide-S-reductase (MsrA) with experimentally confirmed activity.
WBGene00017948	mth-1	151.478	0.834425	0.273565	3.05019	0.002287	0.0242862	N.A.	N.A.	adenylate cyclase-activating G protein-coupled receptor signaling pathway, "G protein-coupled receptor activity", "integral component of membrane", "integral component of plasma membrane", "membrane"	N.A.
WBGene00017947	mth-2	109.321	-0.760804	0.262585	-2.89736	0.00376313	0.0344166	aldicarb resistant	N.A.	adenylate cyclase-activating G protein-coupled receptor signaling pathway, "G protein-coupled receptor activity", "integral component of membrane", "integral component of plasma membrane", "membrane"	N.A.
WBGene00003473	mtl-1	5933.57	-0.626475	0.110843	-5.65191	1.58672e-08	1.99151e-06	cadmium hypersensitive, dauer lifespan extended, growth variant, life span phenotype, reduced brood size, slow growth	cadmium hypersensitive, embryonic lethal, metal accumulation increased, organism environmental stimulus response variant, reduced brood size, unfertilized oocytes laid	cadmium ion binding, "cellular response to metal ion", "copper ion binding", "cytoplasm", "metal ion binding", "response to cadmium ion", "response to heat", "response to lead ion", "response to mercury ion", "zinc ion binding"	mtl-1 encodes one of two C. elegans metallothioneins, small, cysteine-rich, metal-binding proteins\; MTL-1 functions in metal detoxification and homeostasis and in stress adaptation\; in addition, mtl-1 plays a role in regulating growth and fertility\; mtl-1 is constitutively expressed in the terminal bulb of the pharynx and expression is induced in larval intestinal cells following exposure to c…
WBGene00021534	mvk-1	953.145	-0.514606	0.163516	-3.14712	0.00164887	0.0194534	age associated fluorescence increased, clear, embryonic lethal, larval arrest, locomotion variant, lysosome-related organelle morphology variant, RAB-11 recycling endosome morphology variant, shortened life span, transgene expression increased, transgene subcellular localization variant	lethal, sterile	ATP binding, "cholesterol biosynthetic process", "cytoplasm", "cytosol", "isopentenyl diphosphate biosynthetic process, mevalonate pathway", "isoprenoid biosynthetic process", "kinase activity", "mevalonate kinase activity", "nucleotide binding", "phosphorylation", "phosphotransferase activity, alcohol group as acceptor"	mvk-1 encodes an ortholog of the human gene MEVALONATE KINASE (MVK), which when mutated leads to mevalonicaciduria (OMIM:251170).
WBGene00002348	myo-1	739.445	-0.495006	0.173743	-2.84907	0.00438474	0.0383478	aldicarb resistant, embryonic lethal, larval arrest, larval lethal, reduced brood size	N.A.	actin binding, "actin filament binding", "ATP binding", "cytoplasm", "cytoskeletal motor activity", "microfilament motor activity", "muscle contraction", "myofibril", "myosin complex", "myosin filament", "myosin II complex", "nucleotide binding", "pharyngeal pumping", "sarcomere organization", "sarcomere", "striated muscle myosin thick filament", "structural constituent of muscle"	N.A.
WBGene00003514	myo-2	999.071	-0.565582	0.12719	-4.44673	8.71858e-06	0.00035139	N.A.	N.A.	actin binding, "actin filament binding", "ATP binding", "cytoplasm", "cytoskeletal motor activity", "microfilament motor activity", "muscle contraction", "muscle myosin complex", "myofibril", "myosin complex", "myosin filament", "myosin II complex", "nucleotide binding", "sarcomere organization", "sarcomere"	myo-2 encodes a muscle-type specific myosin heavy chain isoform\; myo-2 is expressed in pharyngeal muscle.
WBGene00008999	myrf-2	2898.85	-0.839901	0.247389	-3.39507	0.000686122	0.010176	N.A.	N.A.	apical plasma membrane, "cell differentiation", "cytoplasm", "DNA binding", "DNA-binding transcription factor activity", "endoplasmic reticulum membrane", "endoplasmic reticulum", "hydrolase activity", "integral component of membrane", "membrane", "nucleus", "peptidase activity", "plasma membrane", "positive regulation of transcription, DNA-templated", "protein autoprocessing", "protein binding",…	myrf-2 encodes a protein with a glutamine\/asparagine-rich domain, homologous to human MYRF (myelin regulatory factor)\; MYRF-2 contains a well-conserved paralog in the C. elegans genome, MYRF-1, encoded by F59B10.1.
WBGene00017184	ncam-1	1216.85	-0.49845	0.130823	-3.8101	0.000138911	0.0032198	N.A.	N.A.	axon guidance, "axon", "cell adhesion", "cell-cell adhesion mediator activity", "dendrite self-avoidance", "homophilic cell adhesion via plasma membrane adhesion molecules", "integral component of membrane", "membrane", "plasma membrane"	N.A.
WBGene00003567	ncx-2	1033.95	-0.623095	0.217415	-2.86592	0.00415801	0.0371638	expulsion variant, fewer eggs laid, slow growth	lethal, sterile	antiporter activity, "axon", "calcium ion import across plasma membrane", "calcium ion transport", "calcium:sodium antiporter activity", "calmodulin binding", "cell communication", "integral component of membrane", "integral component of plasma membrane", "ion transport", "membrane", "metal ion binding", "metal ion transport", "plasma membrane", "postsynapse", "sarcolemma", "sodium ion transmembr…	ncx-2 encodes, by alternative splicing, three full-length isoforms of a putative 3Na[+]\/1Ca[2+] exchanger, orthologous to human SLC8A1-3 and paralogous to NCX-1 and NCX-3\; NCX-2 is predicted to export free cytoplasmic Ca[2+] with low affinity but high capacity, being complemented by low-capacity\/high-affinity Ca[2+] ATPase pumps such as MCA-1\/-3\; NCX-3 has tandem Calx-alpha and Calx-beta dom…
WBGene00018225	nep-14	51.9098	-1.172	0.394525	-2.97067	0.00297147	0.0289252	N.A.	N.A.	N.A.	N.A.
WBGene00003597	nhl-1	615.186	-0.528691	0.102135	-5.1764	2.26214e-07	1.75584e-05	apoptosis reduced, germ cell hypersensitive ionizing radiation, lethal	N.A.	metal ion binding, "negative regulation of translation", "organic substance metabolic process", "primary metabolic process", "proteasome-mediated ubiquitin-dependent protein catabolic process", "protein binding", "protein polyubiquitination", "protein ubiquitination", "translation repressor activity", "ubiquitin protein ligase activity", "ubiquitin-protein transferase activity"	The nhl-1 gene encodes an RBCC protein, orthologous to the mammalian protein BERP\; its C. elegans paralogs include ncl-1 and lin-41.
WBGene00003705	nhr-115	27.0417	1.68882	0.591132	2.85693	0.00427758	0.0378313	male tail morphology variant	N.A.	DNA binding, "DNA-binding transcription factor activity", "innate immune response", "metal ion binding", "nucleus", "regulation of transcription, DNA-templated", "sequence-specific DNA binding", "zinc ion binding"	nhr-115 encodes a nuclear receptor that is most highly conserved amongst nematode species.
WBGene00003709	nhr-119	663.384	-0.687386	0.146903	-4.67918	2.8803e-06	0.000145129	protein aggregation variant	N.A.	DNA binding, "DNA-binding transcription factor activity", "metal ion binding", "nucleus", "regulation of transcription, DNA-templated", "sequence-specific DNA binding", "zinc ion binding"	N.A.
WBGene00003711	nhr-121	91.4952	-0.793726	0.216669	-3.66331	0.000248979	0.00492037	N.A.	N.A.	DNA binding, "DNA-binding transcription factor activity", "metal ion binding", "nucleus", "regulation of transcription by RNA polymerase II", "regulation of transcription, DNA-templated", "sequence-specific DNA binding", "steroid hormone binding", "zinc ion binding"	N.A.
WBGene00003616	nhr-17	1055.69	0.545491	0.17148	3.18108	0.00146727	0.0178646	transgene expression reduced, transgene expression variant	N.A.	anatomical structure development, "cell differentiation", "DNA binding", "DNA-binding transcription factor activity", "intracellular receptor signaling pathway", "metal ion binding", "nuclear receptor activity", "nucleus", "protein binding", "regulation of transcription by RNA polymerase II", "regulation of transcription, DNA-templated", "RNA polymerase II cis-regulatory region sequence-specific …	nhr-17 encodes a member of the superfamily of nuclear receptors, which is one of the most abundant class of transcriptional regulators\; nuclear receptors have a well conserved DNA binding domain and a less conserved C-terminal ligand binding domain.
WBGene00003620	nhr-21	416.396	-0.77027	0.128364	-6.00068	1.96497e-09	3.26517e-07	transgene expression reduced	N.A.	DNA binding, "DNA-binding transcription factor activity", "metal ion binding", "nucleus", "regulation of transcription, DNA-templated", "sequence-specific DNA binding", "zinc ion binding"	N.A.
WBGene00003645	nhr-55	113.034	-1.46251	0.299972	-4.87549	1.08539e-06	6.30809e-05	N.A.	N.A.	DNA binding, "DNA-binding transcription factor activity", "metal ion binding", "nucleus", "regulation of transcription, DNA-templated", "sequence-specific DNA binding", "zinc ion binding"	nhr-55 encodes a member of the superfamily of nuclear receptors, which is one of the most abundant class of transcriptional regulators\; nuclear receptors have a well conserved DNA binding domain and a less conserved C-terminal ligand binding domain.
WBGene00003647	nhr-57	290.796	0.582939	0.195841	2.9766	0.00291465	0.028632	male tail morphology variant, oxygen response variant, pore forming toxin hypersensitive	N.A.	DNA binding, "DNA-binding transcription factor activity", "innate immune response", "metal ion binding", "nucleus", "regulation of transcription by RNA polymerase II", "regulation of transcription, DNA-templated", "response to hypoxia", "sequence-specific DNA binding", "zinc ion binding"	N.A.
WBGene00003689	nhr-99	70.3943	-1.03585	0.351429	-2.94754	0.00320314	0.0305009	N.A.	N.A.	DNA binding, "DNA-binding transcription factor activity", "metal ion binding", "nucleus", "regulation of transcription, DNA-templated", "sequence-specific DNA binding", "zinc ion binding"	nhr-99 encodes a member of the superfamily of nuclear receptors, which is one of the most abundant class of transcriptional regulators\; nuclear receptors have a well conserved DNA binding domain and a less conserved C-terminal ligand binding domain.
WBGene00003738	nid-1	2975.57	-0.706976	0.25083	-2.81855	0.00482413	0.0409883	dorsal nerve cord development variant, neuron migration variant, organism development variant, ventral nerve cord development variant	associative memory defective, axon outgrowth variant, pharyngeal morphology variant, pharynx unattached, synapse morphology variant	basal part of cell, "basement membrane", "calcium ion binding", "cell adhesion", "cell-matrix adhesion", "extracellular matrix structural constituent", "interneuron axon guidance", "membrane", "neuron migration", "positive regulation of anterior/posterior axon guidance", "protein localization to synapse", "synapse organization", "synapse", "synaptic transmission, cholinergic", "ventral cord devel…	nid-1 encodes the single C.elegans homolog of the nidogen (entactin) protein\; members of the nidogen protein family are structural components of basement membranes and are believed to connect laminin and collagen IV networks together\; in C. elegans, nid-1 is not required for basement membrane assembly, however, nid-1 is required for the proper positioning of the longitudinal neurons and to dire…
WBGene00006412	nlg-1	283.685	-0.694005	0.138892	-4.99674	5.83088e-07	3.8866e-05	light body touch resistant, osmotic avoidance defective	athermotactic, chemosensation defective, copper hypersensitive, isothermal tracking behavior variant, light body touch resistant, metal response variant, octanol chemotaxis defective, osmotic avoidance defective, paraquat hypersensitive, protein modification variant, shortened life span, spontaneous reversal rate variant	anchoring junction, "axon", "cell adhesion", "cell surface", "chemical synaptic transmission", "dendrite", "gamma-aminobutyric acid receptor clustering", "integral component of membrane", "integral component of plasma membrane", "membrane", "modulation of chemical synaptic transmission", "negative regulation of neurotransmitter secretion", "neurexin family protein binding", "neuron cell-cell adhe…	nlg-1 encodes the sole C. elegans neuroligin homolog\; nlg-1 activity is required for a subset of sensory behaviors and sensory processing, and for normal sensitivity to oxidative stress and mercury compounds\; NLG-1 is expressed in a variety of neurons, including sensory, motor, and interneurons, and localizes to synaptic regions.
WBGene00003756	nlp-18	138.186	-0.678693	0.171522	-3.95687	7.59372e-05	0.00195613	N.A.	amplitude of sinusoidal movement increased, backing decreased, backward point velocity increased, body posture amplitude decreased, body posture wavelength decreased, coiling frequency decreased, forward locomotion increased, forward point velocity increased, frequency of body bends increased, head bend angle increased, nose movement increased, path curvature variant, pausing decreased, roaming i…	neuropeptide signaling pathway	nlp-18 encodes four predicted neuropeptide-like proteins\; in C. elegans, nlp-18 is part of the FAFA neuropeptide family that also contains nlp-20\; nlp-18 is expressed in a variety of neurons, including ASI, NSM, four head neurons, two tail neurons, and two anterior pharyngeal neurons\; nlp-18 expression is also detected in the spermatheca, the rectal gland, and the intestine\; as loss of nlp-18…
WBGene00003772	nlr-1	780.482	-0.628086	0.199826	-3.14316	0.00167132	0.0196397	gap junction plaque morphology abnormal, intercellular junction variant	embryonic lethal, larval lethal, lethal, sterile	actin filament binding, "anchoring junction", "calcium ion binding", "gap junction channel activity", "gap junction", "integral component of membrane", "membrane", "plasma membrane", "positive regulation of gap junction assembly", "positive regulation of pharyngeal pumping", "transmembrane transport"	N.A.
WBGene00003778	nnt-1	749.672	-0.918714	0.15048	-6.10521	1.02668e-09	2.01879e-07	organism oxidative stress response hypersensitive	gene expression variant, mitochondrial metabolism variant, paraquat hypersensitive, protein expression absent	integral component of membrane, "membrane", "mitochondrion", "NAD binding", "NAD(P)+ transhydrogenase activity", "NADP binding", "NADPH regeneration", "proton transmembrane transport"	nnt-1 encodes a proton-pumping nicotinamide nucleotide transhydrogenase predicted to be mitochondrial.
WBGene00006438	nrfl-1	1056.55	-0.495231	0.12277	-4.0338	5.48809e-05	0.00149535	aldicarb resistant, extended life span	N.A.	apical plasma membrane, "cell projection", "membrane", "microvillus membrane", "plasma membrane", "protein binding", "protein-membrane adaptor activity"	nrfl-1encodes, by alternative splicing, five isoforms of an ortholog of Drosophila SIP1 that maintains epithelial integrity via regulation of Moesin activity, and of the human SLC9A3R1 (OMIM:604990), SLC9A3R2 (OMIM:606553), PDZK1 (OMIM:603831), and PDZD3(OMIM:607146) proteins that regulate plasma membrane exchanger activity\; in C. elegans, nrfl-1 is required for normally short lifespan and for n…
WBGene00009637	nspc-13	148.591	-0.578771	0.206068	-2.80863	0.00497523	0.041907	N.A.	N.A.	N.A.	N.A.
WBGene00009638	nspc-14	279.438	-0.516599	0.140232	-3.68389	0.000229698	0.00469013	N.A.	N.A.	N.A.	N.A.
WBGene00015392	nspc-7	251.95	-0.654263	0.180189	-3.63099	0.000282339	0.00539002	N.A.	N.A.	N.A.	N.A.
WBGene00012589	nspe-4	24.2041	-1.13434	0.406804	-2.78843	0.00529648	0.0436673	N.A.	N.A.	N.A.	N.A.
WBGene00022490	nspg-8	411.041	-0.557941	0.115496	-4.83083	1.35965e-06	7.71207e-05	N.A.	N.A.	N.A.	N.A.
WBGene00010682	nsph-1.1	85.1744	1.31516	0.328676	4.0014	6.2969e-05	0.00167657	maternal sterile, transgene expression reduced	N.A.	N.A.	N.A.
WBGene00021415	nsy-4	57.9663	-5.37418	1.50791	-3.56398	0.000365273	0.00648044	dumpy, egg laying variant, locomotion variant, loss of asymmetry AWC, no induction of antimicrobial peptide expression after infection	loss of asymmetry AWC, loss of left right asymmetry	axon, "calcium channel inhibitor activity", "cell-cell adhesion", "dendrite", "determination of left/right asymmetry in nervous system", "integral component of membrane", "membrane", "negative regulation of catalytic activity", "negative regulation of cation channel activity", "non-motile cilium", "plasma membrane", "protein kinase inhibitor activity"	nsy-4 encodes a member of the PMP22\/EMP\/claudin\/calcium channel gamma subunit family\; nsy-4 is worm-specific, with obvious homologs only in C. elegans\; nsy-4 functions with nsy-5 to induce the AWC chemosensory neuron ON fate by regulating the activity of the UNC-2\/UNC-36 calcium channel.
WBGene00011768	oac-46	734.673	-0.762678	0.227728	-3.34908	0.000810812	0.0115252	egg laying variant, locomotion variant, protruding vulva	N.A.	acyltransferase activity, transferring groups other than amino-acyl groups, "integral component of membrane", "membrane"	T14D7.2 encodes an acyltransferase\; large-scale RNAi experiments indicate that T14D7.2 activity is required for egg laying, coordination locomotion, and normal vulval morphology.
WBGene00012323	oac-54	72.0483	1.98325	0.30909	6.41642	1.39514e-10	3.5021e-08	egg laying variant	N.A.	acyltransferase activity, transferring groups other than amino-acyl groups, "integral component of membrane", "membrane"	N.A.
WBGene00003846	odd-2	174.16	-0.66	0.204663	-3.22482	0.00126053	0.0159911	early larval arrest, feeding behavior variant, head cavity, intestinal morphology variant, larval arrest, larval lethal, lethal, locomotion variant, pharyngeal pumping variant, reduced brood size, slow growth	lethal, sterile	DNA binding, "DNA-binding transcription factor activity, RNA polymerase II-specific", "metal ion binding", "nucleus", "regulation of transcription by RNA polymerase II", "RNA polymerase II transcription regulatory region sequence-specific DNA binding"	odd-2 encodes a protein with homology to the Drosophila ODD-SKIPPED family members and affects larval viability\; expressed in the intestine.
WBGene00015116	paic-1	489.77	-0.624717	0.15255	-4.09518	4.21848e-05	0.00122284	dauer lifespan extended, larval arrest, larval lethal	N.A.	'de novo' IMP biosynthetic process, "5-amino-4-imidazole carboxylate lyase activity", "ATP binding", "carboxy-lyase activity", "catalytic activity", "cytosol", "identical protein binding", "ligase activity", "lyase activity", "metabolic process", "nucleotide binding", "phosphoribosylaminoimidazole carboxylase activity", "phosphoribosylaminoimidazolesuccinocarboxamide synthase activity", "purine n…	N.A.
WBGene00003912	pal-1	1603.32	0.649966	0.096813	6.71362	1.8985e-11	5.59963e-09	antibody staining reduced, avoids bacterial lawn, body wall muscle development variant, cell differentiation variant, comma arrest emb, dorsal intercalation defective, embryonic cell fate specification variant, embryonic lethal, gene expression variant, hypodermis development variant, lima bean arrest, maternal sterile, muscle excess, muscle missing, neuron development variant, no pharynx, organi…	antibody staining reduced, cell fate transformation, embryonic lethal, male posterior alae, pattern of transgene expression variant, posterior body morphology variant, ray ectopic, rays missing, spicules crumpled, transgene expression reduced	animal organ morphogenesis, "anterior/posterior axis specification", "cell differentiation", "chromosome", "chromosome, centromeric region", "condensed nuclear chromosome", "DNA binding", "DNA-binding transcription factor activity", "DNA-binding transcription factor activity, RNA polymerase II-specific", "ectodermal cell fate commitment", "embryo development ending in birth or egg hatching", "emb…	pal-1 encodes a homeodomain protein that is the C. elegans Caudal ortholog\; PAL-1 is required maternally and embryonically for specification of the C and D posterior blastomere fates and thus, for proper bodywall muscle and hypodermal development during embryogenesis\; PAL-1 is also required postembryonically for fate specification of the posterior V6 neuroectoblast during male tail development\…
WBGene00003958	pcp-3	1068.8	-0.564639	0.172121	-3.28048	0.00103632	0.0139572	N.A.	N.A.	dipeptidyl-peptidase activity, "hydrolase activity", "membrane raft", "peptidase activity", "proteolysis", "serine-type peptidase activity"	N.A.
WBGene00016531	pcyt-2.2	150.961	-0.565728	0.194476	-2.90899	0.00362601	0.0334079	reduced brood size	N.A.	biosynthetic process, "catalytic activity", "cytoplasm", "ethanolamine-phosphate cytidylyltransferase activity", "nucleotidyltransferase activity", "phosphatidylethanolamine biosynthetic process", "transferase activity"	N.A.
WBGene00020114	pde-4	713.271	-0.508673	0.0992321	-5.12609	2.9582e-07	2.15638e-05	N.A.	plate tap reflex variant, quiescence variant	3',5'-cyclic-AMP phosphodiesterase activity, "3',5'-cyclic-nucleotide phosphodiesterase activity", "adenylate cyclase-inhibiting G protein-coupled receptor signaling pathway", "cAMP catabolic process", "cytosol", "hydrolase activity", "integral component of membrane", "membrane", "metal ion binding", "negative regulation of adenylate cyclase-activating G protein-coupled receptor signaling pathway…	pde-4 encodes a cAMP phosphodiesterase orthologous to Drosophila dunce and the mammalian PDE4 family of phosphodiesterases\; genetic analysis indicates that pde-4 activity is required for negative regulation of cAMP pools in the synaptic signaling network that controls locomotory rates and for regulation of sleep-like behavior (lethargus) during larval development\; antibody staining of adult ani…
WBGene00003968	peb-1	431.431	-0.868899	0.316125	-2.74859	0.00598523	0.0471072	clear, constipated, embryonic lethal, fat content increased, gland cell morphology variant, hindgut morphology variant, locomotion variant, protruding vulva, reduced brood size, slow growth, sterile, tail morphology variant, vulva morphology variant	N.A.	animal organ morphogenesis, "hindgut morphogenesis", "metal ion binding", "nucleus", "positive regulation of growth rate", "RNA polymerase II cis-regulatory region sequence-specific DNA binding", "vulval development"	peb-1 encodes a novel DNA-binding protein\; during development, peb-1 activity is required for proper morphogenesis of the pharynx, vulva, and hindgut and for normal molting, feeding, and body morphology\; in vitro, PEB-1 exhibits sequence-specific DNA binding to a regulatory sequence known as subelement C, which directs pharynx-specific myo-2 expression and in yeast, PEB-1 exhibits modest transc…
WBGene00003877	pept-1	312.425	-0.872078	0.316588	-2.75461	0.00587614	0.0464967	acidification level defective, aldicarb resistant, avoids bacterial lawn, clear, fat associated bodies increased, fat content increased, fat content reduced, foraging behavior variant, larval arrest, late larval arrest, life span phenotype, lipid metabolism variant, peptide uptake by intestinal cell decreased, protein expression reduced, RAB-11 recycling endosome morphology variant, reduced brood…	amino acid metabolism variant, DMPP resistant, fertility reduced, hermaphrodite sterile, lipid composition variant, lipid metabolism variant, mRNA levels reduced, mRNA splicing variant, protein expression increased, protein expression reduced, slow development, zygotic lethal	amino acid homeostasis, "apical plasma membrane", "determination of adult lifespan", "dipeptide transmembrane transport", "dipeptide transmembrane transporter activity", "dipeptide transport", "integral component of membrane", "integral component of plasma membrane", "L-amino acid transport", "lipid storage", "membrane", "negative regulation of fatty acid transport", "nematode larval development"…	pept-1 encodes a low affinity\/high capacity oligopeptide transporter\; pept-1 is required for uptake of intact peptides from the intestine and thus for normal development, growth, and reproduction\; genetic studies indicate that pept-1 interacts with both the daf-2\/insulin- and let-363\/TOR-signaling pathways to regulate lifespan and with the daf-2 pathway to influence stress response\; PEPT-1 …
WBGene00003983	pes-10	278.697	0.549381	0.180423	3.04496	0.00232711	0.0246092	N.A.	N.A.	biological_process, "cytoplasm", "molecular_function", "nucleus"	This gene encodes a protein containing an F-box, a motif predicted to mediate protein-protein interactions either with homologs of yeast Skp-1p or with other proteins.
WBGene00008654	pfas-1	879.985	-0.800096	0.130669	-6.12308	9.1781e-10	1.86695e-07	L1 arrest, slow growth	N.A.	'de novo' IMP biosynthetic process, "ATP binding", "cytoplasm", "glutamine metabolic process", "ligase activity", "metal ion binding", "nucleotide binding", "phosphoribosylformylglycinamidine synthase activity", "purine nucleotide biosynthetic process"	N.A.
WBGene00004000	pgp-6	185.7	1.15085	0.344339	3.3422	0.000831175	0.0117299	N.A.	N.A.	ABC-type transporter activity, "ABC-type xenobiotic transporter activity", "ATP binding", "ATPase-coupled transmembrane transporter activity", "efflux transmembrane transporter activity", "integral component of membrane", "integral component of plasma membrane", "membrane", "nucleotide binding", "response to nematicide", "transmembrane transport", "xenobiotic transport"	pgp-6 encodes an ATP-binding protein that is a member of the P-glycoprotein subclass of the ATP-binding cassette (ABC) transporter superfamily\; PGP-6 is predicted to function as a transmembrane protein that couples energy to transport of various molecules across membranes, but as loss of pgp-6 activity via RNAi results in no obvious defects, the precise role of PGP-6 in C. elegans development an…
WBGene00004003	pgp-9	210.409	1.51515	0.297494	5.09304	3.52362e-07	2.4745e-05	embryonic lethal	N.A.	ABC-type transporter activity, "ATP binding", "ATPase-coupled transmembrane transporter activity", "efflux transmembrane transporter activity", "integral component of membrane", "integral component of plasma membrane", "membrane", "nucleotide binding", "transmembrane transport"	pgp-9 encodes an ATP-binding protein that is a member of the P-glycoprotein subclass of the ATP-binding cassette (ABC) transporter superfamily\; PGP-9 is predicted to function as a transmembrane protein that couples energy to transport of various molecules across membranes, and loss of pgp-9 activity via RNAi can result in embryonic lethality\; pgp-9 promoter-gfp fusion proteins are expressed in …
WBGene00004032	pkc-1	872.503	-0.687381	0.229003	-3.00162	0.00268547	0.0271688	aldicarb resistant, cell development variant, inhibition of oocyte maturation variant, nose touch variant, protein phosphorylation increased	aging variant, aldicarb resistant, amplitude of sinusoidal movement variant, backward locomotion variant, backward point velocity decreased, benzaldehyde chemotaxis variant, body posture amplitude decreased, body posture wavelength increased, body width variant, butanone chemotaxis variant, dauer formation variant, fewer eggs laid, forward locomotion variant, forward point velocity decreased, fre…	associative learning, "ATP binding", "calcium-dependent protein kinase C activity", "chemosensory behavior", "chemotaxis", "cytoplasm", "cytoskeleton", "dauer larval development", "dense core granule exocytosis", "insulin-like growth factor receptor signaling pathway", "intracellular signal transduction", "kinase activity", "MAPK cascade", "membrane", "metal ion binding", "negative regulation of …	pkc-1 encodes a serine\/threonine protein kinase that is orthologous to mammalian protein kinase C epsilon (PRKCE), a member of the nPKC subgroup of the protein kinase C superfamily\; together with UNC-13, PKC-1 may act downstream of goa-1 to modulate phorbol ester-induced stimulation of acetylcholine release at NMJs\; PKC-1 positively regulates locomotion, and affects thermotaxis and chemotaxis …
WBGene00004058	pmp-1	287.857	-0.77184	0.194604	-3.96621	7.30236e-05	0.00189765	fat content increased	RNAi resistant	ABC-type transporter activity, "ATP binding", "ATPase-coupled transmembrane transporter activity", "fatty acid beta-oxidation", "integral component of membrane", "long-chain fatty acid import into peroxisome", "long-chain fatty acid transporter activity", "membrane", "nucleotide binding", "peroxisomal membrane", "peroxisome organization", "peroxisome", "transmembrane transport", "very long-chain …	pmp-1 encodes an ATP-binding cassette (ABC) transporter most closely related to the peroxisomal membrane proteins\; pmp-1 activity is required for efficient RNA interference (RNAi) of a germline-expressed target, pop-1.
WBGene00004061	pmp-4	318.447	1.04751	0.299638	3.49592	0.000472427	0.00777363	N.A.	cilia length decreased, dye filling defect, nonanone chemotaxis defective	ABC-type transporter activity, "ATP binding", "ATPase-coupled transmembrane transporter activity", "fatty acid beta-oxidation", "integral component of membrane", "long-chain fatty acid import into peroxisome", "long-chain fatty acid transporter activity", "membrane", "nucleotide binding", "peroxisomal membrane", "peroxisome organization", "transmembrane transport", "very long-chain fatty acid cat…	The pmp-4 gene encodes a homolog of human ALD, which when mutated leads to X-linked adrenoleukodystrophy (OMIM:300100).
WBGene00077701	poml-3	143.462	-0.8065	0.217493	-3.70817	0.000208766	0.00437482	N.A.	N.A.	N.A.	N.A.
WBGene00044697	poml-4	30.0852	-1.88206	0.435061	-4.32598	1.51857e-05	0.000549573	N.A.	N.A.	arylesterase activity	N.A.
WBGene00004119	pqn-31	329.978	0.975468	0.17566	5.55316	2.80558e-08	3.15241e-06	N.A.	N.A.	N.A.	The protein product of this gene is predicted to contain a glutamine\/asparagine (Q\/N)-rich ('prion') domain, by the algorithm of Michelitsch and Weissman (as of the WS77 release of WormBase, i.e., in wormpep77).
WBGene00007197	prdh-1	791.239	-1.02714	0.100471	-10.2232	1.56144e-24	3.68438e-21	N.A.	N.A.	FAD binding, "mitochondrial matrix", "mitochondrion", "oxidoreductase activity", "proline catabolic process to glutamate", "proline catabolic process", "proline dehydrogenase activity", "proline metabolic process"	N.A.
WBGene00022727	prkl-1	323.534	-1.00227	0.336046	-2.98254	0.00285871	0.0283057	cell polarity variant, ectopic neurite outgrowth, embryonic lethal, gonad development variant, male gonad development variant, male tail morphology variant	anterior posterior neurite growth variant, cell cell contacts abnormal, cell position defective	metal ion binding, "zinc ion binding"	prkl-1 encodes a homolog of Drosophila ESPINAS and PRICKLE, and of humanPRICKLE1, PRICKLE2, and LMO6\; prkl-1 enables Wnt-directed planar cellpolarity\; prkl-1 is required for the fully asymmetrical division of B.aversus B.p cells, though this requirement is quantitatively weak.
WBGene00000448	pros-1	388.154	-0.968941	0.329296	-2.94246	0.00325617	0.0309809	body vacuole, excretory canal morphology variant, excretory canal short, larval lethal, locomotion variant, molt defect, organism development variant, paralyzed, slow growth	amphid neuron dye filling defect, excretory canal morphology variant, excretory cell morphology variant, L2 lethal, L3 lethal, lethal, sterile	cell development, "DNA binding", "DNA-binding transcription factor activity, RNA polymerase II-specific", "glial cell development", "nervous system development", "nucleus", "regulation of transcription by RNA polymerase II", "regulation of transcription, DNA-templated", "RNA polymerase II cis-regulatory region sequence-specific DNA binding"	pros-1 encodes a homeodomain protein that is the C. elegans homolog of Drosophila prospero and mammalian Prox1 (Prospero-related homeobox)\; PROS-1 is required for excretory canal growth, and loss of pros-1 function in large-scale RNAi screens has been reported to result in locomotion defects, slow growth, and larval lethality\; in regulating excretory canal growth, PROS-1 functions via regulatio…
WBGene00004216	ptr-1	219.989	-1.07823	0.370034	-2.91387	0.00356975	0.03311	alae secretion variant, body vacuole, breaks in alae, intestinal vacuole, lethal, locomotion variant, male tail development variant, molt defect, multiple alae, small	N.A.	cytoplasmic vesicle membrane, "endocytosis", "integral component of membrane", "membrane", "molting cycle, collagen and cuticulin-based cuticle", "nematode male tail mating organ morphogenesis", "plasma membrane"	ptr-1 encodes an ortholog of Drosophila and human PTCHD3, which definesone of seven paralogous families of sterol sensing domain (SSD)proteins\; individually, PTR-1 is weakly required for normal molting fromL4 to adult stages\; however, PTR-1, in conjunction with either PTR-16alone or with PTR-6 and PTR-10, is strongly required for both moltingand viability, with double ptr-1\/-16 or triple ptr-1…
WBGene00004234	ptr-20	235.44	-0.638856	0.230982	-2.76583	0.00567783	0.045415	alae secretion variant, body vacuole, breaks in alae, intestinal vacuole, locomotion variant, male tail development variant, molt defect, small	N.A.	cytoplasmic vesicle membrane, "endocytosis", "integral component of membrane", "membrane", "molting cycle, collagen and cuticulin-based cuticle", "nematode male tail mating organ morphogenesis", "plasma membrane"	ptr-20 encodes a nematode-specific member of the sterol sensing domain(SSD) proteins, distantly paralogous to Drosophila PATCHED (PTC) andhuman PTCH (OMIM:601309, mutated in basal cell nevus syndrome)\; PTR-20is weakly required for normal molting from L3 to adult stages male taildevelopment\; PTR-20 is also required for normal adult alae formation,growth to full size, and locomotion.
WBGene00004236	ptr-22	184.042	-1.10318	0.272394	-4.04993	5.12322e-05	0.0014222	body vacuole, intestinal vacuole, locomotion variant, molt defect, small	N.A.	cytoplasmic vesicle membrane, "endocytosis", "integral component of membrane", "membrane", "molting cycle, collagen and cuticulin-based cuticle", "plasma membrane"	ptr-22 encodes a nematode-specific member of the sterol sensing domain(SSD) proteins, distantly paralogous to Drosophila PATCHED (PTC) andhuman PTCH (OMIM:601309, mutated in basal cell nevus syndrome)\; PTR-22is weakly required for normal molting from L4 to adult stages\; PTR-22 isalso required for normal growth to full size and locomotion.
WBGene00021236	pud-1.2	2495.8	-0.9565	0.11485	-8.32822	8.20672e-17	6.45486e-14	N.A.	N.A.	N.A.	PUD-1.2, along with PUD-1.1, encodes a protein (CE25224) of unknown function\; the PUD-1.2\/PUD-1.1 proteins are present at significantly higher levels in daf-2 mutant vs. wild-type adults during a temperature shift from 15 to 25 degrees C\; pud-1.2(RNAi) animals have no obvious mutant phenotype (i. e., they have no obvious defect in fertility or germline maintenance)\; the PUD-1.2\/PUD-1.1 prote…
WBGene00017490	pud-2.1	1881.54	-0.830755	0.11958	-6.94729	3.72378e-12	1.51494e-09	N.A.	N.A.	N.A.	pud-2.1, along with pud-2.2, encodes a 17.4 kDa protein (CE16999) with unknown function that is seven-fold more abundant in glp-1 mutant hermaphrodites (which lack a germline) than in normal hermaphrodites\; in addition, the protein products of pud-2.1\/pud-2.2 are more abundant in daf-2 mutant vs. wild-type adults during a temperature shift from 15 to 25 degrees C\; pud-2.1(RNAi) animals have no…
WBGene00017501	pud-3	114.515	-2.12746	0.308406	-6.89824	5.26507e-12	1.88234e-09	N.A.	N.A.	N.A.	N.A.
WBGene00017498	pud-4	237.684	-0.734964	0.155253	-4.73397	2.20174e-06	0.000115449	cadmium hypersensitive, linker cell migration variant, slow growth	N.A.	N.A.	N.A.
WBGene00014001	pyk-2	790.243	-0.560345	0.10283	-5.44922	5.05915e-08	5.37729e-06	body wall muscle myosin organization defective, body wall muscle sarcomere morphology variant, mitochondria alignment variant	N.A.	ATP binding, "catalytic activity", "cytoplasm", "endoplasmic reticulum", "glycolytic process", "kinase activity", "magnesium ion binding", "metal ion binding", "nucleotide binding", "phosphorylation", "potassium ion binding", "pyruvate kinase activity", "sarcomere", "striated muscle dense body", "transferase activity"	pyk-2 encodes one of two C. elegans pyruvate kinases\; large-scale expression studies show that pyk-2 is expressed in the larval and adult intestine.
WBGene00004265	qui-1	97.5411	1.10501	0.372454	2.96684	0.00300879	0.0290818	N.A.	pheromone induced dauer formation defective, pheromone induced dauer formation variant, social behavior variant	axon, "cell projection", "cytoplasm", "cytosol", "dendrite", "molecular_function", "neuronal cell body", "nucleus", "perikaryon", "response to alkaloid"	qui-1 encodes a WD40 domain-containing protein\; qui-1 activity is required in C. elegans for quinine and SDS avoidance\; QUI-1 is expressed in the ASH, ADL, and RMD neurons.
WBGene00019814	R02C2.1	217.301	0.565297	0.203874	2.77278	0.00555804	0.0447602	aldicarb resistant	N.A.	ATP binding, "cytoplasm", "kinase activity", "mitotic G2 DNA damage checkpoint signaling", "nucleus", "phosphorylation", "protein kinase activity", "protein phosphorylation", "protein serine/threonine kinase activity", "signal transduction", "site of double-strand break"	N.A.
WBGene00019855	R03H10.2	719.118	-0.76438	0.239303	-3.19419	0.00140225	0.0173232	N.A.	N.A.	integral component of membrane, "membrane"	N.A.
WBGene00019957	R08E3.1	1776.14	-0.842913	0.283178	-2.97662	0.00291444	0.028632	N.A.	N.A.	Notch binding	N.A.
WBGene00019986	R09F10.1	311.877	-0.547601	0.193808	-2.82548	0.00472096	0.0404194	N.A.	N.A.	cellular anatomical entity, "cysteine-type endopeptidase activity", "cysteine-type peptidase activity", "extracellular space", "hydrolase activity", "integral component of membrane", "lysosome", "membrane", "peptidase activity", "proteolysis involved in protein catabolic process", "proteolysis"	N.A.
WBGene00011181	R09H10.3	259.014	-0.527742	0.154663	-3.41221	0.000644388	0.00967238	N.A.	N.A.	hydrolase activity, "hydroxyisourate hydrolase activity", "identical protein binding", "protein binding", "purine nucleobase metabolic process"	R09H10.3 is orthologous to the human gene TRANSTHYRETIN (PREALBUMIN, AMYLOIDOSIS TYPE I) (TTR\; OMIM:176300), which when mutated leads to disease.
WBGene00011182	R09H10.5	839.4	-0.94346	0.173776	-5.42916	5.66194e-08	5.70936e-06	N.A.	N.A.	N.A.	N.A.
WBGene00011231	R11A5.3	436.597	0.79675	0.210051	3.79312	0.000148766	0.00339332	N.A.	N.A.	N.A.	N.A.
WBGene00019963	rips-1	343.007	0.865764	0.25311	3.42051	0.000625044	0.00943002	chemical resistant	N.A.	N.A.	N.A.
WBGene00015781	rml-3	503.338	-0.809734	0.282729	-2.86399	0.00418344	0.0373345	N.A.	N.A.	cellular polysaccharide biosynthetic process, "cytosol", "dTDP-4-dehydrorhamnose 3,5-epimerase activity", "racemase and epimerase activity"	N.A.
WBGene00004507	rpy-1	119.354	-0.51479	0.186819	-2.75556	0.00585924	0.04648	fat content increased	fat content increased, levamisole resistant	acetylcholine receptor binding, "chemical synaptic transmission", "cytoplasm", "metal ion binding", "neuromuscular junction", "plasma membrane", "positive regulation of neuromuscular synaptic transmission", "protein binding", "protein-membrane adaptor activity", "synapse", "synaptic transmission, cholinergic"	rpy-1 is orthologous to the human gene 43KDA ACETYLCHOLINE RECEPTOR-ASSOCIATED PROTEIN (RAPSN\; OMIM:601592), which when mutated leads to congenital myasthenic syndrome.
WBGene00018921	sago-2	100.918	-1.49142	0.415186	-3.59219	0.000327916	0.00600637	avoids bacterial lawn, embryonic lethal, slow growth	N.A.	endoribonuclease activity, "miRNA binding", "nucleic acid binding", "RNA binding", "RNA phosphodiester bond hydrolysis, endonucleolytic", "single-stranded RNA binding"	sago-2 encodes an Argonaute homolog that is partially required for theamplification phase of RNAi responses\; a multiply mutant strain (MAGO),consisting of ppw-1(tm914), sago-1(tm1195), sago-2(tm894),F58G1.1(tm1019), C06A1.4(tm887), and M03D4.6(tm1144) alleles, iscompletely resistant to both germline and somatic RNAi\; sago-2 isgenetically redundant with ppw-1 and sago-1, with any one of these ge…
WBGene00008205	sams-1	825.316	-0.843505	0.161844	-5.21185	1.86967e-07	1.53183e-05	arsenite hypersensitive, avoids bacterial lawn, early larval arrest, ER stress response variant, extended life span, fat associated bodies increased, fat associated body size increased, fat content increased, growth rate variant, intestinal vacuole, lipid composition variant, lipid metabolism variant, locomotion variant, long, maternal sterile, metabolite content decreased, mRNA levels increased,…	arsenite hypersensitive, fat associated bodies increased, fat associated bodies variant, fat associated body size increased, growth rate variant, intestinal vacuole, lethal, lipid synthesis defective, mRNA levels increased, mRNA levels reduced, organism starvation response variant, reduced brood size, slow growth, small, sterile, transgene expression increased	ATP binding, "cytosol", "metal ion binding", "methionine adenosyltransferase activity", "negative regulation of lipid storage", "nucleotide binding", "one-carbon metabolic process", "protein binding", "S-adenosylmethionine biosynthetic process", "transferase activity"	sams-1 encodes an S-adenosyl methionine synthetase\; by homology, SAMS-1 is predicted to function as a methyl-group donor in many biochemical reactions\; sams-1 expression levels are negatively regulated by dietary restriction (as seen in eat-2 mutant animals), suggesting that increased lifespan due to dietary restriction is due, in part, to reducing the activity of key metabolic enzymes\; loss o…
WBGene00008542	scav-6	221.15	-0.805934	0.2335	-3.45153	0.000557417	0.00875686	N.A.	N.A.	cytoplasm, "endocytosis", "integral component of membrane", "membrane", "scavenger receptor activity"	N.A.
WBGene00009895	scl-2	6516.01	-0.960077	0.227366	-4.2226	2.415e-05	0.00078107	N.A.	extended life span	extracellular space	scl-2 encodes a predicted extracellular protein that is a member of the C. elegans family of SCP\/TAPS (sperm coating protein\/Tpx-1\/Ag5\/PR-1\/Sc7) domain-containing proteins\; an scl-2 deletion mutation, tm2428, is reported to be homozygous viable.
WBGene00018828	sdz-21	300.397	0.668685	0.168404	3.97073	7.16541e-05	0.00187421	N.A.	N.A.	integral component of membrane, "membrane"	N.A.
WBGene00018035	sek-4	126.969	-0.629368	0.214711	-2.93124	0.00337611	0.0318396	N.A.	N.A.	ATP binding, "kinase activity", "MAP kinase kinase activity", "MAPK cascade", "phosphorylation", "protein kinase activity", "protein phosphorylation", "stress-activated MAPK cascade"	N.A.
WBGene00020354	sgnh-1	104.315	0.767522	0.263638	2.91128	0.00359953	0.0332295	N.A.	N.A.	nucleic acid binding, "RNA binding"	N.A.
WBGene00017968	skpo-3	220.605	-0.699998	0.234747	-2.98193	0.0028644	0.0283271	extended life span, foraging behavior variant, growth variant, larval arrest, paraquat resistant, reduced levels of reactive oxygen species, slow growth	N.A.	cellular oxidant detoxification, "heme binding", "peroxidase activity", "response to oxidative stress"	N.A.
WBGene00004810	skr-4	503.295	-0.719392	0.128625	-5.59296	2.23233e-08	2.63749e-06	N.A.	N.A.	cullin family protein binding, "cytoplasm", "nucleus", "protein ubiquitination", "SCF-dependent proteasomal ubiquitin-dependent protein catabolic process", "ubiquitin-dependent protein catabolic process"	The skr-4 gene encodes a homolog of Skp1 in S. cerevisiae that has no known function in vivo, since skr-4(RNAi) animals are at least superficially normal.
WBGene00008320	slc-25A29	182.405	-0.784278	0.227668	-3.44484	0.000571395	0.00890531	N.A.	N.A.	high-affinity L-arginine transmembrane transporter activity, "integral component of membrane", "L-arginine transmembrane transport", "membrane", "mitochondrial L-ornithine transmembrane transport", "mitochondrion", "transmembrane transporter activity"	N.A.
WBGene00017867	slc-28.1	23.8543	-1.19149	0.396583	-3.00439	0.00266112	0.0270888	N.A.	N.A.	integral component of membrane, "integral component of plasma membrane", "membrane", "nucleoside transmembrane transport", "nucleoside transmembrane transporter activity", "nucleoside:sodium symporter activity", "symporter activity"	N.A.
WBGene00016628	slc-36.5	232.927	-0.624765	0.16153	-3.8678	0.000109824	0.00266605	N.A.	N.A.	amino acid transmembrane transport, "integral component of membrane", "L-alpha-amino acid transmembrane transport", "L-amino acid transmembrane transporter activity", "L-amino acid transport", "membrane"	N.A.
WBGene00004986	spp-1	683.475	-0.545521	0.111657	-4.88567	1.03079e-06	6.15683e-05	germ cell development variant, gonad development variant, life span phenotype, male gonad development variant, male somatic gonad development variant, pathogen induced death increased, pathogen load variant, pathogen susceptibility increased, pattern of transgene expression variant	organism pathogen response variant, pathogen susceptibility increased, reduced brood size	channel activity, "defense response to Gram-negative bacterium", "defense response to Gram-positive bacterium", "innate immune response", "pore complex", "pore formation in membrane of another organism", "transmembrane transport"	spp-1 encodes a caenopore, a saposin (B) domain-containing protein that is a member of the saposin-like protein (SAPLIP) superfamily containing mammalian NK-lysin and granulysin and the protozoan amoebapore-like proteins\; SPP-1 exhibits antibacterial activity in vitro and its expression in vivo is regulated by the DAF-2\/insulin receptor signaling pathway and by the presence of bacterial pathoge…
WBGene00005001	spp-16	115.865	-0.648487	0.197615	-3.28157	0.00103231	0.0139429	N.A.	N.A.	N.A.	N.A.
WBGene00004987	spp-2	859.746	-1.58467	0.207784	-7.62652	2.41169e-14	1.35491e-11	N.A.	N.A.	defense response to Gram-positive bacterium	spp-2 encodes an antimicrobial peptide that belongs to the SPP-protein family, called caenopores, with structural similarity to saposin-like proteins (SAPLIPs), the amoebapores and the mammalian NK-lysin and granulysin\; caenopores are part of the worm's innate immune system and interact with and eliminate bacteria via membrane pore-forming activity\; C. elegans has at least 33 putative SPP prote…
WBGene00271815	spp-27	69.5109	-1.56064	0.375641	-4.1546	3.25862e-05	0.000988307	dauer lifespan extended	N.A.	N.A.	N.A.
WBGene00004993	spp-8	827.248	-0.693608	0.164266	-4.22247	2.41643e-05	0.00078107	N.A.	N.A.	extracellular space	N.A.
WBGene00005078	src-2	138.537	-0.684242	0.188682	-3.62643	0.000287369	0.00546564	embryonic lethal, larval arrest, lethal, oocyte morphology variant, protruding vulva, reduced brood size, sick, sterile	N.A.	ATP binding, "cell differentiation", "extrinsic component of cytoplasmic side of plasma membrane", "innate immune response", "kinase activity", "metal ion binding", "non-membrane spanning protein tyrosine kinase activity", "nucleotide binding", "peptidyl-tyrosine phosphorylation", "pharynx development", "phosphorylation", "protein kinase activity", "protein phosphorylation", "protein tyrosine kin…	src-2 encodes a non-receptor protein tyrosine kinase that, along with src-1, is one of two C. elegans Src family kinase members\; although src-2(RNAi) alone results in no overt phenotype, src-2(RNAi) performed in the background of retinoblastoma pathway mutants results in embryonic and larval lethality, as well as sterility\; a src-2::GFP reporter fusion is expressed in pharyngeal muscles, the vu…
WBGene00005569	sri-57	47.2574	-0.949797	0.300587	-3.15981	0.00157873	0.0187951	dumpy, embryonic lethal, larval arrest, locomotion variant	N.A.	integral component of membrane, "membrane"	N.A.
WBGene00013111	sta-1	379.335	-0.695166	0.149651	-4.64523	3.39691e-06	0.000164249	lethal, mitochondria alignment variant	N.A.	cytoplasm, "dauer larval development", "defense response", "DNA binding", "DNA-binding transcription factor activity", "DNA-binding transcription factor activity, RNA polymerase II-specific", "nucleus", "positive regulation of transcription by RNA polymerase II", "protein binding", "receptor signaling pathway via JAK-STAT", "regulation of cell population proliferation", "regulation of transcripti…	sta-1 encodes a protein that is a member of the STAT family of transcription factors\; from N- to C-terminus, STA-1 contains conserved coiled-coil, DNA-binding, and SH2 domains, but apparently lacks a conserved amino-terminal oligomerization domain found in other STAT family members\; sta-1 activity is required for repressing dauer formation at high temperatures and genetic analyses indicate that…
WBGene00006321	sup-12	514.249	-0.640807	0.181566	-3.52933	0.000416607	0.00708232	N.A.	alternative splicing defective, body wall muscle morphology variant, gonad morphology variant	alternative mRNA splicing, via spliceosome, "nuclear speck", "nucleic acid binding", "pre-mRNA binding", "pre-mRNA intronic binding", "protein binding", "regulation of actin cytoskeleton organization", "regulation of alternative mRNA splicing, via spliceosome", "regulation of locomotion", "ribonucleoprotein complex", "RNA binding", "single-stranded RNA binding"	sup-12 encodes an RNA-binding protein that contains a conserved RNA recognition motif (RRM)\; during development, SUP-12 functions as a muscle-specific splicing factor to regulate alternative pre-mRNA processing of unc-60 and egl-15 transcripts\; in vitro, SUP-12 can bind intronic regions of the unc-60 and egl-15 pre-mRNAs\; specifically, SUP-12 binds the unc-60 intron 1A cooperatively with ASD-2…
WBGene00019300	swt-1	501.551	-0.501884	0.136782	-3.66922	0.000243295	0.00486507	fat content increased	N.A.	carbohydrate transmembrane transport, "carbohydrate transport", "Golgi apparatus", "Golgi membrane", "integral component of membrane", "membrane", "plasma membrane", "sugar transmembrane transporter activity"	N.A.
WBGene00011429	T04C12.7	93.7251	0.824212	0.269496	3.05834	0.00222567	0.023828	N.A.	N.A.	integral component of membrane, "membrane"	N.A.
WBGene00011487	T05E12.6	380.288	0.862019	0.238905	3.60821	0.000308314	0.00575553	N.A.	N.A.	N.A.	N.A.
WBGene00020258	T05E7.1	58.562	-1.58788	0.330413	-4.80574	1.54184e-06	8.62115e-05	N.A.	N.A.	acyl-CoA hydrolase activity, "acyl-CoA metabolic process", "cytoplasm", "fatty acid metabolic process", "thiolester hydrolase activity"	N.A.
WBGene00020280	T06A1.5	346.33	-0.563058	0.135869	-4.14411	3.41131e-05	0.00102377	N.A.	N.A.	glycosyltransferase activity, "integral component of membrane", "membrane", "transferase activity"	N.A.
WBGene00011579	T07D4.2	68.0015	0.727357	0.261762	2.77869	0.00545782	0.0444571	transgene expression reduced	N.A.	hydrolase activity, "protein binding"	T07D4.2 encodes one of three C. elegans metallophoshopesterase that are related to human 239FB, which is encoded by a gene in the 11p13-p14 chromosomal region associated with various tumors and WAGR (Wilms' tumor, aniridia, genitourinary anomalies, and mental retardation) syndrome.
WBGene00011596	T07G12.5	159.259	-2.89177	0.380367	-7.60258	2.90288e-14	1.48905e-11	N.A.	N.A.	integral component of membrane, "L-ascorbic acid transmembrane transport", "L-ascorbic acid transmembrane transporter activity", "membrane", "plasma membrane region", "transmembrane transport", "transmembrane transporter activity"	N.A.
WBGene00011660	T09E11.11	57.5167	-1.01456	0.343911	-2.95006	0.00317708	0.0302772	N.A.	N.A.	N.A.	N.A.
WBGene00050899	T10C6.15	44.5795	1.3084	0.369863	3.53753	0.000403889	0.00697022	N.A.	N.A.	N.A.	N.A.
WBGene00011727	T12A7.6	91.4102	-0.773073	0.24188	-3.1961	0.00139297	0.0172448	N.A.	N.A.	N.A.	N.A.
WBGene00011753	T13F3.6	421.49	1.12739	0.221134	5.09823	3.4285e-07	2.42212e-05	N.A.	N.A.	N.A.	N.A.
WBGene00011755	T13H5.1	237.919	-1.02064	0.199092	-5.12648	2.95213e-07	2.15638e-05	N.A.	N.A.	protein dephosphorylation, "protein tyrosine phosphatase activity"	N.A.
WBGene00020530	T15B12.1	395.898	-0.534493	0.169254	-3.15794	0.00158886	0.0188639	N.A.	N.A.	actin cytoskeleton organization, "filamentous actin", "microtubule organizing center", "mitochondrion"	N.A.
WBGene00011801	T16G1.7	314.341	-0.526344	0.180926	-2.90917	0.00362391	0.0334079	N.A.	N.A.	N.A.	N.A.
WBGene00020576	T19D12.1	468.321	-0.938428	0.219512	-4.27507	1.91074e-05	0.000661083	embryonic lethal	N.A.	integral component of membrane, "membrane"	N.A.
WBGene00020577	T19D12.2	388.247	-0.673334	0.191891	-3.50895	0.00044988	0.00754068	embryonic lethal, maternal sterile	N.A.	N.A.	N.A.
WBGene00011854	T20B3.14	34.3364	-1.05541	0.352455	-2.99446	0.00274934	0.0276292	N.A.	N.A.	N.A.	N.A.
WBGene00011893	T21C9.6	471.984	-0.723229	0.106824	-6.77032	1.28497e-11	4.21113e-09	transgene induced cosuppression variant	N.A.	ATP binding, "kinase activity", "phosphorylation", "transferase activity, transferring phosphorus-containing groups"	N.A.
WBGene00020700	T22F3.11	226.57	-2.80916	0.332404	-8.45106	2.88673e-17	2.43269e-14	N.A.	N.A.	integral component of membrane, "membrane", "transmembrane transport", "transmembrane transporter activity"	N.A.
WBGene00012018	T25C12.3	1959.71	-0.531377	0.143286	-3.70852	0.000208477	0.00437482	N.A.	N.A.	N.A.	N.A.
WBGene00044206	T26H5.9	231.124	-1.53814	0.31377	-4.90213	9.48055e-07	5.79541e-05	N.A.	N.A.	N.A.	N.A.
WBGene00012143	T28H10.2	72.671	1.2717	0.301809	4.21359	2.51346e-05	0.000802585	N.A.	N.A.	N.A.	N.A.
WBGene00013254	tag-276	181.962	0.662249	0.212956	3.10979	0.00187222	0.0213004	N.A.	N.A.	N.A.	N.A.
WBGene00006538	tbb-4	315.102	-0.715561	0.261183	-2.73969	0.00614974	0.0481905	embryonic lethal, mitosis variant	ammonium chloride chemotaxis defective, chemotaxis variant, cilia morphology variant, dye filling defect, male mating efficiency reduced, nose touch defective, post hermaphrodite contact variant, transgene subcellular localization variant	axonemal microtubule, "cytoplasm", "cytoskeleton", "GTP binding", "GTPase activity", "microtubule cytoskeleton organization", "microtubule", "microtubule-based process", "mitotic cell cycle", "nucleotide binding", "structural constituent of cytoskeleton"	N.A.
WBGene00006543	tbx-2	831.146	-0.514895	0.142809	-3.60548	0.000311572	0.00577069	anterior pharynx variant, early larval arrest, foraging behavior variant, L1 arrest, larval arrest, locomotion variant, organism development variant, pharyngeal development variant, slow growth, transgene expression reduced	L1 arrest, larval lethal, lethal, neuron cell body absent misplaced, neuron development variant, neuron migration variant, pharyngeal morphology variant, pharynx unattached, rays missing, sterile	cell fate specification, "core promoter sequence-specific DNA binding", "cytoplasm", "developmental process", "DNA binding", "DNA-binding transcription factor activity", "DNA-binding transcription factor activity, RNA polymerase II-specific", "DNA-binding transcription repressor activity", "enzyme binding", "locomotion", "muscle cell fate specification", "negative regulation of transcription, DNA…	tbx-2 encodes one of 21 C. elegans T-box transcription factors\; during development, tbx-2 activity is required for normal adaptation, but not chemotaxis, to attractive odorants sensed by the AWC amphid neurons\; tbx-2 is required redundantly with unc-3 and unc-31 for negative regulation of dauer formation, and large-scale RNAi screens reveal an essential role for tbx-2 in early larval developmen…
WBGene00006552	tbx-33	380.806	0.577938	0.177685	3.25259	0.00114357	0.0149411	accumulated germline cell corpses, apoptosis variant, cell migration variant, embryonic lethal, excretory canal morphology variant, germ cell compartment morphology variant, germ cell compartment multinucleate, larval arrest, locomotion variant, male tail morphology variant, maternal sterile, nuclear appearance variant, organism morphology variant, sister cell division timing asynchrony reduced, …	lethal, sterile	cell fate specification, "developmental process", "DNA binding", "DNA-binding transcription factor activity", "DNA-binding transcription factor activity, RNA polymerase II-specific", "nucleus", "positive regulation of transcription, DNA-templated", "regulation of transcription by RNA polymerase II", "regulation of transcription, DNA-templated", "RNA polymerase II cis-regulatory region sequence-sp…	N.A.
WBGene00006557	tbx-38	81.4252	0.991338	0.359388	2.75841	0.00580836	0.0462396	N.A.	N.A.	cell fate specification, "developmental process", "DNA binding", "DNA-binding transcription factor activity", "DNA-binding transcription factor activity, RNA polymerase II-specific", "nucleus", "pharynx development", "positive regulation of transcription, DNA-templated", "protein binding", "regulation of transcription by RNA polymerase II", "regulation of transcription, DNA-templated", "RNA polym…	tbx-38 encodes a T box transcription factor\; during embryonic development, tbx-38 functions redundantly with tbx-37 to effect Notch-mediated pharyngeal mesoderm induction in descendants of the ABa blastomere\; in addition, tbx-38 and tbx-37 are required for proper cell fate specification of other ABa descendants, such as those that give rise to hypodermal tissue\; TBX-38 expression appears to be…
WBGene00009215	thn-2	1629.93	-0.890344	0.29813	-2.98643	0.00282254	0.0281015	bacterially unswollen, pathogen load variant, pathogen susceptibility increased, tail swelling	N.A.	defense response to Gram-negative bacterium, "defense response to Gram-positive bacterium", "extracellular region", "molecular_function"	N.A.
WBGene00015177	tmc-2	240.335	-0.918492	0.322013	-2.85234	0.00433982	0.0381813	N.A.	N.A.	integral component of membrane, "integral component of plasma membrane", "ion transmembrane transport", "ion transport", "mechanosensitive ion channel activity", "membrane"	N.A.
WBGene00006589	tnt-4	254.018	-0.83878	0.222743	-3.76568	0.000166093	0.00366961	early larval arrest, spontaneous spicule protraction	N.A.	muscle contraction, "nematode larval development", "pharyngeal gland morphogenesis", "pharynx development", "regulation of muscle contraction", "regulation of system process", "sarcomere organization", "tropomyosin binding", "troponin complex"	N.A.
WBGene00006603	tps-2	2189.28	0.581291	0.0612131	9.49619	2.17712e-21	2.56856e-18	biosynthesis variant, dauer lifespan extended, life span phenotype, organism osmotic stress response variant, shortened life span, thermotolerance reduced	biosynthesis variant, intraflagellar transport variant, vulva location variant	alpha,alpha-trehalose-phosphate synthase (UDP-forming) activity, "alpha,alpha-trehalose-phosphate synthase complex (UDP-forming)", "catalytic activity", "glycosyltransferase activity", "transferase activity", "trehalose biosynthetic process", "trehalose metabolic process", "trehalose metabolism in response to stress", "trehalose-phosphatase activity"	tps-2 encodes one of two trehalose-6-phosphate synthase proteins in C. elegans, and RNAi of both enzymes leads to a more than 90\% reduction decrease in trehalose levels, but does not appear to affect viability or development\; the tps-2 mRNA is expressed throughout development.
WBGene00006609	tre-3	429.296	-0.54277	0.103454	-5.24647	1.55045e-07	1.30659e-05	N.A.	lethal, sterile	alpha,alpha-trehalase activity, "carbohydrate metabolic process", "hydrolase activity", "hydrolase activity, acting on glycosyl bonds", "membrane raft", "metabolic process", "trehalose catabolic process", "trehalose metabolic process"	tre-3 encodes one of four putative trehalases in C. elegans\; tre-3 is expressed throughout development.
WBGene00006611	tre-5	320.628	-0.668712	0.216219	-3.09275	0.00198309	0.0221768	embryonic lethal, larval arrest	N.A.	alpha,alpha-trehalase activity, "carbohydrate metabolic process", "hydrolase activity", "hydrolase activity, acting on glycosyl bonds", "metabolic process", "trehalose catabolic process", "trehalose metabolic process"	N.A.
WBGene00006636	tsp-10	115.146	-0.762676	0.273274	-2.79089	0.00525639	0.0435192	N.A.	N.A.	integral component of membrane, "integral component of plasma membrane", "membrane"	N.A.
WBGene00008628	ttr-21	162.574	0.933246	0.197264	4.73095	2.23474e-06	0.000116661	N.A.	N.A.	cell surface, "defense response to Gram-negative bacterium", "extracellular region"	N.A.
WBGene00013079	ttr-26	189.164	0.632082	0.210281	3.00589	0.00264807	0.026988	N.A.	N.A.	cell surface, "extracellular region"	N.A.
WBGene00011284	ttr-27	62.1185	1.09605	0.295712	3.70649	0.000210154	0.00438056	N.A.	N.A.	cell surface, "extracellular region"	N.A.
WBGene00016505	ttr-33	70.6821	0.80896	0.29266	2.76416	0.00570698	0.0455863	N.A.	organism oxidative stress response hypersensitive, organism oxidative stress response variant, shortened life span	cell surface, "extracellular region"	N.A.
WBGene00006652	ttx-1	400.522	-0.900911	0.211129	-4.26711	1.98018e-05	0.000673261	N.A.	cryophilic, hypersensitive to dauer pheromone, organism heat response variant	DNA binding, "DNA-binding transcription factor activity", "DNA-binding transcription factor activity, RNA polymerase II-specific", "embryo development ending in birth or egg hatching", "neuron differentiation", "nucleus", "positive regulation of transcription by RNA polymerase II", "protein binding", "regulation of microvillus assembly", "regulation of non-motile cilium assembly", "regulation of …	ttx-1 encodes a homeodomain protein that is a member of the OTD\/OTX subclass of homeodomain transcription factors\; ttx-1 is expressed at higher levels in the AFD thermosensory neurons as compared to the AWB olfactory neurons and is necessary and partly sufficient for specification of the AFD thermosensory neuron fate and thus for proper AFD-mediated thermosensory behavior and normal expression …
WBGene00020593	ugt-11	96.9207	-0.711698	0.233071	-3.05357	0.00226134	0.0240787	N.A.	N.A.	glucuronosyltransferase activity, "glycosyltransferase activity", "integral component of membrane", "membrane", "transferase activity", "UDP-glycosyltransferase activity"	N.A.
WBGene00020592	ugt-12	314.652	-0.639404	0.231209	-2.76548	0.00568384	0.0454322	N.A.	N.A.	glucuronosyltransferase activity, "glycosyltransferase activity", "integral component of membrane", "membrane", "transferase activity", "UDP-glycosyltransferase activity"	N.A.
WBGene00007455	ugt-22	229.551	-0.91418	0.202529	-4.51381	6.36732e-06	0.000274166	drug hypersensitive	drug hypersensitive	glucuronosyltransferase activity, "glycosyltransferase activity", "integral component of membrane", "membrane", "transferase activity", "UDP-glycosyltransferase activity"	N.A.
WBGene00008485	ugt-43	87.7649	-1.60691	0.319429	-5.03058	4.88993e-07	3.33476e-05	N.A.	N.A.	glucuronosyltransferase activity, "glycosyltransferase activity", "integral component of membrane", "membrane", "transferase activity", "UDP-glycosyltransferase activity"	N.A.
WBGene00008486	ugt-44	617.973	-1.20033	0.173529	-6.9172	4.60665e-12	1.69842e-09	transgene expression increased	N.A.	glucuronosyltransferase activity, "glycosyltransferase activity", "innate immune response", "integral component of membrane", "membrane", "transferase activity", "UDP-glycosyltransferase activity"	N.A.
WBGene00010904	ugt-62	424.351	0.812572	0.272071	2.98662	0.00282083	0.0281015	cadmium hypersensitive, organism development variant, slow growth	N.A.	glucuronosyltransferase activity, "glycosyltransferase activity", "integral component of membrane", "membrane", "transferase activity", "UDP-glycosyltransferase activity"	N.A.
WBGene00006844	unc-120	773.053	-0.615452	0.206651	-2.97822	0.00289927	0.0285523	body wall muscle sarcomere morphology variant, egg laying defective, embryonic lethal, exploded through vulva, larval arrest, lethal, locomotion reduced, locomotion variant, mitochondria morphology variant, pale, paralyzed, protein degradation variant, reduced brood size, slow growth, sterile, sterile progeny, thin	body wall muscle sarcomere morphology variant, dumpy, embryonic lethal, lethal, locomotion variant, paralyzed arrested elongation two fold, progressive paralysis, sluggish, sterile	DNA binding, "DNA-binding transcription factor activity, RNA polymerase II-specific", "muscle organ development", "nucleus", "positive regulation of muscle cell differentiation", "positive regulation of transcription by RNA polymerase II", "protein dimerization activity", "regulation of transcription by RNA polymerase II", "RNA polymerase II cis-regulatory region sequence-specific DNA binding"	unc-120 encodes a member of the MADS-box family of transcription factors that is most closely related to Drosophila blistered and the vertebrate serum response factors (SRFs)\; UNC-120 is required for locomotion and muscle development and for formation of the normal number of muscle A and I bands\; UNC-120 is also required for maintaining wild-type expression levels of the muscle components actin…
WBGene00006853	unc-130	293.563	-0.644	0.166776	-3.86146	0.000112712	0.00273054	body wall muscle sarcomere morphology variant, embryonic lethal, organism development variant	21U RNA expression variant, axon guidance variant, commissure absent, commisure growth variant, distal tip cell migration variant, ectopic expression transgene, embryonic morphology variant, locomotion variant, male tail morphology variant, organism morphology variable	anatomical structure morphogenesis, "axon extension involved in axon guidance", "cell differentiation", "DNA binding", "DNA-binding transcription factor activity", "DNA-binding transcription factor activity, RNA polymerase II-specific", "embryo development ending in birth or egg hatching", "maintenance of protein location", "negative regulation of transcription by RNA polymerase II", "nematode ma…	A member of the forkhead domain family of transcription factors that affects the generation of the AWA and ASG chemosensory neurons and is partially required for male tail morphogenesis and embryogenesis\; it is expressed in the AWA and ASG precursors\; it is required for the graded spatial expression of the UNC-129 TGF-beta guidance factor.
WBGene00006762	unc-25	202.036	-0.996844	0.184417	-5.40538	6.46728e-08	6.30587e-06	mitochondria morphology variant, shrinker	aldicarb hypersensitive, avoids bacterial lawn, axon morphology variant, backward locomotion variant, bordering, drug hypersensitive, drug response variant, ectopic axon outgrowth, exaggerated body bends, expulsion defective, expulsion infrequent, foraging behavior variant, GABA levels variant, head movement variant, increased pathogen accumulation, levamisole hypersensitive, locomotion variant, …	axon, "carbon-carbon lyase activity", "carboxy-lyase activity", "carboxylic acid metabolic process", "catalytic activity", "cytoplasm", "gamma-aminobutyric acid biosynthetic process", "glutamate decarboxylase activity", "inhibitory synapse", "lyase activity", "neuronal cell body", "perikaryon", "pyridoxal phosphate binding", "synaptic transmission, GABAergic", "synaptic vesicle"	unc-25 encodes the C. elegans ortholog of the GABA neurotransmitter biosynthetic enzyme, glutamic acid decarboxylase (GAD)\; unc-25 activity is required for GABA synthesis and thus for normal synaptic transmission and GABA-mediated behaviors\; UNC-25 is expressed specifically in the 26 GABAergic neurons as soon as they are generated and localizes to cell bodies, axonal branches, and synaptic regi…
WBGene00006796	unc-62	837.611	-0.797216	0.15142	-5.26493	1.40245e-07	1.22295e-05	body wall muscle sarcomere morphology variant, cell migration variant, development phenotype, dumpy, ectopic expression transgene, egg laying variant, embryonic lethal, extended life span, fat content reduced, iron homeostasis variant, larval lethal, lethal, locomotion variant, M lineage variant, mitochondria morphology variant, oogenesis variant, organism development variant, programmed cell dea…	bursa morphology variant, commissure variant, dead eggs laid, dumpy, embryonic lethal, lethal, locomotion variant, male fan morphology variant, male tail morphology variant, maternal effect lethal emb, no back end, rays missing, sluggish, sterile	chromatin, "DNA binding", "DNA-binding transcription factor activity, RNA polymerase II-specific", "lipid homeostasis", "mesodermal cell fate specification", "muscle cell differentiation", "nucleus", "positive regulation of translation", "protein binding", "regulation of transcription by RNA polymerase II", "regulation of transcription, DNA-templated", "RNA polymerase II cis-regulatory region seq…	unc-62 encodes a Meis-class homeodomain protein required for posterior embryonic morphogenesis, male tail morphogenesis, commissure formation by VD and DD motor neurons, vulval morphogenesis, and normal locomotion\; UNC-62 is orthologous to Drosophila HOMOTHORAX\; both maternal-effect unc-62 alleles and the zygotic lethal unc-62(s472) allele phenotypically resemble mutations of the caudal ortholo…
WBGene00006827	unc-98	222.764	-0.761846	0.233116	-3.2681	0.00108274	0.014422	body wall muscle morphology variant, body wall muscle sarcomere morphology variant, lethal, locomotion variant, organism morphology variant, protein degradation variant	amplitude of sinusoidal movement decreased, backing decreased, backward point velocity decreased, body posture amplitude decreased, body posture wavelength decreased, body wall muscle sarcomere morphology variant, body wall muscle thin filament variant, coiling frequency decreased, egg laying variant, forward locomotion decreased, forward point velocity decreased, frequency body bend reduced, hea…	cell differentiation, "cytoplasm", "cytoskeletal protein binding", "DNA binding", "DNA-binding transcription factor activity, RNA polymerase II-specific", "locomotion", "locomotory behavior", "M band", "metal ion binding", "muscle organ development", "myofibril assembly", "myosin filament", "nucleus", "post-embryonic body morphogenesis", "protein binding", "regulation of transcription by RNA poly…	unc-98 encodes a protein with four C2H2 zinc fingers and several possible nuclear localization and export sequences\; UNC-98 is required for normal mobility, M-line, and dense body (Z-disk analog) structures\; UNC-98 binds the C-terminal portion of myosin heavy chain, as well as a number of proteins that localize to the base of dense bodies and M lines, including UNC-97\/PINCH, suggesting that in…
WBGene00011462	vap-2	275.29	0.624867	0.185551	3.36763	0.000758166	0.0110294	pattern of transgene expression variant, receptor mediated endocytosis defective	N.A.	integral component of membrane, "membrane"	N.A.
WBGene00014848	VM106R.1	87.8115	-0.663424	0.218101	-3.04182	0.00235153	0.024793	anaphase bridging, embryonic lethal, larval lethal, reduced brood size, sick	N.A.	protein homooligomerization, "receptor complex"	N.A.
WBGene00020917	W01B11.6	153.335	0.538767	0.175331	3.07286	0.00212019	0.0231926	N.A.	N.A.	N.A.	N.A.
WBGene00012197	W02B8.1	127.477	-0.647796	0.201735	-3.21112	0.00132219	0.0165421	N.A.	N.A.	integral component of membrane, "membrane"	N.A.
WBGene00020940	W02D7.4	116.567	-0.673857	0.19967	-3.37485	0.000738566	0.0107975	N.A.	N.A.	N-acetyltransferase activity	N.A.
WBGene00195155	W04A8.9	39.7509	1.04738	0.357086	2.93313	0.00335565	0.0317227	N.A.	N.A.	N.A.	N.A.
WBGene00086565	W06G6.17	48.0913	-1.46416	0.461982	-3.1693	0.00152805	0.018421	N.A.	N.A.	N.A.	N.A.
WBGene00021128	W10C8.5	950.809	-0.501929	0.0897521	-5.59239	2.23969e-08	2.63749e-06	N.A.	aldicarb resistant, aldicarb response variant	arginine kinase activity, "ATP binding", "catalytic activity", "creatine kinase activity", "kinase activity", "nucleotide binding", "phosphocreatine biosynthetic process", "phosphorylation", "transferase activity", "transferase activity, transferring phosphorus-containing groups"	N.A.
WBGene00006938	wee-1.1	103.32	1.14419	0.311983	3.66747	0.000244964	0.00488189	N.A.	radiation induced reproductive cell death variant	ATP binding, "cell cycle", "cell differentiation", "cell division", "kinase activity", "meiotic cell cycle", "metal ion binding", "nucleotide binding", "nucleus", "peptidyl-tyrosine phosphorylation", "phosphorylation", "protein kinase activity", "protein phosphorylation", "protein serine kinase activity", "protein serine/threonine kinase activity", "protein tyrosine kinase activity", "transferase…	wee-1.1 encodes one of two C. elegans homologs of the Wee1 family of dual-specificity protein kinases (wee-1.3 encodes the second homolog\; wee-1.2 is a pseudogene)\; wee-1.1 expression is restricted to a small window during early embryogenesis (12-16-cell stage) in the E blastomere and great-granddaughters of the AB blastomere when these cells are in prophase and metaphase of the mitotic cell cy…
WBGene00021535	wht-7	273.08	-1.03224	0.241022	-4.28277	1.84578e-05	0.000644275	N.A.	N.A.	ABC-type transporter activity, "ATP binding", "ATPase-coupled transmembrane transporter activity", "integral component of membrane", "membrane", "nucleotide binding", "plasma membrane", "transmembrane transport"	N.A.
WBGene00006956	wrt-10	1545.99	-0.615864	0.173559	-3.54844	0.000387513	0.00675314	body vacuole, intestinal vacuole, locomotion variant, small	N.A.	N.A.	wrt-10 encodes a hedgehog-like protein, with an N-terminal signalsequence, a Wart domain, and a C-terminal region of low-complexitysequence\; WRT-10 is expressed in both male and hermaphrodite intestine\;the Wart domain is predicted to form a cysteine-crosslinked proteininvolved in intercellular signalling, and it has subtle similarity tothe N-terminal Hedge domain of HEDGEHOG proteins\; WRT-10 i…
WBGene00022419	Y102A11A.9	94.7094	1.55357	0.335621	4.62893	3.67557e-06	0.000175564	N.A.	N.A.	N.A.	N.A.
WBGene00013643	Y105C5A.24	389.644	-0.509527	0.114867	-4.43579	9.17364e-06	0.000361975	N.A.	lethal, sterile	ATP binding, "cytoplasm", "kinase activity", "magnesium ion binding", "MAP kinase kinase kinase activity", "MAPK cascade", "nucleotide binding", "peptidyl-serine phosphorylation", "phosphorylation", "protein kinase activity", "protein phosphorylation", "protein serine/threonine kinase activity", "response to stimulus", "signal transduction", "transferase activity"	N.A.
WBGene00013716	Y106G6H.1	298.59	-0.560152	0.19598	-2.8582	0.00426049	0.0377367	N.A.	N.A.	N.A.	N.A.
WBGene00022445	Y110A2AL.9	57.1489	-0.946468	0.30632	-3.0898	0.00200291	0.0223463	N.A.	N.A.	N.A.	N.A.
WBGene00021309	Y32G9B.1	54.075	1.2211	0.394296	3.09691	0.00195549	0.0219709	accumulated germline cell corpses, apoptosis variant, diplotene absent during oogenesis, diplotene region organization variant, germ cell compartment expansion variant, germ cell compartment multinucleate, germ cell compartment size variant, germ cell compartment small, germ cell partition morphology variant, germline nuclear positioning variant, maternal sterile, meiotic progression during oogen…	N.A.	integral component of membrane, "membrane"	N.A.
WBGene00012545	Y37D8A.3	368.612	0.85695	0.195903	4.37435	1.21793e-05	0.000453647	N.A.	N.A.	N.A.	N.A.
WBGene00021441	Y39A3CL.3	175.447	-0.590632	0.155672	-3.79407	0.000148198	0.00339332	spontaneous mutation rate increased	N.A.	integral component of membrane, "membrane"	N.A.
WBGene00044527	Y39H10B.2	158.242	-0.748139	0.214498	-3.48787	0.000486891	0.00789197	N.A.	N.A.	integral component of membrane, "membrane"	N.A.
WBGene00021533	Y42G9A.3	151.666	-0.738486	0.195547	-3.77651	0.000159044	0.00356054	reduced brood size	N.A.	N.A.	N.A.
WBGene00012851	Y44A6C.2	228.814	0.666507	0.198041	3.3655	0.000764045	0.0110588	N.A.	N.A.	N.A.	N.A.
WBGene00021556	Y45G5AM.3	215.033	0.589606	0.168088	3.50772	0.000451959	0.00756342	N.A.	N.A.	N.A.	N.A.
WBGene00012916	Y46G5A.28	177.464	0.598336	0.168612	3.54859	0.0003873	0.00675314	N.A.	N.A.	cytoplasm, "nucleus"	N.A.
WBGene00013037	Y49E10.18	404.793	-0.990457	0.186646	-5.30662	1.11677e-07	1.00578e-05	N.A.	N.A.	lipid metabolic process	N.A.
WBGene00021731	Y49G5A.1	85.7148	3.7128	0.380959	9.74592	1.92039e-22	2.83209e-19	N.A.	N.A.	negative regulation of endopeptidase activity, "serine-type endopeptidase inhibitor activity"	N.A.
WBGene00021743	Y50D4B.4	488.09	1.19881	0.124568	9.62375	6.34726e-22	8.32056e-19	N.A.	N.A.	cellular macromolecule metabolic process, "cytoplasm", "cytosol", "glycoprotein catabolic process", "hydrolase activity", "integral component of membrane", "membrane", "nucleus", "peptide-N4-(N-acetyl-beta-glucosaminyl)asparagine amidase activity", "protein deglycosylation", "protein metabolic process", "protein quality control for misfolded or incompletely synthesized proteins"	N.A.
WBGene00013091	Y51B9A.9	63.9018	-0.843143	0.295433	-2.85392	0.00431831	0.0380816	N.A.	N.A.	ATP binding, "cytoplasm", "intracellular signal transduction", "kinase activity", "MAP kinase activity", "MAPK cascade", "nucleus", "phosphorylation", "protein kinase activity", "protein phosphorylation", "protein serine/threonine kinase activity"	N.A.
WBGene00021768	Y51F10.7	2250.19	-0.964197	0.147474	-6.53807	6.23174e-11	1.67096e-08	N.A.	N.A.	N.A.	N.A.
WBGene00021915	Y55D5A.1	302.972	-0.953027	0.301561	-3.16031	0.00157601	0.0187921	axon fasciculation variant, axon midline crossing variant, cord commissures fail to reach target, egg laying variant, exploded through vulva, locomotion variant, ventral cord patterning variant	N.A.	N.A.	N.A.
WBGene00021966	Y57G7A.2	162.946	0.675384	0.238308	2.83409	0.00459568	0.0397215	N.A.	N.A.	N.A.	N.A.
WBGene00021994	Y59E9AL.4	65.0495	1.59272	0.354388	4.49429	6.98027e-06	0.000296235	lethal	N.A.	integral component of membrane, "L-ascorbic acid transmembrane transport", "L-ascorbic acid transmembrane transporter activity", "membrane", "plasma membrane region", "transmembrane transport", "transmembrane transporter activity"	N.A.
WBGene00021165	Y5H2B.3	61.4358	1.0773	0.354732	3.03694	0.00238995	0.0251084	N.A.	N.A.	N.A.	N.A.
WBGene00013418	Y65A5A.1	596.405	-0.51501	0.105703	-4.87225	1.10336e-06	6.38111e-05	N.A.	N.A.	N.A.	N.A.
WBGene00014946	Y70G10A.1	35.1367	1.02841	0.334358	3.07577	0.00209961	0.0230215	N.A.	N.A.	N.A.	N.A.
WBGene00013499	Y70G10A.3	638.672	-0.545511	0.100453	-5.43051	5.61927e-08	5.70936e-06	embryonic lethal, pace of P lineage defective early emb	N.A.	integral component of membrane, "integral component of plasma membrane", "ion transport", "membrane", "plasma membrane", "sodium-independent organic anion transmembrane transporter activity", "sodium-independent organic anion transport", "transmembrane transport"	N.A.
WBGene00022258	Y73C8B.1	139.118	0.510925	0.183621	2.7825	0.00539426	0.0441975	N.A.	N.A.	N.A.	N.A.
WBGene00022262	Y73C8C.3	170.335	0.88129	0.227117	3.88033	0.000104315	0.00258011	N.A.	N.A.	innate immune response	N.A.
WBGene00022265	Y73C8C.8	411.784	0.591753	0.154738	3.82422	0.000131187	0.00307703	N.A.	N.A.	innate immune response, "metal ion binding"	N.A.
WBGene00013515	Y73F4A.2	234.923	-0.558043	0.179603	-3.10709	0.00188938	0.0214271	embryonic lethal	N.A.	extracellular region	N.A.
WBGene00013531	Y73F8A.26	314.527	-0.615307	0.194603	-3.16186	0.00156763	0.0187575	N.A.	N.A.	collagen binding, "collagen fibril organization", "endoplasmic reticulum"	N.A.
WBGene00013559	Y75B8A.28	246.525	-0.724024	0.224207	-3.22926	0.0012411	0.0157955	N.A.	N.A.	N.A.	N.A.
WBGene00044260	Y87G2A.19	64.1812	-0.934913	0.288221	-3.24374	0.00117971	0.0151795	N.A.	N.A.	integral component of membrane, "lysosomal membrane", "membrane", "metal ion binding", "zinc ion binding"	N.A.
WBGene00022382	Y94H6A.10	1550.82	1.31212	0.13129	9.99404	1.6185e-23	3.18251e-20	N.A.	N.A.	N.A.	N.A.
WBGene00022562	ZC204.12	84.4649	-1.17142	0.362656	-3.23012	0.00123738	0.0157652	N.A.	N.A.	N.A.	N.A.
WBGene00045305	ZC250.4	175.319	0.777747	0.213951	3.63517	0.000277799	0.00532058	N.A.	N.A.	N.A.	N.A.
WBGene00022597	ZC395.5	117.177	-1.42539	0.263382	-5.41187	6.23716e-08	6.13217e-06	N.A.	N.A.	N.A.	N.A.
WBGene00012330	zip-3	291.007	0.855277	0.222921	3.83668	0.000124711	0.00295449	N.A.	N.A.	DNA binding, "DNA-binding transcription activator activity, RNA polymerase II-specific", "DNA-binding transcription factor activity", "mitochondrial unfolded protein response", "negative regulation of innate immune response", "nucleus", "positive regulation of transcription by RNA polymerase II", "protein binding", "regulation of transcription by RNA polymerase II", "regulation of transcription, …	zip-3 encodes a bZip transcription factor.
WBGene00014213	ZK1073.1	2176.66	-0.49752	0.111948	-4.4442	8.82181e-06	0.000352218	N.A.	N.A.	N.A.	N.A.
WBGene00022858	ZK1193.2	310.111	-0.879734	0.231516	-3.79988	0.000144766	0.00332934	N.A.	N.A.	N.A.	N.A.
WBGene00014262	ZK1321.4	421.714	-0.515035	0.115847	-4.4458	8.75646e-06	0.00035139	N.A.	N.A.	actin binding, "actin cytoskeleton organization", "adherens junction", "filamentous actin", "muscle alpha-actinin binding", "muscle structure development", "stress fiber", "Z disc"	N.A.
WBGene00044481	ZK185.5	190.321	-0.601693	0.152058	-3.957	7.58959e-05	0.00195613	N.A.	N.A.	cation transmembrane transport, "cation transmembrane transporter activity", "cation transport", "integral component of membrane", "membrane", "transmembrane transport", "zinc ion transport"	N.A.
WBGene00013947	ZK228.4	90.2923	2.57514	0.629838	4.08858	4.34023e-05	0.00124286	N.A.	N.A.	acetyltransferase activity, "innate immune response", "transferase activity"	N.A.
WBGene00013996	ZK550.2	275.685	-0.956856	0.197812	-4.83719	1.3169e-06	7.54215e-05	N.A.	N.A.	integral component of membrane, "membrane", "transmembrane transport", "transmembrane transporter activity"	N.A.
WBGene00022643	ZK6.8	519.122	-0.983283	0.235258	-4.17959	2.92037e-05	0.000906698	N.A.	N.A.	cellular anatomical entity, "integral component of membrane", "membrane"	N.A.
WBGene00044667	ZK622.5	54.3943	-1.32381	0.300302	-4.40827	1.04199e-05	0.000400437	N.A.	N.A.	N.A.	N.A.
WBGene00014057	ZK673.1	143.501	-1.01507	0.249976	-4.06066	4.89347e-05	0.00137134	N.A.	N.A.	integral component of membrane, "membrane"	N.A.

## Sheet: N210^8 M
WormbaseID	Public Name	baseMean	log2FoldChange	lfcSE	stat	pvalue	padj	RNAi Phenotype Observed	Allele Phenotype Observed	Gene Ontology Association	Concise Description
WBGene00002192	kin-4	1737.9	-0.658814	0.129155	-5.10096	3.37937e-07	5.64786e-05	aging variant, bag of worms, embryonic lethal, protruding vulva, sterile progeny	aging variant, bag of worms, protruding vulva	ATP binding, "intracellular signal transduction", "kinase activity", "magnesium ion binding", "peptidyl-serine phosphorylation", "phosphorylation", "protein kinase activity", "protein phosphorylation", "protein serine/threonine kinase activity", "transferase activity"	N.A.
WBGene00012899	Y46G5A.7	692.245	0.559929	0.089558	6.25214	4.04865e-10	2.65018e-07	N.A.	N.A.	N.A.	This gene encodes a protein containing an F-box, a motif predicted to mediate protein-protein interactions either with homologs of yeast Skp-1p or with other proteins.
WBGene00010962	ctc-3	32425.8	0.512004	0.120231	4.25851	2.05796e-05	0.00149679	N.A.	N.A.	aerobic electron transport chain, "aerobic respiration", "cytochrome-c oxidase activity", "electron transfer activity", "integral component of membrane", "membrane", "mitochondrial electron transport, cytochrome c to oxygen", "mitochondrial inner membrane", "mitochondrion", "oxidoreduction-driven active transmembrane transporter activity", "proton transmembrane transport", "respiratory electron t…	The ctc-3 gene resides on the mitochondrial chromosome, and encodes the protein cytochrome c oxidase subunit 3\; cytochrome c oxidase is the component of the respiratory chain that catalyzes the reduction of oxygen to water\; CTC-3 is one of the 3 subunits (1-3) that forms the functional core of the enzyme complex.
WBGene00010564	ath-1	658.243	0.843684	0.210763	4.00299	6.25459e-05	0.00361249	embryonic lethal, life span phenotype, reduced brood size	life span phenotype	carboxylic ester hydrolase activity, "cytoplasm", "hydrolase activity", "palmitoyl-(protein) hydrolase activity", "protein depalmitoylation"	N.A.
WBGene00010877	lact-4	1586.94	0.570609	0.121402	4.70017	2.5994e-06	0.000279703	N.A.	N.A.	N.A.	lact-4 encodes a beta-lactamase domain-containing protein that contains predicted signal and transmembrane sequences in its N terminus.
WBGene00003786	npa-1	1510.22	-0.842551	0.275872	-3.05414	0.0022571	0.0449988	extended life span, multivulva	protein metabolism variant	N.A.	npa-1 encodes a large polyprotein precursor that is posttranslationally cleaved to multiple units of ~14.5kDa, each of which is a strong binding protein for fatty acids and retinol (Vitamin A)\; the lipid binding sites of NPA-1-derived peptides are unusually apolar\; NPA-1-derived peptides probably are carrier proteins that enable distribution of these lipids within nematodes\; NPA-1-derived pept…
WBGene00001099	dsc-4	628.583	-0.516613	0.10921	-4.73044	2.24039e-06	0.000255047	germ cell development variant, locomotion variant, peptide uptake by intestinal cell decreased, slow growth	N.A.	basolateral plasma membrane, "cellular component organization", "endoplasmic reticulum unfolded protein response", "endoplasmic reticulum", "Golgi apparatus", "IRE1-mediated unfolded protein response", "lipid binding", "lipid transfer activity", "lipid transport", "lipoprotein metabolic process", "lipoprotein transport", "phospholipid transport", "phospholipid transporter activity", "plasma lipop…	dsc-4 encodes the C. elegans ortholog of the large subunit of the microsomal triglyceride transfer protein\; dsc-4 affects the length of the defecation cycle and genetically interacts with clk-1 with respect to defecation cycle length, and also with respect to the clk-1- dependent adjustment of defecation cycle length to temperature\; a DSC-4::GFP fusion protein is expressed in the intestine begi…
WBGene00010960	atp-6	6253.4	2.05699	0.143205	14.364	8.71123e-47	6.84267e-43	N.A.	N.A.	ATP biosynthetic process, "integral component of membrane", "ion transport", "membrane", "mitochondrial inner membrane", "mitochondrion", "proton motive force-driven ATP synthesis", "proton transmembrane transport", "proton transmembrane transporter activity", "proton-transporting ATP synthase complex, coupling factor F(o)"	The atp-6 gene resides on the mitochondrial chromosome, and encodes the protein ATP synthase subunit a\; this is the C. elegans homolog of the MT-ATP6 mitochondrial membrane ATP synthase (Complex V).
WBGene00044420	C50D2.10	304.321	-0.565996	0.148994	-3.79878	0.000145413	0.0063106	sterile progeny	N.A.	N.A.	N.A.
WBGene00195063	coa-1	550.173	0.649141	0.0942944	6.8842	5.81125e-12	7.60789e-09	N.A.	N.A.	integral component of mitochondrial inner membrane, "mitochondrial cytochrome c oxidase assembly", "mitochondrial respiratory chain complex I assembly"	N.A.
WBGene00007184	ctr-9	2904.51	0.609514	0.140538	4.337	1.44437e-05	0.00113456	cell position defective, embryonic lethal, epithelial development variant, excessive blebbing early emb, larval arrest, ventral enclosure variant	lethal, sterile	Cdc73/Paf1 complex, "histone modification", "intracellular membrane-bounded organelle", "nucleus", "regulation of histone H3-K4 methylation", "regulation of transcription, DNA-templated", "RNA polymerase II complex binding"	ctr-9 encodes the C. elegans ortholog of mammalian and Saccharomyces cerevisiae CTR9 that is a member of the PAF1 (Polymerase-Associated Factor 1) complex\; by homology CTR-9 is predicted to function in the regulation of transcription.
WBGene00015400	cyp-35A2	412.708	-0.835452	0.137514	-6.07539	1.23689e-09	5.11356e-07	organism environmental stimulus response variant	N.A.	cytoplasm, "heme binding", "intracellular membrane-bounded organelle", "iron ion binding", "metal ion binding", "monooxygenase activity", "organic acid metabolic process", "oxidoreductase activity", "oxidoreductase activity, acting on paired donors, with incorporation or reduction of molecular oxygen", "oxidoreductase activity, acting on paired donors, with incorporation or reduction of molecular…	cyp-35A2 encodes one of over 80 C. elegans cytochrome P450s, NADPH-dependent monooxygenases that metabolize endogenous and exogenous compounds\; RT-PCR experiments indicate that cyp-35A2 mRNA is upregulated in response to treatment with xenobiotics, such as PCBs (polychlorinated biphenyls) or PAHs (polycyclic aromatic hydrocarbons)\; loss of cyp-35A\/C gene family activity in the presence of xeno…
WBGene00016052	dod-3	853.514	-0.699627	0.1175	-5.95425	2.61267e-09	9.77263e-07	life span phenotype	N.A.	integral component of membrane, "membrane"	N.A.
WBGene00018229	F40C5.2	272.791	-0.604645	0.128114	-4.7196	2.36313e-06	0.000265177	age associated fluorescence increased, shortened life span	N.A.	N.A.	N.A.
WBGene00009691	F44E5.4	3116.17	0.947832	0.279885	3.3865	0.000707898	0.020294	cadmium hypersensitive, slow growth	N.A.	ATP binding, "ATP hydrolysis activity", "ATP-dependent protein folding chaperone", "cellular response to unfolded protein", "chaperone cofactor-dependent protein refolding", "cytoplasm", "heat shock protein binding", "misfolded protein binding", "nucleotide binding", "protein folding chaperone", "protein refolding", "response to stress", "unfolded protein binding"	F44E5.4 encodes a member of the Hsp70 family of heat shock proteins\; as loss of F44E5.4 activity via large-scale RNAi screens results in no obvious defects, the precise role of F44E5.4 in C. elegans development and\/or behavior is not yet known.
WBGene00002017	hsp-16.11	2786.38	1.25092	0.39683	3.15227	0.00162006	0.0366691	cadmium hypersensitive, dauer lifespan extended, larval arrest, life span phenotype, organism development variant, organism pathogen response variant, pathogen susceptibility increased, protein aggregation variant, slow growth, transgene subcellular localization variant	N.A.	endoplasmic reticulum unfolded protein response, "IRE1-mediated unfolded protein response", "unfolded protein binding"	hsp-16.11 encodes a 16-kD heat shock protein (HSP) that is a member of the hsp16\/hsp20\/alphaB-crystallin (HSP16) family of heat shock proteins, and that is identical to the protein encoded by hsp-16.1\; hsp-16.11 expression is induced in response to heat shock or other environmental stresses\; HSP-16.11 is likely to function as passive ligand temporarily preventing unfolded proteins from aggreg…
WBGene00002016	hsp-16.2	419.734	0.950308	0.276773	3.43353	0.00059577	0.0182804	cadmium hypersensitive, drug response variant, life span phenotype, slow development, slow growth	N.A.	cytoplasm, "metal ion binding", "protein refolding", "response to heat", "unfolded protein binding"	hsp-16.2 encodes a 16-kD heat shock protein (HSP) that is a member of the hsp16\/hsp20\/alphaB-crystallin (HSP16) family of heat shock proteins\; hsp-16.2 expression, strongest in intestine and pharynx, is induced in response to heat shock or other environmental stresses\; HSP-16.2 has been shown to interact with intracellular human beta amyloid peptide, a primary component of the extracellular p…
WBGene00002018	hsp-16.41	470.485	0.866363	0.276933	3.12843	0.00175745	0.0386689	cadmium hypersensitive, slow growth	isothermal tracking behavior variant	defense response to Gram-negative bacterium, "endoplasmic reticulum unfolded protein response", "IRE1-mediated unfolded protein response", "protein refolding", "response to heat", "unfolded protein binding"	hsp-16.41 encodes a 16-kD heat shock protein (HSP) that is a member of the hsp16\/hsp20\/alphaB-crystallin (HSP16) family of heat shock proteins\; an hsp-16.41 reporter fusion, expressed broadly but strongest in intestine and pharynx, is induced in response to heat shock or other environmental stresses\; expression is detectable in somatic tissues in post-gastrulation embryos, all larval stages, …
WBGene00002026	hsp-70	830.596	1.56731	0.464425	3.37473	0.000738894	0.020652	arsenic hypersensitive, life span phenotype, organism osmotic stress response variant, protein aggregation variant, transgene subcellular localization variant	organism hypersensitive desiccation	ATP binding, "ATP hydrolysis activity", "ATP-dependent protein folding chaperone", "cellular response to unfolded protein", "chaperone cofactor-dependent protein refolding", "chaperonin-containing T-complex", "cytoplasm", "determination of adult lifespan", "endoplasmic reticulum unfolded protein response", "heat shock protein binding", "IRE1-mediated unfolded protein response", "misfolded protein…	hsp-70 encodes a heat-shock protein that is a member of the hsp70 family of molecular chaperones.
WBGene00018523	lact-1	286.831	0.622882	0.183296	3.39823	0.000678227	0.0196586	N.A.	N.A.	N.A.	lact-1 encodes a beta-lactamase domain-containing protein.
WBGene00002632	let-413	1024.82	-0.919384	0.192296	-4.7811	1.7434e-06	0.000210683	actin cytoskeleton filament morphology phenotype, adherens junction variant, body elongation variant, cell adhesion variant, cell junction variant, cell polarity variant, developmental delay, embryonic lethal, endomitotic oocytes, epithelial morphology variant, hypodermis development variant, intestinal cell morphology variant, intestinal development variant, locomotion variant, long, maternal st…	early larval lethal, embryonic lethal	actin filament-based process, "adherens junction assembly", "adherens junction", "basolateral plasma membrane", "cell adhesion", "cell junction", "cell-cell adhesion", "cell-cell junction assembly", "embryo development ending in birth or egg hatching", "embryonic digestive tract morphogenesis", "establishment or maintenance of cell polarity", "establishment or maintenance of epithelial cell apica…	let-413 encodes a protein with strong similarity to human ERBIN, rat DENSIN, Drosophila Scribble and its human ortholog hSCRIB\; let-413 is required for the assembly of adherens junctions and for maintenance of the apical distribution of the intestinal terminal web\; LET-413 protein is localized to the basolateral region of intestinal and hypodermal epithelial cells.
WBGene00003091	lys-2	893.377	-0.50133	0.131754	-3.80504	0.000141781	0.00625494	pathogen susceptibility increased	organism environmental stimulus response variant, pathogen susceptibility increased	defense response to Gram-negative bacterium, "defense response to Gram-positive bacterium", "immune system process", "innate immune response", "lysozyme activity", "peptidoglycan catabolic process", "signal transduction"	lys-2 is one of ten C. elegans lysozyme genes\; as such, lys-2 can be predicted to have a role in lysozymal function including immune function.
WBGene00022743	mlt-7	322.18	-0.731924	0.192552	-3.80117	0.000144014	0.00628461	antimicrobial gene expression increased, blistered, dauer lifespan extended, dumpy, larval arrest, larval lethal, lethal, locomotion variant, molt defect, organism morphology variant, protein aggregation variant, transgene expression increased, transgene subcellular localization variant	blistered, dumpy, larval arrest, lethal, molt defect, sterile	cellular oxidant detoxification, "cuticle development involved in collagen and cuticulin-based cuticle molting cycle", "heme binding", "metal ion binding", "nematode larval development", "oxidoreductase activity", "peptide cross-linking", "peroxidase activity", "post-embryonic body morphogenesis", "response to oxidative stress"	mlt-7 encodes an animal heme peroxidase\; MLT-7 is required for formation of the C. elegans cuticle and normal molting\; specifically, MLT-7 functions in combination with BLI-3\/DUOX for proper cross-linking of cuticular collagens\; when expressed in vitro, MLT-7 exhibits peroxidase activity\; MLT-7 is expressed in the hypodermis, which synthesizes the cuticle, at each larval molt.
WBGene00021534	mvk-1	953.145	-1.01981	0.164235	-6.2095	5.31548e-10	2.98237e-07	age associated fluorescence increased, clear, embryonic lethal, larval arrest, locomotion variant, lysosome-related organelle morphology variant, RAB-11 recycling endosome morphology variant, shortened life span, transgene expression increased, transgene subcellular localization variant	lethal, sterile	ATP binding, "cholesterol biosynthetic process", "cytoplasm", "cytosol", "isopentenyl diphosphate biosynthetic process, mevalonate pathway", "isoprenoid biosynthetic process", "kinase activity", "mevalonate kinase activity", "nucleotide binding", "phosphorylation", "phosphotransferase activity, alcohol group as acceptor"	mvk-1 encodes an ortholog of the human gene MEVALONATE KINASE (MVK), which when mutated leads to mevalonicaciduria (OMIM:251170).
WBGene00008999	myrf-2	2898.85	-0.776379	0.247294	-3.13949	0.00169239	0.0378739	N.A.	N.A.	apical plasma membrane, "cell differentiation", "cytoplasm", "DNA binding", "DNA-binding transcription factor activity", "endoplasmic reticulum membrane", "endoplasmic reticulum", "hydrolase activity", "integral component of membrane", "membrane", "nucleus", "peptidase activity", "plasma membrane", "positive regulation of transcription, DNA-templated", "protein autoprocessing", "protein binding",…	myrf-2 encodes a protein with a glutamine\/asparagine-rich domain, homologous to human MYRF (myelin regulatory factor)\; MYRF-2 contains a well-conserved paralog in the C. elegans genome, MYRF-1, encoded by F59B10.1.
WBGene00003912	pal-1	1603.32	0.542011	0.0966913	5.60558	2.07556e-08	5.82268e-06	antibody staining reduced, avoids bacterial lawn, body wall muscle development variant, cell differentiation variant, comma arrest emb, dorsal intercalation defective, embryonic cell fate specification variant, embryonic lethal, gene expression variant, hypodermis development variant, lima bean arrest, maternal sterile, muscle excess, muscle missing, neuron development variant, no pharynx, organi…	antibody staining reduced, cell fate transformation, embryonic lethal, male posterior alae, pattern of transgene expression variant, posterior body morphology variant, ray ectopic, rays missing, spicules crumpled, transgene expression reduced	animal organ morphogenesis, "anterior/posterior axis specification", "cell differentiation", "chromosome", "chromosome, centromeric region", "condensed nuclear chromosome", "DNA binding", "DNA-binding transcription factor activity", "DNA-binding transcription factor activity, RNA polymerase II-specific", "ectodermal cell fate commitment", "embryo development ending in birth or egg hatching", "emb…	pal-1 encodes a homeodomain protein that is the C. elegans Caudal ortholog\; PAL-1 is required maternally and embryonically for specification of the C and D posterior blastomere fates and thus, for proper bodywall muscle and hypodermal development during embryogenesis\; PAL-1 is also required postembryonically for fate specification of the posterior V6 neuroectoblast during male tail development\…
WBGene00004119	pqn-31	329.978	0.653276	0.175987	3.71208	0.000205563	0.00863473	N.A.	N.A.	N.A.	The protein product of this gene is predicted to contain a glutamine\/asparagine (Q\/N)-rich ('prion') domain, by the algorithm of Michelitsch and Weissman (as of the WS77 release of WormBase, i.e., in wormpep77).
WBGene00004453	rpl-39	11385.7	-0.497356	0.0507194	-9.80602	1.06069e-22	4.16586e-19	apoptosis fails to occur, apoptosis reduced, cytoplasmic processing body variant, diplotene absent during oogenesis, embryonic lethal, germ cell compartment expansion absent, germ cell compartment expansion variant, gonad small, gonad vesiculated, larval arrest, lethal, maternal sterile, no oocytes, nuclei small, oocyte number decreased, pachytene progression during oogenesis variant, pachytene r…	N.A.	cytosolic large ribosomal subunit, "ribonucleoprotein complex", "ribosome", "structural constituent of ribosome", "translation"	rpl-39 encodes a large ribosomal subunit L39 protein.
WBGene00007455	ugt-22	229.551	-0.613833	0.199634	-3.0748	0.00210647	0.0430893	drug hypersensitive	drug hypersensitive	glucuronosyltransferase activity, "glycosyltransferase activity", "integral component of membrane", "membrane", "transferase activity", "UDP-glycosyltransferase activity"	N.A.
WBGene00008486	ugt-44	617.973	-0.592312	0.17149	-3.45392	0.000552496	0.0173946	transgene expression increased	N.A.	glucuronosyltransferase activity, "glycosyltransferase activity", "innate immune response", "integral component of membrane", "membrane", "transferase activity", "UDP-glycosyltransferase activity"	N.A.
WBGene00011462	vap-2	275.29	0.571141	0.184828	3.09013	0.00200071	0.0417967	pattern of transgene expression variant, receptor mediated endocytosis defective	N.A.	integral component of membrane, "membrane"	N.A.
WBGene00021535	wht-7	273.08	-0.735086	0.238901	-3.07696	0.00209126	0.0430482	N.A.	N.A.	ABC-type transporter activity, "ATP binding", "ATPase-coupled transmembrane transporter activity", "integral component of membrane", "membrane", "nucleotide binding", "plasma membrane", "transmembrane transport"	N.A.
WBGene00022382	Y94H6A.10	1550.82	0.637996	0.131658	4.84587	1.26057e-06	0.000167826	N.A.	N.A.	N.A.	N.A.
