# Supplementary material for: Transcriptomics of ivermectin response in Caenorhabditis elegans: Integrating abamectin quantitative trait loci and comparison to the Ivermectin-exposed DA1316 strain
Source: PLoS One. 2023 May 4;18(5):e0285262. doi: 10.1371/journal.pone.0285262 (PMC10159168; doi:10.1371/journal.pone.0285262)
Supplement: S2 Table — (XLSX) [file pone.0285262.s003.xlsx]

## Sheet: Sheet1
			log2FoldChange
intersection	total	Gene	N2:10-7	padj.	N2:10-8	padj.	RNAi Phenotype Observed	Allele Phenotype Observed	Gene Ontology Association	Concise Description
N2:10-7∩ N2:10-8	25	F40C5.2	-0.6448	4.40026e-05	-0.604645	0.000265177	age associated fluorescence increased, shortened life span	N.A.	N.A.	N.A.
		coa-1	0.523595	4.95029e-06	0.649141	7.60789e-09	N.A.	N.A.	integral component of mitochondrial inner membrane, "mitochondrial cytochrome c oxidase assembly", "mitochondrial respiratory chain complex I assembly"	N.A.
		myrf-2	-0.839901	0.010176	-0.776379	0.0378739	N.A.	N.A.	apical plasma membrane, "cell differentiation", "cytoplasm", "DNA binding", "DNA-binding transcription factor activity", "endoplasmic reticulum membrane", "endoplasmic reticulum", "hydrolase activity", "integral component of membrane", "membrane", "nucleus", "peptidase activity", "plasma membrane", "positive regulation of transcription, DNA-templated", "protein autoprocessing", "protein binding",…	myrf-2 encodes a protein with a glutamine\/asparagine-rich domain, homologous to human MYRF (myelin regulatory factor)\; MYRF-2 contains a well-conserved paralog in the C. elegans genome, MYRF-1, encoded by F59B10.1.
		let-413	-1.23035	4.29403e-08	-0.919384	0.000210683	actin cytoskeleton filament morphology phenotype, adherens junction variant, body elongation variant, cell adhesion variant, cell junction variant, cell polarity variant, developmental delay, embryonic lethal, endomitotic oocytes, epithelial morphology variant, hypodermis development variant, intestinal cell morphology variant, intestinal development variant, locomotion variant, long, maternal st…	early larval lethal, embryonic lethal	actin filament-based process, "adherens junction assembly", "adherens junction", "basolateral plasma membrane", "cell adhesion", "cell junction", "cell-cell adhesion", "cell-cell junction assembly", "embryo development ending in birth or egg hatching", "embryonic digestive tract morphogenesis", "establishment or maintenance of cell polarity", "establishment or maintenance of epithelial cell apica…	let-413 encodes a protein with strong similarity to human ERBIN, rat DENSIN, Drosophila Scribble and its human ortholog hSCRIB\; let-413 is required for the assembly of adherens junctions and for maintenance of the apical distribution of the intestinal terminal web\; LET-413 protein is localized to the basolateral region of intestinal and hypodermal epithelial cells.
		mlt-7	-1.01188	1.60487e-05	-0.731924	0.00628461	antimicrobial gene expression increased, blistered, dauer lifespan extended, dumpy, larval arrest, larval lethal, lethal, locomotion variant, molt defect, organism morphology variant, protein aggregation variant, transgene expression increased, transgene subcellular localization variant	blistered, dumpy, larval arrest, lethal, molt defect, sterile	cellular oxidant detoxification, "cuticle development involved in collagen and cuticulin-based cuticle molting cycle", "heme binding", "metal ion binding", "nematode larval development", "oxidoreductase activity", "peptide cross-linking", "peroxidase activity", "post-embryonic body morphogenesis", "response to oxidative stress"	mlt-7 encodes an animal heme peroxidase\; MLT-7 is required for formation of the C. elegans cuticle and normal molting\; specifically, MLT-7 functions in combination with BLI-3\/DUOX for proper cross-linking of cuticular collagens\; when expressed in vitro, MLT-7 exhibits peroxidase activity\; MLT-7 is expressed in the hypodermis, which synthesizes the cuticle, at each larval molt.
		hsp-16.41	1.17026	0.000769933	0.866363	0.0386689	cadmium hypersensitive, slow growth	isothermal tracking behavior variant	defense response to Gram-negative bacterium, "endoplasmic reticulum unfolded protein response", "IRE1-mediated unfolded protein response", "protein refolding", "response to heat", "unfolded protein binding"	hsp-16.41 encodes a 16-kD heat shock protein (HSP) that is a member of the hsp16\/hsp20\/alphaB-crystallin (HSP16) family of heat shock proteins\; an hsp-16.41 reporter fusion, expressed broadly but strongest in intestine and pharynx, is induced in response to heat shock or other environmental stresses\; expression is detectable in somatic tissues in post-gastrulation embryos, all larval stages, …
		atp-6	1.87669	3.93896e-35	2.05699	6.84267e-43	N.A.	N.A.	ATP biosynthetic process, "integral component of membrane", "ion transport", "membrane", "mitochondrial inner membrane", "mitochondrion", "proton motive force-driven ATP synthesis", "proton transmembrane transport", "proton transmembrane transporter activity", "proton-transporting ATP synthase complex, coupling factor F(o)"	The atp-6 gene resides on the mitochondrial chromosome, and encodes the protein ATP synthase subunit a\; this is the C. elegans homolog of the MT-ATP6 mitochondrial membrane ATP synthase (Complex V).
		F44E5.4	0.945937	0.0106517	0.947832	0.020294	cadmium hypersensitive, slow growth	N.A.	ATP binding, "ATP hydrolysis activity", "ATP-dependent protein folding chaperone", "cellular response to unfolded protein", "chaperone cofactor-dependent protein refolding", "cytoplasm", "heat shock protein binding", "misfolded protein binding", "nucleotide binding", "protein folding chaperone", "protein refolding", "response to stress", "unfolded protein binding"	F44E5.4 encodes a member of the Hsp70 family of heat shock proteins\; as loss of F44E5.4 activity via large-scale RNAi screens results in no obvious defects, the precise role of F44E5.4 in C. elegans development and\/or behavior is not yet known.
		pal-1	0.649966	5.59963e-09	0.542011	5.82268e-06	antibody staining reduced, avoids bacterial lawn, body wall muscle development variant, cell differentiation variant, comma arrest emb, dorsal intercalation defective, embryonic cell fate specification variant, embryonic lethal, gene expression variant, hypodermis development variant, lima bean arrest, maternal sterile, muscle excess, muscle missing, neuron development variant, no pharynx, organi…	antibody staining reduced, cell fate transformation, embryonic lethal, male posterior alae, pattern of transgene expression variant, posterior body morphology variant, ray ectopic, rays missing, spicules crumpled, transgene expression reduced	animal organ morphogenesis, "anterior/posterior axis specification", "cell differentiation", "chromosome", "chromosome, centromeric region", "condensed nuclear chromosome", "DNA binding", "DNA-binding transcription factor activity", "DNA-binding transcription factor activity, RNA polymerase II-specific", "ectodermal cell fate commitment", "embryo development ending in birth or egg hatching", "emb…	pal-1 encodes a homeodomain protein that is the C. elegans Caudal ortholog\; PAL-1 is required maternally and embryonically for specification of the C and D posterior blastomere fates and thus, for proper bodywall muscle and hypodermal development during embryogenesis\; PAL-1 is also required postembryonically for fate specification of the posterior V6 neuroectoblast during male tail development\…
		ugt-22	-0.91418	0.000274166	-0.613833	0.0430893	drug hypersensitive	drug hypersensitive	glucuronosyltransferase activity, "glycosyltransferase activity", "integral component of membrane", "membrane", "transferase activity", "UDP-glycosyltransferase activity"	N.A.
		hsp-16.2	1.31521	0.000104556	0.950308	0.0182804	cadmium hypersensitive, drug response variant, life span phenotype, slow development, slow growth	N.A.	cytoplasm, "metal ion binding", "protein refolding", "response to heat", "unfolded protein binding"	hsp-16.2 encodes a 16-kD heat shock protein (HSP) that is a member of the hsp16\/hsp20\/alphaB-crystallin (HSP16) family of heat shock proteins\; hsp-16.2 expression, strongest in intestine and pharynx, is induced in response to heat shock or other environmental stresses\; HSP-16.2 has been shown to interact with intracellular human beta amyloid peptide, a primary component of the extracellular p…
		dod-3	-1.33635	2.94177e-25	-0.699627	9.77263e-07	life span phenotype	N.A.	integral component of membrane, "membrane"	N.A.
		lact-1	0.894188	6.15683e-05	0.622882	0.0196586	N.A.	N.A.	N.A.	lact-1 encodes a beta-lactamase domain-containing protein.
		cyp-35A2	-0.986064	6.0099e-10	-0.835452	5.11356e-07	organism environmental stimulus response variant	N.A.	cytoplasm, "heme binding", "intracellular membrane-bounded organelle", "iron ion binding", "metal ion binding", "monooxygenase activity", "organic acid metabolic process", "oxidoreductase activity", "oxidoreductase activity, acting on paired donors, with incorporation or reduction of molecular oxygen", "oxidoreductase activity, acting on paired donors, with incorporation or reduction of molecular…	cyp-35A2 encodes one of over 80 C. elegans cytochrome P450s, NADPH-dependent monooxygenases that metabolize endogenous and exogenous compounds\; RT-PCR experiments indicate that cyp-35A2 mRNA is upregulated in response to treatment with xenobiotics, such as PCBs (polychlorinated biphenyls) or PAHs (polycyclic aromatic hydrocarbons)\; loss of cyp-35A\/C gene family activity in the presence of xeno…
		C50D2.10	-0.69608	0.000185074	-0.565996	0.0063106	sterile progeny	N.A.	N.A.	N.A.
		hsp-70	1.99657	0.000607456	1.56731	0.020652	arsenic hypersensitive, life span phenotype, organism osmotic stress response variant, protein aggregation variant, transgene subcellular localization variant	organism hypersensitive desiccation	ATP binding, "ATP hydrolysis activity", "ATP-dependent protein folding chaperone", "cellular response to unfolded protein", "chaperone cofactor-dependent protein refolding", "chaperonin-containing T-complex", "cytoplasm", "determination of adult lifespan", "endoplasmic reticulum unfolded protein response", "heat shock protein binding", "IRE1-mediated unfolded protein response", "misfolded protein…	hsp-70 encodes a heat-shock protein that is a member of the hsp70 family of molecular chaperones.
		lys-2	-0.9387	7.48137e-10	-0.50133	0.00625494	pathogen susceptibility increased	organism environmental stimulus response variant, pathogen susceptibility increased	defense response to Gram-negative bacterium, "defense response to Gram-positive bacterium", "immune system process", "innate immune response", "lysozyme activity", "peptidoglycan catabolic process", "signal transduction"	lys-2 is one of ten C. elegans lysozyme genes\; as such, lys-2 can be predicted to have a role in lysozymal function including immune function.
		pqn-31	0.975468	3.15241e-06	0.653276	0.00863473	N.A.	N.A.	N.A.	The protein product of this gene is predicted to contain a glutamine\/asparagine (Q\/N)-rich ('prion') domain, by the algorithm of Michelitsch and Weissman (as of the WS77 release of WormBase, i.e., in wormpep77).
		hsp-16.11	1.40099	0.00707347	1.25092	0.0366691	cadmium hypersensitive, dauer lifespan extended, larval arrest, life span phenotype, organism development variant, organism pathogen response variant, pathogen susceptibility increased, protein aggregation variant, slow growth, transgene subcellular localization variant	N.A.	endoplasmic reticulum unfolded protein response, "IRE1-mediated unfolded protein response", "unfolded protein binding"	hsp-16.11 encodes a 16-kD heat shock protein (HSP) that is a member of the hsp16\/hsp20\/alphaB-crystallin (HSP16) family of heat shock proteins, and that is identical to the protein encoded by hsp-16.1\; hsp-16.11 expression is induced in response to heat shock or other environmental stresses\; HSP-16.11 is likely to function as passive ligand temporarily preventing unfolded proteins from aggreg…
		mvk-1	-0.514606	0.0194534	-1.01981	2.98237e-07	age associated fluorescence increased, clear, embryonic lethal, larval arrest, locomotion variant, lysosome-related organelle morphology variant, RAB-11 recycling endosome morphology variant, shortened life span, transgene expression increased, transgene subcellular localization variant	lethal, sterile	ATP binding, "cholesterol biosynthetic process", "cytoplasm", "cytosol", "isopentenyl diphosphate biosynthetic process, mevalonate pathway", "isoprenoid biosynthetic process", "kinase activity", "mevalonate kinase activity", "nucleotide binding", "phosphorylation", "phosphotransferase activity, alcohol group as acceptor"	mvk-1 encodes an ortholog of the human gene MEVALONATE KINASE (MVK), which when mutated leads to mevalonicaciduria (OMIM:251170).
		Y94H6A.10	1.31212	3.18251e-20	0.637996	0.000167826	N.A.	N.A.	N.A.	N.A.
		ugt-44	-1.20033	1.69842e-09	-0.592312	0.0173946	transgene expression increased	N.A.	glucuronosyltransferase activity, "glycosyltransferase activity", "innate immune response", "integral component of membrane", "membrane", "transferase activity", "UDP-glycosyltransferase activity"	N.A.
		vap-2	0.624867	0.0110294	0.571141	0.0417967	pattern of transgene expression variant, receptor mediated endocytosis defective	N.A.	integral component of membrane, "membrane"	N.A.
		ctr-9	0.694594	4.84455e-05	0.609514	0.00113456	cell position defective, embryonic lethal, epithelial development variant, excessive blebbing early emb, larval arrest, ventral enclosure variant	lethal, sterile	Cdc73/Paf1 complex, "histone modification", "intracellular membrane-bounded organelle", "nucleus", "regulation of histone H3-K4 methylation", "regulation of transcription, DNA-templated", "RNA polymerase II complex binding"	ctr-9 encodes the C. elegans ortholog of mammalian and Saccharomyces cerevisiae CTR9 that is a member of the PAF1 (Polymerase-Associated Factor 1) complex\; by homology CTR-9 is predicted to function in the regulation of transcription.
		wht-7	-1.03224	0.000644275	-0.735086	0.0430482	N.A.	N.A.	ABC-type transporter activity, "ATP binding", "ATPase-coupled transmembrane transporter activity", "integral component of membrane", "membrane", "nucleotide binding", "plasma membrane", "transmembrane transport"	N.A.
N2:10-7	582	aagr-1	-0.825871	0.0238642			N.A.	N.A.	alpha-1,4-glucosidase activity, "alpha-glucosidase activity", "carbohydrate binding", "carbohydrate metabolic process", "catalytic activity", "cellular anatomical entity", "glycogen catabolic process", "hydrolase activity", "hydrolase activity, acting on glycosyl bonds", "hydrolase activity, hydrolyzing O-glycosyl compounds", "lysosome", "membrane", "metabolic process"	N.A.
		aat-3	-0.49589	0.0153805			chemical resistant, fat content increased, metal response variant	N.A.	amino acid transmembrane transport, "amino acid transport complex", "integral component of membrane", "L-alpha-amino acid transmembrane transport", "L-amino acid transmembrane transporter activity", "L-amino acid transport", "membrane", "plasma membrane", "transmembrane transport", "transmembrane transporter activity"	aat-3 encodes an amino acid transporter catalytic subunit\; when co-expressed in Xenopus oocytes with the ATG-2 glycoprotein subunit, AAT-3 is able to facilitate amino acid uptake and exchange, showing a relatively high affinity for small and some large neutral amino acids\; in addition, AAT-3 is able to covalently associate with ATG-2 or ATG-1 to form heterodimers in the Xenopus expression syste…
		abf-5	0.783766	0.00697194			N.A.	N.A.	N.A.	The abf-5 gene encodes a homolog of the antibacterial factor ASABF from Ascaris suum.
		AC8.10	-0.688588	0.0403354			N.A.	N.A.	N.A.	N.A.
		ace-1	-0.582624	0.0434514			N.A.	acetylcholinesterase activity variant, acetylcholinesterase inhibitor resistant, acetylcholinesterase reduced, detergent hypersensitive, dopamine resistant, enzyme activity reduced, feeding reduced, slowing response on food variant	acetylcholine catabolic process in synaptic cleft, "acetylcholine catabolic process", "acetylcholinesterase activity", "anchoring junction", "carboxylic ester hydrolase activity", "choline metabolic process", "cholinesterase activity", "extracellular region", "extracellular space", "hydrolase activity", "identical protein binding", "membrane", "neurotransmitter catabolic process", "plasma membran…	ace-1 encodes a class A acetylcholinesterase that functions redundantly with ACE-2 with respect to total class A acetylcholinesterase activity, and that genetically interacts with ace-2 and ace-3\; ace-1 is expressed in the body wall muscle, sphincter muscle, head neurons, a few pharyngeal muscle cells, and the diagonal and spicule muscles of the male.
		acox-1.3	-0.700002	0.0224295			N.A.	ascaroside biosynthesis defective	acyl-CoA oxidase activity, "ascaroside biosynthetic process", "ATP binding", "biosynthetic process", "FAD binding", "fatty acid beta-oxidation using acyl-CoA oxidase", "fatty acid beta-oxidation", "fatty acid binding", "fatty acid metabolic process", "flavin adenine dinucleotide binding", "lipid homeostasis", "lipid metabolic process", "nucleotide binding", "oxidoreductase activity", "oxidoreduct…	N.A.
		acox-1.4	-0.996142	2.42212e-05			fat content increased, lipid composition variant, oxygen consumption decreased, pharyngeal pumping reduced, slow growth	shortened life span	acyl-CoA oxidase activity, "ascaroside biosynthetic process", "ATP binding", "biosynthetic process", "FAD binding", "fatty acid beta-oxidation using acyl-CoA oxidase", "fatty acid beta-oxidation", "fatty acid binding", "fatty acid metabolic process", "flavin adenine dinucleotide binding", "lipid homeostasis", "lipid metabolic process", "nucleotide binding", "oxidoreductase activity", "oxidoreduct…	N.A.
		acox-1.5	-0.89286	0.00397637			N.A.	N.A.	acyl-CoA oxidase activity, "ATP binding", "biosynthetic process", "FAD binding", "fatty acid beta-oxidation using acyl-CoA oxidase", "fatty acid beta-oxidation", "fatty acid binding", "fatty acid metabolic process", "flavin adenine dinucleotide binding", "lipid homeostasis", "lipid metabolic process", "nucleotide binding", "oxidoreductase activity", "oxidoreductase activity, acting on the CH-CH g…	N.A.
		acs-14	-0.641219	0.000673261			N.A.	N.A.	CoA-ligase activity	N.A.
		acs-3	-0.809456	0.000313866			embryonic lethal, pronuclear nuclear appearance defective early emb	drug hypersensitive, fat associated bodies increased, organism osmotic stress response variant, organism oxidative stress response hypersensitive, pathogen adherence defect, pathogen susceptibility increased	ATP binding, "endoplasmic reticulum", "fatty acid metabolic process", "long-chain fatty acid metabolic process", "long-chain fatty acid-CoA ligase activity", "membrane", "nucleotide binding"	N.A.
		acsd-1	-0.552622	0.0235117			N.A.	movement variant	aminocarboxymuconate-semialdehyde decarboxylase activity, "carboxy-lyase activity", "cytoplasm", "cytosol", "hydrolase activity", "lyase activity", "metal ion binding", "negative regulation of quinolinate biosynthetic process", "secondary metabolic process"	N.A.
		adh-1	-1.30192	1.32833e-22			life span phenotype	shortened life span, starved L1 larvae aggregation variant	alcohol dehydrogenase (NAD+) activity, "alcohol dehydrogenase [NAD(P)+] activity", "cytoplasm", "defense response to Gram-positive bacterium", "metal ion binding", "oxidoreductase activity"	N.A.
		aex-1	-0.667387	0.0185266			expulsion variant, locomotion variant, protein degradation variant	aboc expulsion missing, constipated, defecation variant	defecation, "exocytic vesicle", "exocytosis", "lipid transport involved in lipid storage", "locomotion", "male mating behavior", "molecular_function", "oviposition", "positive regulation of acetylcholine secretion, neurotransmission", "positive regulation of defecation", "positive regulation of intestinal lipid absorption", "positive regulation of triglyceride transport", "protein localization to…	aex-1 encodes a novel, C2 calcium-binding domain protein that is similar to human BAP3 proteins and rat Munc13\; in C. elegans, AEX-1 functions in retrograde signaling to regulate presynaptic activity and localization of the synaptic vesicle fusion protein UNC-13\; AEX-1 is required for the defecation motor program, specifically the anterior body wall and enteric muscle contractions, and for norm…
		alh-5	-0.895985	0.00677403			N.A.	N.A.	aldehyde dehydrogenase (NAD+) activity, "cellular aldehyde metabolic process", "cytoplasm", "oxidoreductase activity", "oxidoreductase activity, acting on the aldehyde or oxo group of donors, NAD or NADP as acceptor"	N.A.
		amt-4	-0.906984	0.000467764			N.A.	N.A.	ammonium homeostasis, "ammonium transmembrane transport", "ammonium transmembrane transporter activity", "integral component of membrane", "integral component of plasma membrane", "membrane", "plasma membrane"	amt-4 encodes a member of the ammonium transporter protein family.
		amx-2	-0.556019	0.00593267			N.A.	constitutive egg laying, metabolite content decreased, serotonin metabolism variant	chromatin binding, "flavin adenine dinucleotide binding", "negative regulation of transcription by RNA polymerase II", "oxidoreductase activity", "positive regulation of transcription by RNA polymerase II"	N.A.
		anmt-2	-0.712901	0.000598395			N.A.	N.A.	cytosol, "methylation", "methyltransferase activity", "N-methyltransferase activity", "transferase activity"	N.A.
		anmt-3	-1.20343	0.000132334			N.A.	N.A.	cytosol, "methylation", "methyltransferase activity", "N-methyltransferase activity", "transferase activity"	N.A.
		aqp-1	-1.06759	0.000185438			life span phenotype, pathogen induced death increased, pathogen resistance increased	shortened life span, transgene expression variant	basolateral plasma membrane, "cellular anatomical entity", "channel activity", "defense response to Gram-negative bacterium", "glycerol channel activity", "glycerol transmembrane transport", "innate immune response", "integral component of membrane", "membrane", "plasma membrane", "transmembrane transport", "water channel activity", "water transport"	aqp-1 encodes, by alternative splicing, two isoforms of an aquaglyceroporin required for normally short lifespan\; AQP-1 expression is upregulated under daf-2(-) conditions, and loss of AQP-1 function in daf-2 mutant animals results in reduced lifespan\; AQP-1 increases glycerol permeability five- to seven-fold when expressed in Xenopus oocytes\; AQP-1::GFP fusion proteins are expressed predomina…
		arrd-17	-0.51833	0.040775			N.A.	N.A.	behavior, "cytoplasm", "protein phosphatase 2B binding", "protein transport"	N.A.
		asm-2	-0.639631	0.00651238			N.A.	N.A.	acid sphingomyelin phosphodiesterase activity, "cellular anatomical entity", "ceramide biosynthetic process", "extracellular region", "extracellular space", "hydrolase activity", "hydrolase activity, acting on glycosyl bonds", "lipid metabolic process", "lysosome", "metabolic process", "metal ion binding", "phosphoric diester hydrolase activity", "sphingolipid metabolic process", "sphingomyelin c…	asm-2 encodes a protein similar to human acid sphingomyelinase (ASM) or sphingomyelin phosphodiesterase 1\; the ASM-2 protein has a putative secretory signal peptide at the N-terminus, saposin-like and proline-rich domains and putative N-linked glycosylation sites\; asm-2 shows phosphodiesterase activity when expressed in COS-7 cells\; like mammalian ASM, asm-2 is probably both intracellular and …
		athp-3	0.545784	0.0206433			transgene expression reduced	N.A.	DNA binding, "metal ion binding"	N.A.
		atic-1	-0.583999	0.000161269			maternal sterile	N.A.	'de novo' IMP biosynthetic process, "catalytic activity", "cytosol", "hydrolase activity", "IMP cyclohydrolase activity", "metabolic process", "phosphoribosylaminoimidazolecarboxamide formyltransferase activity", "purine nucleotide biosynthetic process", "transferase activity"	N.A.
		B0035.13	-0.500479	0.00493795			N.A.	N.A.	lipid metabolic process	N.A.
		B0205.13	2.97685	0.000356292			N.A.	N.A.	N.A.	B0205.13 encodes a small, novel protein conserved in C. remanei and C. briggsae.
		B0222.5	0.593763	0.00794635			N.A.	N.A.	negative regulation of endopeptidase activity, "serine-type endopeptidase inhibitor activity"	N.A.
		B0395.3	1.93188	0.0332295			locomotion variant	lethal, sterile	acyltransferase activity, "carnitine metabolic process, CoA-linked", "carnitine O-acetyltransferase activity", "peroxisome", "transferase activity"	B0395.3 is orthologous to the human gene CHOLINE ACETYLTRANSFERASE ISOFORM R (CHAT\; OMIM:118490), which when mutated leads to disease.
		B0403.3	0.760193	0.0382491			male tail morphology variant	N.A.	extracellular region	N.A.
		bar-1	-0.747552	0.00499624			aging variant, asymmetric cell division variant, body muscle dystrophy, body wall muscle morphology variant, body wall muscle physiology variant, cell fate transformation, egg laying variant, exploded through vulva, frequency of body bend variant, germ cell development variant, gonad development variant, locomotion reduced, locomotion variant, male gonad development variant, male somatic gonad de…	aldicarb hypersensitive, antibody staining reduced, axon branching variant, cell fate specification variant, cell fate transformation, cell migration variant, dauer defective, egg laying defective, exploded through vulva, gonad migration variant, levamisole hypersensitive, locomotion variant, male mating efficiency reduced, male posterior alae, male tail sensory ray development variant, nematode …	adherens junction, "alpha-catenin binding", "anchoring junction", "cadherin binding", "canonical Wnt signaling pathway", "catenin complex", "cell adhesion", "cell fate specification", "cell junction", "cell-cell adhesion", "cellular anatomical entity", "cellular response to oxidative stress", "cytoplasm", "cytosol", "dauer larval development", "defense response to Gram-positive bacterium", "deter…	bar-1 encodes a beta-catenin\; during C. elegans development, BAR-1 likely functions as a transcriptional coactivator whose activity is required for Q neuroblast migration, P12 cell fate specification, and P3.p through P8.p vulval cell fate specification at two different stages of development\; in specifying vulval cell fates, bar-1 interacts with Wnt and MAPK signaling pathways to regulate prope…
		bas-1	-0.883695	0.00899236			N.A.	amplitude of sinusoidal movement increased, antibody staining variant, aqueous adaptation defective, backward locomotion variant, backward point velocity increased, body posture amplitude increased, body posture wavelength decreased, coiling frequency increased, dopamine deficient, fat content increased, forward locomotion increased, forward point velocity increased, frequency of body bend varian…	aromatic-L-amino-acid decarboxylase activity, "carbon-carbon lyase activity", "carboxy-lyase activity", "carboxylic acid metabolic process", "catalytic activity", "catecholamine metabolic process", "cellular amino acid metabolic process", "cytoplasm", "dopamine biosynthetic process from tyrosine", "dopamine biosynthetic process", "L-dopa decarboxylase activity", "locomotion involved in locomotory…	bas-1 encodes a serotonin- and dopamine-synthetic aromatic amino acid decarboxylase (AAADC) that is required for the synthesis of serotonin from 5-hydroxytryptophan in vivo\; mutations of bas-1 impair the turning step in male mating, the migration of AVM, SDQR, ALM, and BDU neurons during development.
		bath-26	-1.30372	0.0259019			N.A.	N.A.	N.A.	N.A.
		bcmo-2	-1.06414	0.00121557			cadmium hypersensitive, dauer lifespan extended, slow growth	N.A.	carotene catabolic process, "carotenoid dioxygenase activity", "metal ion binding", "monooxygenase activity", "oxidoreductase activity, acting on single donors with incorporation of molecular oxygen, incorporation of two atoms of oxygen"	N.A.
		BE0003N10.3	-0.737006	0.0160803			N.A.	N.A.	metal ion binding, "protein ubiquitination", "regulation of apoptotic process", "ubiquitin-dependent protein catabolic process", "zinc ion binding"	N.A.
		best-1	-1.29345	6.15683e-05			N.A.	lethal, sterile	chloride channel activity, "chloride channel complex", "chloride transmembrane transport", "chloride transport", "integral component of membrane", "ion transport", "membrane", "plasma membrane"	N.A.
		best-21	0.689048	0.017665			N.A.	N.A.	chloride channel activity, "chloride channel complex", "chloride transmembrane transport", "chloride transport", "integral component of membrane", "ion transport", "membrane", "plasma membrane"	N.A.
		best-5	-1.06014	0.00430942			N.A.	N.A.	chloride channel activity, "chloride channel complex", "chloride transmembrane transport", "chloride transport", "integral component of membrane", "ion transport", "membrane", "plasma membrane"	N.A.
		bigr-1	-1.20462	0.00416414			N.A.	N.A.	N.A.	N.A.
		btb-16	-1.03154	0.001117			N.A.	N.A.	N.A.	N.A.
		btb-17	-1.36449	0.00141211			N.A.	N.A.	N.A.	N.A.
		C03D6.1	-1.18712	0.00697022			dumpy, embryonic lethal, growth variant, larval arrest, maternal sterile, pattern of transgene expression variant, protruding vulva, receptor mediated endocytosis defective, slow growth, sterile progeny	lethal, sterile	nucleic acid binding	N.A.
		C05D11.5	-1.23919	2.9641e-09			N.A.	N.A.	glyoxylate metabolic process, "hydroxypyruvate isomerase activity", "isomerase activity"	N.A.
		C05D12.2	-0.784968	0.00487254			N.A.	N.A.	N.A.	N.A.
		C05D12.4	0.830782	0.0143677			N.A.	N.A.	N.A.	N.A.
		C05D12.5	0.903397	0.0223463			N.A.	N.A.	N.A.	N.A.
		C06B3.6	-0.572451	0.00184843			N.A.	N.A.	N.A.	N.A.
		C06B3.7	1.44435	0.00777715			N.A.	N.A.	N.A.	N.A.
		C06E7.4	-0.729224	0.0176849			embryonic lethal, sterile	N.A.	N.A.	N.A.
		C07A4.2	-1.04124	0.0343537			N.A.	N.A.	extracellular space	N.A.
		C09B8.4	0.59118	0.0379539			N.A.	N.A.	integral component of membrane, "membrane"	N.A.
		C09F9.2	-0.633258	0.0397784			dauer lifespan extended, reduced brood size	N.A.	extracellular region, "integral component of membrane", "membrane", "negative regulation of endopeptidase activity", "negative regulation of peptidase activity", "peptidase inhibitor activity", "serine-type endopeptidase inhibitor activity"	N.A.
		C10B5.3	-3.04142	0.00901005			N.A.	N.A.	N.A.	N.A.
		C13C4.6	-1.20038	0.000374525			hyperinduction of antimicrobial peptide expression after infection, pathogen adherence increased	N.A.	integral component of membrane, "membrane", "transmembrane transport", "transmembrane transporter activity"	N.A.
		C15B12.1	-0.52269	0.00962854			N.A.	N.A.	flavin adenine dinucleotide binding, "L-lysine catabolic process to acetyl-CoA via L-pipecolate", "L-pipecolate oxidase activity", "oxidoreductase activity", "peroxisome", "sarcosine oxidase activity"	N.A.
		C15B12.8	-1.2417	0.0408091			N.A.	N.A.	flavin adenine dinucleotide binding, "L-lysine catabolic process to acetyl-CoA via L-pipecolate", "L-pipecolate oxidase activity", "oxidoreductase activity", "peroxisome", "sarcosine oxidase activity"	N.A.
		C17G10.7	-0.887303	0.0210573			fat content reduced	N.A.	integral component of membrane, "membrane"	N.A.
		C18E9.9	0.911434	0.000238348			N.A.	N.A.	innate immune response, "integral component of membrane", "membrane"	N.A.
		C18H7.1	-1.0201	0.02107			N.A.	N.A.	collagen-containing extracellular matrix, "extracellular matrix organization", "extracellular matrix structural constituent"	N.A.
		C18H9.6	0.88528	2.75895e-07			N.A.	N.A.	N.A.	N.A.
		C23G10.11	-3.60053	0.00016153			N.A.	N.A.	N.A.	N.A.
		C24B5.4	-0.902025	0.0108134			N.A.	N.A.	hydrolase activity, acting on ester bonds, "metal ion binding", "nucleus", "zinc ion binding"	N.A.
		C25D7.5	1.73514	0.0121061			N.A.	N.A.	innate immune response, "integral component of membrane", "membrane"	N.A.
		C25F9.14	1.14085	0.0173232			N.A.	N.A.	N.A.	N.A.
		C25F9.5	0.542345	0.0443067			N.A.	N.A.	ATP binding, "ATP-dependent chromatin remodeler activity", "chromatin remodeling"	N.A.
		C29F3.7	1.43175	0.00167657			slow growth	N.A.	innate immune response, "membrane raft"	C29F3.7 encodes a CUB-like domain-containing protein\; C29F3.7 is involved in the transcriptional, innate immune response towards several different bacterial pathogens.
		C30G4.4	-0.680892	0.000231703			fat content reduced	N.A.	regulation of transcription by RNA polymerase II	N.A.
		C34H4.1	1.07201	0.0112767			N.A.	N.A.	innate immune response, "integral component of membrane", "membrane"	N.A.
		C35A5.3	1.29095	0.00646753			N.A.	N.A.	integral component of membrane, "membrane", "transmembrane transport", "transmembrane transporter activity"	N.A.
		C35C5.10	-0.651695	0.0187911			N.A.	N.A.	integral component of membrane, "membrane"	N.A.
		C35C5.9	-0.64925	0.0259019			N.A.	N.A.	N.A.	N.A.
		C35D6.4	1.0783	0.0120109			N.A.	N.A.	cytosol, "intracellular organelle", "metal ion binding", "mRNA 3'-UTR binding", "mRNA binding"	C35D6.4 encodes a CCCH tandem zinc finger (TZF) protein\; based upon its sequence similarity to other TZF proteins, such as MEX-5 and POS-1, the product of C35D6.4 is predicted to function as an RNA-binding protein.
		C36B1.6	-0.601703	0.0434901			embryonic lethal	N.A.	integral component of membrane, "membrane"	N.A.
		C39D10.11	-0.516882	0.00852906			N.A.	N.A.	N.A.	N.A.
		C39H7.4	-0.72707	3.19934e-05			N.A.	N.A.	innate immune response, "integral component of membrane", "membrane"	N.A.
		C44C1.1	-0.690698	0.0283057			larval lethal, locomotion variant, slow growth, small	N.A.	integral component of membrane, "membrane"	N.A.
		C44E12.1	-0.627253	0.03311			N.A.	N.A.	hydrolase activity	N.A.
		C44F1.1	-0.851661	0.0133392			transgene expression reduced	N.A.	N.A.	N.A.
		C45B2.1	1.29204	2.11623e-05			N.A.	N.A.	N.A.	N.A.
		C46H11.2	-0.514639	0.0213004			fat content reduced, lysosome-related organelle morphology variant, RAB-11 recycling endosome localization variant, transgene subcellular localization variant	N.A.	cytosol, "endoplasmic reticulum membrane", "flavin adenine dinucleotide binding", "monooxygenase activity", "N,N-dimethylaniline monooxygenase activity", "NADP binding", "oxidoreductase activity"	N.A.
		C49A9.2	-0.505597	0.0227982			N.A.	N.A.	N.A.	N.A.
		C49A9.9	-0.675124	0.0318965			embryo osmotic integrity defective early emb, embryonic lethal, germ cell compartment expansion variant, germ cell compartment morphology variant, germ cell compartment size variant, germ cell partition morphology variant, germline nuclear positioning variant, oocyte morphology variant, oocyte number decreased, oocyte septum formation variant, rachis wide, sterile	N.A.	N.A.	N.A.
		C49C3.4	-0.800656	0.000754073			N.A.	N.A.	N.A.	N.A.
		C49F5.7	-0.597581	7.67141e-05			N.A.	N.A.	N.A.	N.A.
		C49G7.12	3.18746	0.020833			N.A.	N.A.	N.A.	N.A.
		C50F4.1	-0.874432	0.000205723			N.A.	N.A.	N.A.	N.A.
		C51E3.9	0.529804	0.028477			N.A.	N.A.	N.A.	N.A.
		C54C6.7	-1.27348	0.000919288			N.A.	N.A.	N.A.	N.A.
		C55A6.12	0.771695	0.0356284			N.A.	N.A.	N.A.	N.A.
		camt-1	-0.898485	9.95466e-29			dauer lifespan extended, embryonic lethal	N.A.	chromatin binding, "chromatin", "DNA binding", "DNA-templated transcription, elongation", "double-stranded DNA binding", "nucleus", "positive chemotaxis", "positive regulation of transcription by RNA polymerase II", "regulation of macromolecule metabolic process", "regulation of nitrogen compound metabolic process", "regulation of primary metabolic process", "regulation of transcription by RNA po…	T05C1.4 encodes, by alternative splicing, two members of the CAMTAfamily of calmodulin-binding transcriptional activators that arerequired for embryonic development\; CAMTA proteins are conserved inanimals and plants but absent from unicellular eukaryotes, and may thusrepresent a transcriptional activator specific to multicellularorganisms\; the common organization of CAMTA proteins is to have tw…
		cat-4	-0.645385	2.52946e-06			organism heat response variant, stress induced lethality increased, swimming variant	amplitude of sinusoidal movement variant, antibody staining reduced, antibody staining variant, aqueous adaptation defective, backing decreased, backward point velocity increased, biogenic amine physiology variant, body posture wavelength decreased, chemical hypersensitive, cuticle development variant, dopamine deficient, dopamine metabolism variant, dwelling reduced, foraging hyperactive, forwar…	7,8-dihydroneopterin 3'-triphosphate biosynthetic process, "catalytic activity", "cytoplasm", "dopamine biosynthetic process from tyrosine", "GTP binding", "GTP cyclohydrolase activity", "GTP cyclohydrolase I activity", "hydrolase activity", "melanin biosynthetic process", "metabolic process", "metal ion binding", "nucleotide binding", "protein binding", "tetrahydrobiopterin biosynthetic process"…	N.A.
		catp-1	-0.509912	0.00879894			DMPP resistant, nose touch defective	nose touch defective	ATP binding, "ATP hydrolysis activity", "ATPase-coupled cation transmembrane transporter activity", "cellular potassium ion homeostasis", "cellular sodium ion homeostasis", "dauer larval development", "establishment or maintenance of transmembrane electrochemical gradient", "integral component of membrane", "membrane", "nematode larval development", "nucleotide binding", "P-type sodium:potassium-…	catp-1 encodes an alpha subunit of the Na+\/K+- and H+\/K+-pump P-type ATPase family\; catp-1 was identified in screens for animals resistant to developmental defects seen in larvae treated with the nicotinic agonist DMPP\; genetic analyses indicate that catp-1 likely functions together with the let-60\/Ras and daf-2\/insulin-like receptor signaling pathways to regulate L2 larval developmental ti…
		cbl-1	-0.524902	0.0272405			N.A.	transgene expression increased	carbon-sulfur lyase activity, "catalytic activity", "cystathionine gamma-lyase activity", "cysteine biosynthetic process", "cytoplasm", "L-cysteine desulfhydrase activity", "L-cystine L-cysteine-lyase (deaminating)", "pyridoxal phosphate binding", "transsulfuration"	cbl-1 encodes a putative cystathionine gamma-lyase orthologous to human CTH (OMIM:607657, mutated in cystathioninuria), and paralogous to CTH-1 and CTH-2\; CBL-1, unlike its paralog CTH-2, does not inhibit DHC-1 in vivo.
		cbp-3	0.576969	0.0491776			age associated fluorescence increased, avoids bacterial lawn, embryonic lethal, gonad development variant, larval arrest, larval lethal, lethal, male gonad development variant, male somatic gonad development variant, organism morphology variant, pattern of transgene expression variant, protruding vulva, reduced brood size, shortened life span, sick, slow growth, sterile, terminal arrest variable,…	N.A.	histone acetylation, "histone acetyltransferase activity", "metal ion binding", "nucleus", "PERK-mediated unfolded protein response", "regulation of transcription, DNA-templated", "transferase activity"	N.A.
		cca-1	-0.532124	0.0289678			N.A.	cell physiology phenotype	calcium channel activity, "calcium ion import", "calcium ion transmembrane transport", "calcium ion transport", "cation channel activity", "integral component of membrane", "ion channel activity", "ion transport", "low voltage-gated calcium channel activity", "membrane depolarization during action potential", "membrane depolarization", "membrane", "neuron projection", "neuronal action potential",…	cca-1 encodes a calcium channel alpha subunit that is homologous to vertebrate T-type calcium channel alpha 1 subunits\; CCA-1 is required for regulation of pharyngeal pumping, specifically for the efficient initiation of action potentials in the pharynx in response to excitatory inputs\; a CCA-1::GFP fusion protein is expressed strongly in pharyngeal muscle as well as in many neurons, including …
		cdr-4	1.63359	0.0403872			body vacuole, cadmium hypersensitive, pseudocoelom morphology variant, shortened life span, slow growth, transgene expression increased	metal response variant	cytoplasm, "endoplasmic reticulum unfolded protein response", "innate immune response", "IRE1-mediated unfolded protein response", "lysosome", "stress response to cadmium ion"	cdr-4 encodes a predicted transmembrane protein that is a member of the CDR (cadmium responsive) family of proteins\; cdr-4 expression is upregulated in response to cadmium treatment.
		cdt-2	-0.691104	0.0444571			ectopic expression transgene, embryonic lethal, exploded through vulva, locomotion variant, molt defect, multivulva, pattern of transgene expression variant, protruding vulva, receptor mediated endocytosis defective, reduced brood size, sick, slow growth, small, sterile, sterile progeny, transgene subcellular localization variant, uptake of yolk defective, vulvaless	lethal, sterile	mitotic G2 DNA damage checkpoint signaling, "nucleus", "proteasome-mediated ubiquitin-dependent protein catabolic process", "protein-macromolecule adaptor activity"	N.A.
		ceeh-1	-0.586325	0.00245653			N.A.	N.A.	catalytic activity, "cellular lipid metabolic process", "epoxide hydrolase activity", "hydrolase activity", "integral component of membrane", "lipid metabolic process", "membrane"	ceeh-1 encodes a soluble epoxide hydrolase (sEH) orthologous to human ABHD7 and ABHD9\; recombinant CEEH-1 is biochemically active in vitro on epoxyeicosatrienoic acids and leukotoxins (EpOMEs)\; conversely, CEEH-1 is inhibited by urea-based antagonists of mammalian sEH that elevate EpOME levels when fed to C. elegans\; perhaps because of genetic redundancy with its paralog CEEH-2, CEEH-1 has no …
		ceh-31	-1.11405	0.0168534			transgene expression increased	cell proliferation variant, dead eggs laid, ectopic expression transgene, everted vulva, intestinal cell proliferation variant, multivulva, protein subcellular localization variant, slow growth, small, somatic gonad development variant, sperm absent, spermatheca development variant, sterile, transgene expression reduced, vulva cell fate specification variant	DNA binding, "DNA-binding transcription factor activity, RNA polymerase II-specific", "nucleus", "regulation of transcription by RNA polymerase II", "RNA polymerase II transcription regulatory region sequence-specific DNA binding"	ceh-31 encodes a protein containing a homeobox domain.
		ces-1	-1.21728	0.000135668			fungal resistance increased, pathogen resistance increased	apoptosis fails to occur, asymmetric cell division variant, cell cleavage variant, programmed cell death variant, spindle orientation variant, transgene expression reduced	DNA-binding transcription factor activity, RNA polymerase II-specific, "negative regulation of programmed cell death", "negative regulation of transcription by RNA polymerase II", "nucleus", "protein binding", "regulation of transcription by RNA polymerase II", "RNA polymerase II transcription regulatory region sequence-specific DNA binding", "sequence-specific DNA binding"	ces-1 encodes a C2H2-type zinc finger transcription factor that is a member of the Snail family of proteins that includes Drosophila Scratch, Snail, and Slug, and human SNAIL and SLUG\; during development, CES-1 functions as a transcriptional repressor that blocks programmed cell death in specific neurons by inhibiting expression of the cell-death activator EGL-1\; in addition, CES-1 functions to…
		ces-2	-0.665204	0.0150187			excretory duct cell development variant, extended life span, transgene expression reduced	apoptosis fails to occur, asymmetric cell division variant, cell cleavage variant, ectopic expression transgene, programmed cell death variant, protein expression ectopic, spindle orientation variant	aging, "apoptotic process", "DNA binding", "DNA-binding transcription factor activity", "DNA-binding transcription factor activity, RNA polymerase II-specific", "identical protein binding", "nucleus", "positive regulation of programmed cell death", "positive regulation of transcription by RNA polymerase II", "protein binding", "protein heterodimerization activity", "regulation of transcription by…	ces-2 encodes a basic region leucine-zipper (bZIP) transcription factor, most similar in sequence and binding specificity to the PAR (proline- and acid-rich) subfamily of bZIP proteins\; ces-2 is required to activate programmed cell death in the sister cells of the serotoninergic neurosecretory motor (NSM) neurons, and is transcriptionally inhibited by activated LET-60(G12V)\; in regulating progr…
		cest-1.2	-0.675879	0.000238348			N.A.	N.A.	carboxylic ester hydrolase activity, "hydrolase activity", "integral component of membrane", "membrane"	N.A.
		cest-10	0.767539	2.24228e-05			N.A.	N.A.	integral component of membrane, "membrane"	N.A.
		cest-12	0.979284	0.00102377			N.A.	N.A.	N.A.	N.A.
		cest-17	-0.672104	0.00339332			early larval lethal, slow growth	N.A.	carboxylic ester hydrolase activity, "hydrolase activity"	N.A.
		cest-2.2	-0.521397	0.000348627			N.A.	N.A.	integral component of membrane, "membrane"	N.A.
		cest-3	-1.3259	0.000113236			N.A.	N.A.	ascaroside biosynthetic process, "carboxylic ester hydrolase activity", "hydrolase activity", "integral component of membrane", "membrane"	N.A.
		cest-9.2	-0.752756	0.0124845			N.A.	N.A.	ascaroside biosynthetic process, "carboxylic ester hydrolase activity", "hydrolase activity", "integral component of membrane", "membrane"	N.A.
		cex-1	1.13349	1.25702e-07			N.A.	organism hypersensitive desiccation	calcium ion binding, "endoplasmic reticulum", "metal ion binding"	N.A.
		chil-22	-0.843023	0.0101348			N.A.	N.A.	carbohydrate metabolic process, "chitin binding", "integral component of membrane", "membrane"	N.A.
		chil-23	-1.03166	0.0428681			N.A.	N.A.	carbohydrate metabolic process, "chitin binding", "integral component of membrane", "membrane"	N.A.
		cki-1	-0.850937	0.00474942			alae variant, cell cycle variant, cell division precocious, cell division variant, cell proliferation increased, dauer development phenotype, distal tip cell development variant, DNA metabolism variant, ectopic expression transgene, egg laying variant, embryonic arrest, embryonic development variant, embryonic lethal, endomitotic oocytes, epithelial development variant, epithelial system developm…	embryonic lethal, extra cell division postembryonic, gene expression level reduced	cell cycle, "cyclin-dependent protein serine/threonine kinase inhibitor activity", "gonad development", "negative regulation of catalytic activity", "negative regulation of cell differentiation", "negative regulation of cell division", "negative regulation of cyclin-dependent protein serine/threonine kinase activity", "negative regulation of epidermal cell differentiation", "negative regulation o…	cki-1 encodes a homolog of the mammalian cyclin-dependent kinase inhibitor p27\/KIP1 that is required for the arrest of cell division in larval blast lineages, dauer larvae and starved L1 larvae\; excess CKI-1 expression prematurely stops cell division while cki-1(RNAi) induces extra cell divisions, indicating that CKI-1 quantitatively regulates the amount of mitosis in postembryonic worms.
		clec-1	-0.674452	2.44151e-13			dumpy, exploded through vulva, growth rate variant, larval arrest, lethal, locomotion variant, protruding vulva, reduced brood size, sick, small	N.A.	carbohydrate binding, "external side of plasma membrane"	N.A.
		clec-145	-1.07144	5.70936e-06			N.A.	N.A.	carbohydrate binding	N.A.
		clec-160	-0.512728	0.00259952			N.A.	N.A.	biological_process, "carbohydrate binding", "cellular_component", "external side of plasma membrane", "extracellular region", "molecular_function"	N.A.
		clec-218	-0.931727	0.000244982			N.A.	N.A.	carbohydrate binding, "defense response to Gram-positive bacterium"	N.A.
		clec-265	1.0207	0.0430302			N.A.	N.A.	carbohydrate binding, "external side of plasma membrane"	N.A.
		clec-4	-1.27347	0.026988			motor neuron morphology variant, synapse density variant, transgene subcellular localization variant	bacterial load in gut variant, feeding behavior variant, pathogen resistance increased	carbohydrate binding	clec-4 encodes a C-type lectin\; clec-4 expression is upregulated in response to stressors, including pathogens and ionizing radiation.
		clec-47	0.51054	4.40026e-05			N.A.	N.A.	carbohydrate binding, "external side of plasma membrane", "integral component of membrane", "membrane", "response to gamma radiation"	clec-47 encodes a C-type lectin\; clec-47 expression is upregulated in response to stressors including ionizing radiation and bacterial infection.
		clec-49	-0.832989	0.00651238			N.A.	N.A.	carbohydrate binding, "extracellular region", "monosaccharide binding", "signaling receptor activity"	clec-49 encodes a protein containing two calcium-dependent (C-type) lectin domains\; by sequence analysis, CLEC-49 is predicted to be a secreted protein that binds carbohydrates\; the Toxocara canis (canine roundworm) TES-32 protein, for which CLEC-49 is one of the most closely related C. elegans proteins, has been shown to reside in the parasite epicuticle and, in vitro, binds both galactose- an…
		clec-54	-1.00852	0.0234825			N.A.	N.A.	carbohydrate binding	N.A.
		clec-56	-1.02914	0.00171762			N.A.	N.A.	carbohydrate binding	N.A.
		clec-7	-0.839737	0.000574358			N.A.	N.A.	carbohydrate binding, "defense response to Gram-positive bacterium"	N.A.
		clec-8	-1.16465	0.00193942			N.A.	N.A.	carbohydrate binding	N.A.
		clec-84	-0.636789	0.0187921			N.A.	N.A.	carbohydrate binding	N.A.
		clik-2	-0.56593	4.03123e-05			slow growth	N.A.	cytoskeleton	N.A.
		cnc-8	-1.26035	1.82965e-06			N.A.	N.A.	N.A.	cnc-8 encodes one of eleven C. elegans caenacin peptides.
		cnnm-3	-0.530443	0.0129643			N.A.	N.A.	basolateral plasma membrane, "determination of adult lifespan", "innate immune response", "integral component of membrane", "intracellular membrane-bounded organelle", "ion transport", "magnesium ion homeostasis", "magnesium ion transport", "membrane", "plasma membrane", "positive regulation of gonad development", "positive regulation of multicellular organism growth", "positive regulation of vul…	C33D12.2 encodes a predicted transmembrane protein orthologous to humanACDP1-ACDP4 and S. cerevisiae MAM3, and paralogous to C01H6.6,C52D10.12, M02F4.3, R04E5.2, and R13G10.4\; by orthology with MAM3,C33D12.2 may participate in metal homoeostasis\; C33D12.2 is expressed inintestine, body wall muscle, nervous system (including ventral anddorsal nerve cords and head neurons), and adult vulval muscl…
		cnp-3	0.568718	2.1783e-06			N.A.	N.A.	nucleus	N.A.
		col-101	1.86796	4.70848e-09			avoids bacterial lawn, increased susceptibility to bacterial pathogens, pale, slow growth, transgene expression increased	N.A.	anatomical structure development, "integral component of membrane", "membrane", "structural constituent of cuticle"	col-101 encodes a cuticle collagen\; loss of col-101 via large-scale RNAi screens results in animals that are pale and slow growing.
		col-106	0.584533	5.82463e-07			N.A.	N.A.	anatomical structure development, "structural constituent of cuticle"	col-106 encodes a predicted cuticular collagen.
		col-122	0.723344	0.0373366			dumpy, locomotion variant, organism morphology variant	N.A.	anatomical structure development, "integral component of membrane", "membrane", "structural constituent of cuticle"	N.A.
		col-135	0.508945	0.000154034			N.A.	N.A.	anatomical structure development, "collagen trimer", "extracellular matrix organization", "extracellular matrix structural constituent", "extracellular matrix", "extracellular space"	N.A.
		col-143	1.24496	0.000769933			N.A.	N.A.	anatomical structure development, "integral component of membrane", "membrane", "structural constituent of cuticle"	N.A.
		col-158	-1.42133	0.0236964			embryonic lethal, protein aggregation variant	N.A.	anatomical structure development, "collagen and cuticulin-based cuticle extracellular matrix", "structural constituent of collagen and cuticulin-based cuticle", "structural constituent of cuticle"	N.A.
		col-17	1.67716	0.000290163			dumpy, no induction of antimicrobial peptide expression after infection, sick	N.A.	collagen trimer	col-17 encodes a collagen which is expressed in all developmental stages except eggs, like col-15, col-16, and col-20\; collagen genes with this expression pattern may be used for synthesis of cuticles after the L1 stage (e.g., the L4 cuticle).
		col-179	1.40538	4.44301e-08			fat content increased, increased susceptibility to bacterial pathogens, pathogen susceptibility increased	N.A.	anatomical structure development, "defense response to Gram-negative bacterium", "extracellular matrix organization", "extracellular matrix structural constituent", "extracellular matrix", "extracellular space", "innate immune response", "integral component of membrane", "membrane", "structural constituent of cuticle"	N.A.
		col-181	0.503898	5.70216e-07			N.A.	N.A.	anatomical structure development, "integral component of membrane", "membrane", "structural constituent of cuticle"	col-181 is homologous to the human gene PRO ALPHA 1(I) COLLAGEN (COL1A1\; OMIM:120150), which when mutated leads to osteogenesis imperfecta.
		col-184	0.49459	0.000317498			embryonic lethal	N.A.	anatomical structure development, "integral component of membrane", "membrane", "structural constituent of cuticle"	N.A.
		col-41	1.73904	0.000648208			small	N.A.	anatomical structure development, "structural constituent of cuticle"	col-41 encodes a cuticle collagen.
		col-73	1.7968	0.021109			dumpy, no induction of antimicrobial peptide expression after infection	N.A.	anatomical structure development, "integral component of membrane", "membrane", "structural constituent of cuticle"	N.A.
		col-80	0.991267	0.0186225			blistered, increased susceptibility to bacterial pathogens	N.A.	anatomical structure development, "collagen trimer", "structural constituent of cuticle"	N.A.
		col-95	0.931332	0.000374525			N.A.	N.A.	anatomical structure development, "integral component of membrane", "membrane", "structural constituent of cuticle"	col-95 encodes a collagen.
		col-96	1.69476	1.30409e-07			N.A.	N.A.	anatomical structure development, "extracellular matrix organization", "extracellular matrix structural constituent", "extracellular matrix", "extracellular space", "integral component of membrane", "membrane", "structural constituent of cuticle"	N.A.
		cpg-20	-0.621194	0.000704814			N.A.	N.A.	N.A.	N.A.
		cpr-1	-0.686208	7.77616e-06			dauer constitutive, hypoosmotic shock hypersensitive, lethal, life span phenotype	N.A.	cellular anatomical entity, "cysteine-type endopeptidase activity", "cysteine-type peptidase activity", "extracellular space", "hydrolase activity", "lysosome", "peptidase activity", "proteolysis involved in protein catabolic process", "proteolysis"	cpr-1 encodes a cysteine protease of the cathepsin B-like cysteine protease family\; cpr-1 appears to be required for embryogenesis\; cpr-1 is specifically expressed in the gut of all stages except the embryo and around developing embryos in the gonad\; expression of cpr-1 is regulated by three promoter GATA motifs.
		cpr-3	-0.557633	0.0239341			embryonic lethal, hypoosmotic shock hypersensitive, lethal	N.A.	cellular anatomical entity, "cysteine-type endopeptidase activity", "cysteine-type peptidase activity", "extracellular space", "hydrolase activity", "innate immune response", "lysosome", "peptidase activity", "proteolysis involved in protein catabolic process", "proteolysis"	N.A.
		cpt-5	-1.05293	0.0144449			dauer constitutive	N.A.	acyltransferase activity, "carnitine metabolic process", "carnitine O-palmitoyltransferase activity", "fatty acid metabolic process", "mitochondrion", "transferase activity"	N.A.
		crb-1	-0.507494	0.00625102			clear, egg laying defective, intestinal development variant, larval arrest, locomotion variant, organism development variant, paralyzed, sick	lethal, sterile	apical part of cell, "calcium ion binding", "cytoplasm", "establishment or maintenance of epithelial cell apical/basal polarity", "heterophilic cell-cell adhesion via plasma membrane cell adhesion molecules", "integral component of membrane", "membrane", "plasma membrane", "protein-containing complex"	crb-1 encodes a transmembrane protein with EGF-like and laminin repeats homologous to Drosophila CRUMBS\; crb-1 appears to function redundantly with let-413 to effect epithelial polarization\; CRB-1 localizes to cell junctions of non-cuticular epithelia, such as the intestine and the pharynx, near the apical plasma membrane.
		cth-2	-0.501824	2.62043e-06			ectopic expression transgene, germline transgene silencing variant, larval lethal, multivulva, RNAi resistant, somatic transgene silencing variant, transgene expression increased	organism development variant, response to molybdenum cofactor depletion abnormal	carbon-sulfur lyase activity, "catalytic activity", "cellular amino acid biosynthetic process", "cystathionine gamma-lyase activity", "cysteine biosynthetic process via cystathionine", "cysteine biosynthetic process", "cytoplasm", "endoplasmic reticulum", "L-cysteine desulfhydrase activity", "L-cystine L-cysteine-lyase (deaminating)", "lyase activity", "pyridoxal phosphate binding", "transsulfura…	cth-2 encodes a putative cystathionine gamma-lyase\; CTH-2 is orthologous to human CTH (OMIM:607657, mutated in cystathioninuria), extremely similar to its paralog CTH-1, and also paralogous to CBL-1\; either CTH-2, or CTH-1, or both proteins weakly inhibitDHC-1 in vivo\; CTH-2 is expressed in both larval and adult hypodermis, anal depressor muscle, and body wall muscle, as well as in adult vulva…
		cutl-2	-0.875957	0.000673261			N.A.	N.A.	N.A.	N.A.
		cutl-20	-0.647087	0.00232458			transgene expression increased	N.A.	N.A.	N.A.
		cyn-6	-0.536985	0.0223463			N.A.	N.A.	cyclosporin A binding, "cytoplasm", "intracellular membrane-bounded organelle", "isomerase activity", "peptidyl-prolyl cis-trans isomerase activity", "protein folding", "protein peptidyl-prolyl isomerization"	cyn-6 encodes a cyclophilin most similar to human secreted cyclophilin type B isoforms that is functional when expressed in E. coli\; it is expressed in the intestine.
		cyp-13A5	-0.744365	0.014069			cadmium hypersensitive, slow growth	N.A.	heme binding, "iron ion binding", "metal ion binding", "monooxygenase activity", "oxidoreductase activity", "oxidoreductase activity, acting on paired donors, with incorporation or reduction of molecular oxygen"	cyp-13A5 encodes one of ~80 C. elegans cytochrome P450s: membrane-associated, heme-containing NADPH-dependent monooxygenases that catalyze the oxidative metabolism of a variety of exogenous compounds and endogenous substrates\; loss of cyp-13A5 activity in large-scale RNAi screens results in uncoordinated locomotion, decreased and\/or slow growth, and cadmium hypersensitivity.
		cyp-13B2	0.563624	0.0131893			N.A.	N.A.	heme binding, "iron ion binding", "metal ion binding", "monooxygenase activity", "oxidoreductase activity", "oxidoreductase activity, acting on paired donors, with incorporation or reduction of molecular oxygen"	cyp-13B2 encodes one of ~80 C. elegans cytochrome P450s: membrane-associated, heme-containing NADPH-dependent monooxygenases that catalyze the oxidative metabolism of a variety of exogenous compounds and endogenous substrates.
		cyp-25A1	-0.870211	0.0373672			dauer lifespan extended, growth variant	N.A.	heme binding, "integral component of membrane", "iron ion binding", "membrane", "metal ion binding", "monooxygenase activity", "oxidoreductase activity", "oxidoreductase activity, acting on paired donors, with incorporation or reduction of molecular oxygen"	cyp-25A1 encodes one of ~80 C. elegans cytochrome P450s: membrane-associated, heme-containing NADPH-dependent monooxygenases that catalyze the oxidative metabolism of a variety of exogenous compounds and endogenous substrates.
		cyp-33C8	1.29484	3.70893e-08			long defecation cycle	N.A.	cytoplasm, "heme binding", "intracellular membrane-bounded organelle", "iron ion binding", "metal ion binding", "monooxygenase activity", "organic acid metabolic process", "oxidoreductase activity", "oxidoreductase activity, acting on paired donors, with incorporation or reduction of molecular oxygen", "oxidoreductase activity, acting on paired donors, with incorporation or reduction of molecular…	N.A.
		cyp-33E1	-0.538803	0.0044756			long defecation cycle	N.A.	cytoplasm, "heme binding", "intracellular membrane-bounded organelle", "iron ion binding", "metal ion binding", "monooxygenase activity", "organic acid metabolic process", "oxidoreductase activity", "oxidoreductase activity, acting on paired donors, with incorporation or reduction of molecular oxygen", "oxidoreductase activity, acting on paired donors, with incorporation or reduction of molecular…	N.A.
		cyp-34A8	0.729584	0.00782122			N.A.	N.A.	cytoplasm, "heme binding", "intracellular membrane-bounded organelle", "iron ion binding", "metal ion binding", "monooxygenase activity", "organic acid metabolic process", "oxidoreductase activity", "oxidoreductase activity, acting on paired donors, with incorporation or reduction of molecular oxygen", "oxidoreductase activity, acting on paired donors, with incorporation or reduction of molecular…	N.A.
		cyp-34A9	-1.12375	1.87515e-07			life span phenotype, metabolite content decreased, short defecation cycle	N.A.	cytoplasm, "heme binding", "intracellular membrane-bounded organelle", "iron ion binding", "metal ion binding", "monooxygenase activity", "organic acid metabolic process", "oxidoreductase activity", "oxidoreductase activity, acting on paired donors, with incorporation or reduction of molecular oxygen", "oxidoreductase activity, acting on paired donors, with incorporation or reduction of molecular…	N.A.
		D1005.2	-0.704832	0.0334079			N.A.	N.A.	cytoplasm, "glycogen biosynthetic process", "glycogen metabolic process", "nucleotidyltransferase activity", "transferase activity", "UDP-glucose metabolic process", "uridylyltransferase activity", "UTP:glucose-1-phosphate uridylyltransferase activity"	N.A.
		D1054.5	-0.554681	0.0328703			variable cell division timing	N.A.	N.A.	N.A.
		D1086.2	1.43578	4.17795e-09			N.A.	N.A.	N.A.	N.A.
		D1086.5	-0.966096	2.67213e-07			N.A.	N.A.	N.A.	N.A.
		dach-1	0.621068	0.00206171			short defecation cycle	N.A.	cytoplasm, "heme binding", "intracellular membrane-bounded organelle", "iron ion binding", "metal ion binding", "monooxygenase activity", "organic acid metabolic process", "oxidoreductase activity", "oxidoreductase activity, acting on paired donors, with incorporation or reduction of molecular oxygen", "oxidoreductase activity, acting on paired donors, with incorporation or reduction of molecular…	N.A.
		dct-16	-0.720829	6.73782e-06			N.A.	N.A.	N.A.	N.A.
		dct-8	-1.09885	0.00789842			N.A.	N.A.	N.A.	N.A.
		ddo-1	-1.08317	0.000218404			N.A.	fertility reduced, hatching variant, reduced brood size	cytoplasm, "D-amino acid catabolic process", "D-amino acid metabolic process", "D-amino-acid oxidase activity", "D-aspartate oxidase activity", "D-glutamate oxidase activity", "FAD binding", "obsolete oxidation-reduction process", "oxidoreductase activity", "peroxisome"	ddo-1 encodes a D-aspartate oxidase (DASPO), paralogous to DDO-2 and DDO-3\; recombinant DDO-1 has DASPO acvitity on acidic D-amino acid substrates (e.g., D-aspartate, D-glutamate, or N-methyl-D-aspartate\/NMDA), with highest catalytic efficiency on D-glutamate\; since the C-terminal residues of DDO-1 match the PTS1 consensus sequence, DDO-1 is predicted to be peroxisomal.
		ddr-1	-0.729624	0.0163538			lysosome-related organelle morphology variant, RAB-11 recycling endosome morphology variant, transgene subcellular localization variant	N.A.	ATP binding, "axon", "cell projection", "collagen binding", "collagen-activated tyrosine kinase receptor signaling pathway", "integral component of membrane", "integral component of plasma membrane", "membrane", "motor neuron axon guidance", "nervous system development", "nucleotide binding", "peptidyl-tyrosine phosphorylation", "perikaryon", "plasma membrane", "positive regulation of axon regene…	The C25F6.4 gene encodes a protein tyrosine kinase homolog that is also homologous to human RS1.
		ddr-2	-0.612113	0.00870883			organism development variant	axon outgrowth variant, axon regeneration defective	ATP binding, "axon", "cell projection", "collagen binding", "collagen-activated tyrosine kinase receptor signaling pathway", "integral component of membrane", "integral component of plasma membrane", "interneuron axon guidance", "kinase activity", "membrane", "motor neuron axon guidance", "nervous system development", "nucleotide binding", "peptidyl-tyrosine phosphorylation", "perikaryon", "phosp…	F11D5.3 encodes a putative tyrosine kinase homologous to human RS1 (OMIM:312700, mutated in juvenile X-linked retinoschisis).
		dhp-1	-0.574819	0.00964961			N.A.	N.A.	cytoplasm, "dihydropyrimidinase activity", "hydrolase activity", "hydrolase activity, acting on carbon-nitrogen (but not peptide) bonds", "hydrolase activity, acting on carbon-nitrogen (but not peptide) bonds, in cyclic amides", "metal ion binding", "nucleobase catabolic process", "nucleus", "pyrimidine nucleobase catabolic process"	dhp-1 encodes a homolog of the human gene DPYS, which when mutated leads to dihydropyrimidinuria (OMIM:222748).
		dhp-2	-0.538951	0.0431246			N.A.	N.A.	cytoplasm, "dihydropyrimidinase activity", "hydrolase activity", "hydrolase activity, acting on carbon-nitrogen (but not peptide) bonds", "hydrolase activity, acting on carbon-nitrogen (but not peptide) bonds, in cyclic amides", "metal ion binding", "nucleobase catabolic process", "pyrimidine nucleobase catabolic process"	The dhp-2 gene encodes an ortholog of the human gene DIHYDROPYRIMIDINASE (DPYS), which when mutated leads to dihydropyrimidinuria (OMIM:222748).
		dhs-7	-2.60242	3.15283e-07			N.A.	N.A.	cytoplasm, "regulation of reactive oxygen species metabolic process"	N.A.
		dlhd-1	-1.18437	0.0116938			N.A.	N.A.	hydrolase activity	N.A.
		dod-19	0.500923	0.000748769			dauer lifespan extended, life span phenotype	shortened life span	innate immune response, "membrane raft"	N.A.
		dos-1	-0.743832	0.0345163			N.A.	octanol chemotaxis defective	extracellular space, "Notch binding", "positive regulation of Notch signaling pathway"	dos-1 encodes an unfamilar protein with no clear orthologs outside of nematodes\; DOS-1 is paralogous to OSM-7, K02F3.7, and ZK507.4, has a predicted signal sequence with 12 conserved cysteine residues, and may be secreted\; DOS-1 has no obvious function in mass RNAi assays.
		dpf-6	-0.765818	0.0136672			N.A.	N.A.	aminopeptidase activity, "hydrolase activity", "integral component of membrane", "membrane", "peptidase activity", "plasma membrane", "proteolysis", "serine-type peptidase activity"	N.A.
		dpsm-1	1.01113	2.8707e-06			lethal, reduced brood size	N.A.	N.A.	N.A.
		dpy-13	1.52938	0.00669465			alae morphology variant, cuticle morphology variant, dumpy, locomotion variant, organism morphology variant, roller, short, small	annulae morphology variant, dumpy, pattern of transgene expression variant	anatomical structure development, "collagen and cuticulin-based cuticle extracellular matrix", "collagen trimer", "cuticle development involved in collagen and cuticulin-based cuticle molting cycle", "structural constituent of cuticle"	dpy-13 encodes a member of the collagen superfamily containing 20 copies of the collagen triple helix repeat\; transcipt levels oscillate, peaking once during each larval stage.
		dpy-4	1.7657	5.72783e-05			dumpy, larval lethal, locomotion variant, no induction of antimicrobial peptide expression after infection, reduced brood size	annulae morphology variant, dumpy, pattern of transgene expression variant	anatomical structure development, "cuticle development involved in collagen and cuticulin-based cuticle molting cycle", "extracellular matrix organization", "extracellular matrix structural constituent", "extracellular matrix", "extracellular space", "integral component of membrane", "membrane", "structural constituent of cuticle"	dpy-4 encodes a cuticle collagen\; dpy-4 activity is required for normal body morphology, locomotion, and larval development.
		dpy-5	1.39099	0.0310093			alae morphology variant, cuticle morphology variant, dumpy, exploded through vulva, larval arrest	alae morphology variant, annulae morphology variant, antibody staining variant, body morphology variant, cuticle morphology variant, dumpy, levamisole hypersensitive, organism oxidative stress response hypersensitive, pattern of transgene expression variant, transgene subcellular localization variant	anatomical structure development, "collagen and cuticulin-based cuticle development", "collagen and cuticulin-based cuticle extracellular matrix", "collagen trimer", "cuticle development involved in collagen and cuticulin-based cuticle molting cycle", "post-embryonic body morphogenesis", "regulation of multicellular organism growth", "structural constituent of collagen and cuticulin-based cuticle…	dpy-5 encodes a Group I cuticle procollagen\; dpy-5 activity is required for wild-type body length, cuticle structure (width of the annuli), postembryonic growth rates, and reproduction\; dpy-5 is described as an intermediate collagen gene, as its mRNA, which is present in all larval stages, adults, and dauer larvae, increases in abudance two hours prior to the secretion of each new cuticle\; a d…
		dpyd-1	-0.612916	0.000242425			N.A.	N.A.	4 iron, 4 sulfur cluster binding, "beta-alanine biosynthetic process", "cytoplasm", "cytosol", "dihydropyrimidine dehydrogenase (NADP+) activity", "iron-sulfur cluster binding", "metal ion binding", "NADP binding", "nucleotide binding", "oxidoreductase activity", "oxidoreductase activity, acting on the CH-CH group of donors", "thymidine catabolic process", "thymine catabolic process", "uracil bin…	dpyd-1 encodes the C. elegans ortholog of human DihydroPYrimidine Dehydrogenase (DPYD), which when mutated leads to thymine-uraciluria (OMIM:274270)\; DPYD-1 is the first and rate-limiting enzyme for uracil and thymine metabolism to 5,6-dihydrouracil and 5,6-dihydrothymine, respectively, and in humans, functions in metabolism of the anti-cancer pyrimidine antagonist 5-fluorouracil (5-FU)\; in C. …
		drd-5	-0.633481	0.0396766			N.A.	N.A.	integral component of membrane, "intracellular membrane-bounded organelle", "membrane", "oxidoreductase activity", "steroid dehydrogenase activity", "steroid metabolic process"	N.A.
		E02H4.4	-1.72679	0.00246636			N.A.	N.A.	extracellular region	N.A.
		E02H4.7	-1.11441	4.28167e-09			N.A.	N.A.	N.A.	N.A.
		E04F6.15	-1.40105	0.00293891			N.A.	N.A.	N.A.	N.A.
		efn-2	-0.913711	0.0494734			inhibition of oocyte maturation variant, inhibition of ovulation variant	cell corpse number decreased, distal tip cell migration variant	axon guidance, "ephrin receptor binding", "ephrin receptor signaling pathway", "membrane", "plasma membrane"	N.A.
		egl-15	-0.613348	0.0371057			aldicarb resistant, axon guidance variant, cell development variant, cell secretion variant, egg laying defective, egg laying variant, embryonic lethal, engulfment variant, extended life span, locomotion variant, myopodia present, organism development variant, pattern of transgene expression variant, posterior reversed vulval lineage, protein degradation variant, protein expression variant, protr…	amplitude of sinusoidal movement variant, antibody staining increased, axon midline crossing variant, backward locomotion variant, backward point velocity decreased, bag of worms, bloated, body posture amplitude variant, body posture wavelength increased, coiling frequency decreased, egg laying defective, egg laying imipramine resistant, egg laying levamisole resistant, egg laying phentolamine re…	ATP binding, "cell migration", "digestive tract morphogenesis", "fibroblast growth factor receptor signaling pathway", "integral component of membrane", "integral component of plasma membrane", "kinase activity", "membrane", "metal ion binding", "muscle cell cellular homeostasis", "muscle organ development", "nematode larval development", "nucleotide binding", "oviposition", "peptidyl-tyrosine ph…	egl-15 encodes the sole C. elegans fibroblast growth factor receptor and is orthologous to the vertebrate FGFRs (FGFR1-4)\; egl-15 is required for several processes including fluid homeostasis and sex myoblast (SM) migration, which is essential for proper development of the egg-laying system\; phosphorylation of the SAX-7 L1CAM is dependent upon EGL-15 activity and inhibits colocalization of SAX-…
		egl-43	-1.27733	0.0133417			actin cytoskeleton dynamics phenotype, anchor cell invasion variant, blistered, cell development variant, cell fate specification variant, early larval arrest, egg laying defective, egg laying variant, exploded through vulva, gonad development variant, maternal sterile, multiple anchor cells, multivulva, pattern of transgene expression variant, protein degradation variant, protruding vulva, recep…	antibody staining reduced, egg laying defective, egg laying imipramine resistant, HSN migration variant, lethal, male mating efficiency reduced, neuron development variant, sterile, transient bloating	DNA-binding transcription activator activity, RNA polymerase II-specific, "DNA-binding transcription factor activity", "metal ion binding", "negative regulation of transcription by RNA polymerase II", "nervous system development", "nucleus", "positive regulation of transcription by RNA polymerase II", "regulation of cell fate specification", "regulation of cell migration", "regulation of mitotic …	egl-43 encodes a zinc finger protein that affects HSN cell migration and development of the phasmid neurons\; expressed in the HSN and phasmid neurons.
		elo-6	-0.725724	0.000753013			chemical hypersensitive, larval arrest, lipid composition variant, slow growth	N.A.	cellular biosynthetic process, "cellular lipid metabolic process", "fatty acid biosynthetic process", "fatty acid elongase activity", "fatty acid elongation, monounsaturated fatty acid", "fatty acid elongation, polyunsaturated fatty acid", "fatty acid elongation, saturated fatty acid", "fatty acid metabolic process", "integral component of endoplasmic reticulum membrane", "integral component of m…	The elo-6 gene encodes a paralog of elo-1 and elo-2, each of which encodes a polyunsaturated fatty acid (PUFA) elongase\; ELO-6 may be required for a normally high growth rate.
		elt-2	-0.68741	0.000774908			avoids bacterial lawn, clear, cytoplasmic processing body variant, developmental delay, early larval lethal, foraging behavior variant, gene expression level reduced, gene expression variant, gut obstructed, intestinal cell morphology variant, intestinal development variant, intestinal morphology variant, L1 arrest, larval arrest, lethal, locomotion variant, male tail morphology variant, maternal…	lethal, sterile	cell differentiation, "cell fate commitment", "defense response to Gram-negative bacterium", "determination of adult lifespan", "digestion", "DNA binding", "DNA-binding transcription factor activity", "DNA-binding transcription factor activity, RNA polymerase II-specific", "double-stranded DNA binding", "endoderm development", "enzyme inhibitor activity", "innate immune response", "metal ion bind…	elt-2 encodes a GATA-type transcription factor most similar to the vertebrate GATA4-6 transcription factors required for cardiac and endoderm development (OMIM:601656, 600576)\; in C. elegans, ELT-2 is required redundantly with ELT-7 for initiating and maintaining terminal differentiation of the intestine and for regulating the intestinal innate immune respone\; ELT-2 is expressed solely in the i…
		ent-4	-1.69595	0.0206433			no induction of antimicrobial peptide expression after infection	N.A.	integral component of membrane, "membrane", "nucleoside transmembrane transport", "nucleoside transmembrane transporter activity", "plasma membrane"	N.A.
		ent-7	-0.686866	0.0214752			N.A.	N.A.	integral component of membrane, "membrane", "nitrogen compound transport", "nucleoside transmembrane transport", "nucleoside transmembrane transporter activity", "organic substance transport", "plasma membrane", "regulation of biological quality", "transmembrane transporter activity"	N.A.
		epic-1	0.62754	0.00083261			aldicarb resistant, slow growth, transgene expression increased	N.A.	N.A.	N.A.
		exc-13	0.725376	0.0082788			locomotion variant	N.A.	extracellular region	N.A.
		exc-5	-0.571544	0.0403354			locomotion variant, organism morphology variant	endosome localization variant, excretory canal morphology variant, lethal, sterile	actin cytoskeleton, "apical cortex", "apical part of cell", "cell body", "cell morphogenesis", "cell projection", "cytoplasm", "cytoskeleton organization", "cytoskeleton", "epithelial cell development", "filopodium assembly", "guanyl-nucleotide exchange factor activity", "metal ion binding", "positive regulation of actin filament binding", "regulation of catalytic activity", "regulation of tube s…	exc-5 encodes a protein orthologous to human FGD1 which is a guanine nucleotide exchange factor (GEF) for the Rho GTPase, Cdc-42\; exc-5 is involved in the morphogenesis and structural organization of the excretory cell and is predominantly expressed in the excretory cell during development.
		F01D5.8	-0.595772	0.0226334			N.A.	N.A.	endosome membrane, "hydrolase activity", "palmitoyl-(protein) hydrolase activity", "plasma membrane", "protein depalmitoylation"	N.A.
		F08F3.4	-0.826404	2.63749e-06			N.A.	N.A.	innate immune response, "L-threonine 3-dehydrogenase activity", "threonine catabolic process"	N.A.
		F10A3.17	0.631909	0.00435294			N.A.	N.A.	N.A.	N.A.
		F11A10.5	-0.534402	0.0118453			dumpy, larval arrest, larval lethal, lethal, reduced brood size, shortened life span, small, sterile	N.A.	integral component of membrane, "membrane"	N.A.
		F11A5.9	-0.522036	1.50091e-05			N.A.	N.A.	integral component of membrane, "membrane", "transmembrane transport", "transmembrane transporter activity"	N.A.
		F13D11.3	-0.727488	0.0122703			N.A.	N.A.	dephosphorylation, "protein dephosphorylation", "protein tyrosine/serine/threonine phosphatase activity"	N.A.
		F14H12.3	1.84881	5.38719e-05			N.A.	N.A.	N.A.	N.A.
		F15B9.6	-1.24168	0.000141368			N.A.	N.A.	integral component of membrane, "membrane"	N.A.
		F15E6.3	-0.645053	0.0178887			maternal sterile	N.A.	N.A.	N.A.
		F16C3.2	-0.691175	0.000177117			dauer lifespan extended, transgene expression reduced	N.A.	N.A.	N.A.
		F16F9.1	-0.914292	0.00899236			N.A.	N.A.	integral component of membrane, "lysosomal membrane", "membrane", "metal ion binding", "zinc ion binding"	N.A.
		F16H6.10	0.978104	0.0232732			N.A.	N.A.	innate immune response	N.A.
		F17A9.5	-0.672053	0.00177801			N.A.	N.A.	FMN binding, "oxidoreductase activity"	N.A.
		F17C11.12	-0.518988	0.023828			N.A.	N.A.	integral component of membrane, "membrane", "transmembrane transport", "transmembrane transporter activity"	N.A.
		F18A11.3	-0.506414	0.04648			N.A.	N.A.	N.A.	N.A.
		F19B2.5	2.18309	0.00253567			N.A.	N.A.	ATP binding, "ATP-dependent chromatin remodeler activity", "chromatin remodeling"	N.A.
		F20D6.5	-0.539222	0.0459473			N.A.	N.A.	N.A.	N.A.
		F20G2.5	-1.75419	0.0350619			pathogen susceptibility increased	N.A.	defense response to Gram-negative bacterium, "innate immune response"	N.A.
		F21C10.10	-0.882187	1.6822e-09			transgene expression increased	N.A.	mitochondrion	N.A.
		F22H10.2	1.07247	0.00504841			N.A.	lethal, sterile	innate immune response, "stress response to metal ion"	N.A.
		F25E5.5	3.35008	0.0393796			N.A.	N.A.	N.A.	This gene encodes a protein containing an F-box, a motif predicted to mediate protein-protein interactions either with homologs of yeast Skp-1p or with other proteins.
		F25E5.8	-0.669324	2.8707e-06			N.A.	N.A.	N.A.	N.A.
		F27B3.6	0.834499	0.028695			N.A.	N.A.	N.A.	N.A.
		F27D9.7	0.716219	0.0392839			N.A.	N.A.	integral component of membrane, "membrane protein ectodomain proteolysis", "membrane", "metalloendopeptidase activity", "metallopeptidase activity", "proteolysis"	N.A.
		F29C6.1	0.562542	0.00858631			germ cell compartment morphology variant, gonad morphology variant, maternal sterile, multiple nuclei oocyte, nuclear appearance variant, nuclei enlarged	N.A.	N.A.	N.A.
		F31C3.6	-0.829952	0.0234352			embryonic lethal, embryonic lethal late emb, larval arrest, late embryonic arrest, locomotion variant, organism morphology variant, pattern of transgene expression variant, protruding vulva, receptor mediated endocytosis defective	N.A.	cell cortex, "integral component of membrane", "membrane"	N.A.
		F31F7.1	-1.80788	9.7828e-05			embryonic lethal	N.A.	innate immune response, "transferase activity"	N.A.
		F32D1.3	-0.99676	0.0109537			N.A.	N.A.	dolichyl-phosphate-mannose-protein mannosyltransferase activity, "endoplasmic reticulum membrane", "endoplasmic reticulum", "glycosyltransferase activity", "integral component of membrane", "mannosyltransferase activity", "membrane", "protein glycosylation", "protein O-linked mannosylation", "transferase activity"	N.A.
		F33H12.7	1.61257	0.038244			dauer lifespan extended	N.A.	N.A.	N.A.
		F35B3.7	-0.790109	0.00566604			N.A.	N.A.	cytoplasm	N.A.
		F35E8.10	-1.19748	0.0153805			N.A.	N.A.	N.A.	N.A.
		F35H8.2	-0.913891	0.016803			N.A.	N.A.	glycosyltransferase activity, "Golgi membrane", "integral component of membrane", "membrane", "transferase activity"	N.A.
		F36G9.7	-1.53015	1.79307e-06			N.A.	N.A.	integral component of membrane, "membrane"	N.A.
		F37C4.6	-0.588506	4.47246e-05			N.A.	N.A.	oxidoreductase activity	N.A.
		F41E6.5	-0.96928	1.34954e-14			N.A.	N.A.	FMN binding, "oxidoreductase activity", "peroxisome"	N.A.
		F42A10.7	-0.782134	0.0111813			N.A.	N.A.	N.A.	N.A.
		F43C9.2	-0.658677	0.000886538			N.A.	N.A.	calcium ion binding	N.A.
		F43H9.4	-0.927532	0.0395238			N.A.	N.A.	acyltransferase activity, "glycine N-acyltransferase activity", "mitochondrion", "N-acyltransferase activity", "transferase activity"	N.A.
		F45E1.4	0.778821	2.93234e-12			N.A.	N.A.	cytosol, "dephosphorylation", "DNA repair", "phosphoglycolate phosphatase activity"	N.A.
		F46C5.1	-1.62021	1.0483e-13			N.A.	N.A.	integral component of membrane, "membrane"	N.A.
		F46G10.1	-0.50925	0.024903			N.A.	N.A.	protein binding, "protein homooligomerization"	N.A.
		F47E1.4	-0.886586	0.0106517			embryonic lethal	N.A.	integral component of membrane, "integral component of plasma membrane", "ion transport", "membrane", "plasma membrane", "sodium-independent organic anion transmembrane transporter activity", "sodium-independent organic anion transport", "transmembrane transport"	N.A.
		F48G7.4	1.01315	2.26454e-07			N.A.	N.A.	N.A.	N.A.
		F49C12.7	-1.46704	2.90939e-07			N.A.	N.A.	N.A.	N.A.
		F52E4.5	0.915536	0.000304176			N.A.	N.A.	N.A.	N.A.
		F53A9.8	-0.692982	0.0162965			bacterially unswollen	N.A.	defense response to Gram-positive bacterium	N.A.
		F53B2.8	0.930862	1.06651e-07			N.A.	N.A.	N.A.	N.A.
		F54C1.1	-1.48833	0.000205723			N.A.	N.A.	glucuronosyltransferase activity, "glycosyltransferase activity", "integral component of membrane", "membrane", "transferase activity", "UDP-glycosyltransferase activity"	N.A.
		F55G1.15	-1.32116	0.0403875			N.A.	N.A.	integral component of membrane, "membrane"	N.A.
		F56D2.5	0.978991	0.00042767			N.A.	N.A.	cytoplasm, "innate immune response", "metal ion binding", "nucleus", "positive regulation of proteasomal ubiquitin-dependent protein catabolic process", "protein polyubiquitination", "protein ubiquitination", "transferase activity", "ubiquitin conjugating enzyme binding", "ubiquitin ligase complex", "ubiquitin protein ligase activity", "ubiquitin-dependent protein catabolic process", "ubiquitin-p…	N.A.
		F56D5.5	0.521746	0.0259019			extended life span, paraquat resistant	N.A.	N.A.	N.A.
		F57G8.7	3.35783	4.78247e-13			N.A.	N.A.	N.A.	N.A.
		F58G6.9	1.62083	0.0241545			copper hypersensitive	N.A.	cellular copper ion homeostasis, "copper ion transmembrane transport", "copper ion transmembrane transporter activity", "copper ion transport", "integral component of membrane", "ion transport", "membrane", "plasma membrane"	N.A.
		F59B10.4	0.586808	0.0382787			N.A.	N.A.	integral component of membrane, "membrane"	N.A.
		F59C6.16	-0.669006	0.0272953			N.A.	N.A.	N.A.	N.A.
		F59E12.15	-0.556678	0.0358256			embryonic lethal	N.A.	ATP binding, "cytoplasm", "histone kinase activity (H3-T3 specific)", "intracellular signal transduction", "kinase activity", "mitotic cell cycle", "nucleotide binding", "nucleus", "phosphorylation", "protein kinase activity", "protein phosphorylation"	N.A.
		F59E12.6	-0.589766	0.0215881			N.A.	N.A.	cysteine-type deubiquitinase activity, "proteasome binding", "proteasome-mediated ubiquitin-dependent protein catabolic process", "protein deubiquitination", "regulation of proteasomal protein catabolic process"	N.A.
		far-7	-0.579559	8.18426e-07			N.A.	N.A.	cytoplasm, "lipid binding", "oleic acid binding"	N.A.
		fasn-1	-0.521903	0.00155859			antimicrobial gene expression increased, apoptosis fails to occur, apoptosis reduced, asymmetric cell division defective early emb, cell membrane organization biogenesis variant, chromosome condensation variant, diet induced life span variant, diplotene absent during oogenesis, embryo osmotic integrity defective early emb, embryonic arrest, embryonic lethal, embryonic polarity variant, fat conten…	eggshell formation variant, embryo osmotic integrity defective early emb, embryonic arrest, embryonic lethal, gonad development variant, larval arrest, male mating defective, reduced brood size	(3R)-hydroxymyristoyl-[acyl-carrier-protein] dehydratase activity, "3-hydroxyacyl-[acyl-carrier-protein] dehydratase activity", "3-hydroxydecanoyl-[acyl-carrier-protein] dehydratase activity", "3-hydroxyoctanoyl-[acyl-carrier-protein] dehydratase activity", "3-hydroxypalmitoyl-[acyl-carrier-protein] dehydratase activity", "3-oxoacyl-[acyl-carrier-protein] reductase (NADPH) activity", "3-oxoacyl-[…	fasn-1 encodes a fatty acid synthase, orthologous to human FASN (OMIM:600212)\; CEP-1 is required for fully normal fasn-1 expression in vivo\; CEP-1 drives transcription of luciferase reporters whose promoters contains either of two putative CEP-1 binding sites (FAS-T1 and FAS-T2) found in the fasn-1 gene, and this activity is partially lost bymutation of conserved CEP-1 residues (R298 or H310)\;…
		fbxa-60	1.03621	0.000802585			N.A.	N.A.	innate immune response, "PERK-mediated unfolded protein response"	This gene encodes a protein containing an F-box, a motif predicted to mediate protein-protein interactions either with homologs of yeast Skp-1p or with other proteins\; this gene's encoded protein also contains an FTH\/DUF38 motif, which may also mediate protein-protein interaction.
		fbxa-72	2.28398	7.72624e-20			N.A.	N.A.	N.A.	N.A.
		fbxb-57	0.63306	0.0324453			N.A.	N.A.	N.A.	This gene encodes a protein containing an F-box, a motif predicted to mediate protein-protein interactions either with homologs of yeast Skp-1p or with other proteins.
		fbxb-65	0.823057	0.0066468			N.A.	N.A.	N.A.	This gene encodes a protein containing an F-box, a motif predicted to mediate protein-protein interactions either with homologs of yeast Skp-1p or with other proteins.
		fbxb-92	0.843471	0.0325432			N.A.	N.A.	N.A.	N.A.
		fipr-22	1.3499	8.18426e-07			N.A.	N.A.	innate immune response	N.A.
		fkb-4	-1.02488	0.0449148			organism development variant	N.A.	endoplasmic reticulum, "isomerase activity", "peptidyl-prolyl cis-trans isomerase activity", "protein folding"	fkb-4 encodes a peptidylprolyl cis\/trans isomerase homologous to mammalian FK506 immunosuppressant-binding protein 9\; FKB-4 expression is positively regulated by signaling through the DAF-2 insulin receptor-like pathway and in part, through the activity of the DAF-16 fork-head transcription factor suggesting that FKB-4 could play a role in metabolism and longevity\; as loss of FKB-4 function vi…
		fkh-3	0.522713	0.0192965			N.A.	N.A.	anatomical structure morphogenesis, "cell differentiation", "DNA binding", "DNA-binding transcription factor activity", "DNA-binding transcription factor activity, RNA polymerase II-specific", "nucleus", "regulation of transcription by RNA polymerase II", "regulation of transcription, DNA-templated", "RNA polymerase II cis-regulatory region sequence-specific DNA binding", "RNA polymerase II trans…	fkh-3 encodes one of 15 C. elegans forkhead transcription factors\; triply mutant animals with reduced activity of fkh-3, fkh-4, and fkh-5 show reduced expression of 21U-RNA transcripts\; in vitro, FKH-3 binds a consensus regulatory element found upstream of 21U-RNAs\; an FKH-3 reporter fusion is expressed in most, but not all, cells of the early embryo from the 20- to the 200-cell stage.
		fkh-4	0.581702	0.0319545			N.A.	N.A.	anatomical structure morphogenesis, "cell differentiation", "DNA binding", "DNA-binding transcription factor activity", "DNA-binding transcription factor activity, RNA polymerase II-specific", "nucleus", "regulation of transcription by RNA polymerase II", "regulation of transcription, DNA-templated", "RNA polymerase II cis-regulatory region sequence-specific DNA binding", "sequence-specific DNA b…	fkh-4 encodes a member of the forkhead domain transcription factor family\; triply mutant animals with reduced activity of fkh-3, fkh-4, and fkh-5 show reduced expression of 21U-RNA transcripts.
		fkh-6	-0.842282	0.00806422			blistered, egg laying variant, exploded through vulva, germ cell compartment morphology variant, gonad development variant, gonad morphology variant, male gonad development variant, male somatic gonad development variant, maternal sterile, nuclear appearance variant, pattern of transgene expression variant, protruding vulva, receptor mediated endocytosis defective, reduced brood size, sex determi…	male gonad morphology variant, missing gonad arms	anatomical structure morphogenesis, "cell differentiation", "DNA binding", "DNA-binding transcription factor activity", "DNA-binding transcription factor activity, RNA polymerase II-specific", "gonad development", "male germ-line sex determination", "male gonad development", "nucleus", "regulation of transcription by RNA polymerase II", "regulation of transcription, DNA-templated", "RNA polymeras…	fkh-6 encodes one of 15 C. elegans forkhead transcription factors\; fkh-6 is required for several aspects of male gonadogenesis including asymmetric cell division, cell migration and sex determination and appears to act downstream of tra-1\; FKH-6 is specifically expressed in the gonad of both sexes during L1\; expression is hermaphrodite specific during L4 and adult stages in spermatheca and she…
		fln-2	-1.50213	0.00879081			body wall muscle sarcomere morphology variant, embryonic lethal, exploded through vulva, locomotion variant, mitochondria alignment variant, molt defect, protein expression reduced, slow growth	pathogen infected pharynx decrease	actin cytoskeleton organization, "actin filament binding", "cellular anatomical entity"	N.A.
		flp-10	-0.693665	8.69271e-09			N.A.	amplitude of sinusoidal movement variant, backing increased, backward point velocity increased, body posture amplitude decreased, coiling frequency decreased, forward locomotion increased, forward point velocity increased, frequency of body bend variant, head bend angle decreased, nose movement variant, path curvature decreased, pausing decreased, pheromone induced dauer formation defective, roam…	negative regulation of oviposition, "negative regulation of turning behavior involved in mating", "thigmotaxis"	flp-10 encodes a FMRFamide-related neuropeptide\; in males, flp-10 activity is required for a sensory transduction pathway that negatively regulates the frequency of certain substeps of turning behavior during mating\; a flp-10::gfp reporter is expressed in a number of neurons including AIM, ASI, AUA, BAG, BDU, DVB, PQR, PVR, and URX, and in the vulD cells.
		flp-17	-0.537403	0.0300267			N.A.	backing decreased, backward point velocity increased, body posture amplitude decreased, coiling frequency increased, fat content reduced, forward locomotion increased, forward point velocity increased, frequency of body bend variant, head bend angle variant, neuron activation variant, nose movement increased, path curvature decreased, pausing decreased, pheromone induced dauer formation defective…	extracellular region, "negative regulation of oviposition", "neuron projection", "neuronal cell body", "neuropeptide signaling pathway"	flp-17 encodes a FMRFamide-related neuropeptide\; FLP-17 displays potent excitatory activity on pharyngeal muscle pumping\; a flp-17::gfp promoter fusion is expressed in the ciliated BAG neuron and M5 pharyngeal motoneuron, as well as in male-specific rays R1B, R5B, and R7B.
		fmo-2	-1.25106	2.66576e-07			pathogen susceptibility increased	N.A.	cytoplasm, "endoplasmic reticulum membrane", "endoplasmic reticulum", "flavin adenine dinucleotide binding", "integral component of membrane", "intracellular membrane-bounded organelle", "lipid metabolic process", "membrane", "monooxygenase activity", "N,N-dimethylaniline monooxygenase activity", "NAD(P)H oxidase H2O2-forming activity", "NADP binding", "oxidoreductase activity"	fmo-2 encodes a flavin-containing monoxygenase homologous to human FMO1, FMO2, and FMO3 (OMIM:602079, mutated in trimethylaminuria).
		folt-2	1.92269	0.0114148			N.A.	N.A.	folic acid binding, "integral component of membrane", "membrane", "plasma membrane", "transmembrane transport", "vitamin transmembrane transport", "vitamin transmembrane transporter activity", "vitamin transport"	folt-2 encodes a putative folate transporter\; FOLT-2 is orthologous to the human folate transporters SLC19A1, SLC19A2, and SLC19A3 (Solute Carrier Family 19 (thiamine transporter), Member 1, 2 or 3)\; heterologously expressed FOLT-2 does not significantly transport folate\; FOLT-2 does not seem to have any obvious function, perhaps because of genetic redundancy with its paralogs, FOLT-1 and FOLT…
		ftn-1	-1.98287	9.0088e-17			embryonic lethal, extended life span, iron homeostasis variant, life span phenotype, organism oxidative stress resistant, organism oxidative stress response hypersensitive	shortened life span	cellular iron ion homeostasis, "cytoplasm", "ferric iron binding", "ferrous iron binding", "ferroxidase activity", "identical protein binding", "intracellular sequestering of iron ion", "iron ion transport", "metal ion binding", "oxidoreductase activity", "protein binding"	ftn-1 encodes one of two C. elegans ferritin heavy chain homologs\; ftn-1 activity is essential for normal lifespan under iron stress conditions and, in addition, has been reported to be essential for embryogenesis\; an ftn-1::gfp reporter is expressed in the intestine at all stages of development and its expression, as well as that of ftn-1 mRNA, increases under iron stress conditions and in the…
		gba-1	-0.647762	0.00305966			N.A.	N.A.	glucosylceramidase activity, "glucosylceramide catabolic process", "hydrolase activity", "lipid metabolic process", "sphingolipid metabolic process"	N.A.
		gba-4	-0.865329	2.53737e-07			N.A.	N.A.	glucosylceramidase activity, "glucosylceramide catabolic process", "hydrolase activity", "lipid metabolic process", "sphingolipid metabolic process"	The Y4C6B.6 gene encodes a homolog of the human gene GLCM, which when mutated leads to Gaucher disease type I (OMIM:230800).
		gem-1	-0.652201	0.000526188			N.A.	N.A.	integral component of membrane, "membrane", "monocarboxylic acid transmembrane transporter activity", "monocarboxylic acid transport", "plasma membrane", "transmembrane transport", "transmembrane transporter activity"	N.A.
		ges-1	-0.902176	1.35609e-11			life span phenotype	electrophoretic variant protein, enzyme activity reduced	carboxylic ester hydrolase activity, "cellular catabolic process", "endoplasmic reticulum lumen", "endoplasmic reticulum", "hydrolase activity", "methyl indole-3-acetate esterase activity", "peroxisome"	ges-1 encodes a gut-specific type B carboxylesterase\; by homology, GES-1 hydrolyzes carboxylic ester substrates to yield an alcohol and a carboxylic anion, however, loss of GES-1 activity via mutation or RNAi does not result in any obvious abnormalities\; GES-1 is expressed solely in the intestinal, or E, lineage from the 4 E-cell stage of gut development through adulthood\; GES-1 contains a C-t…
		glc-1	-0.498748	0.00657527			dauer lifespan extended, locomotor coordination variant, spontaneous reversal rate variant	abamectin resistant, ivermectin resistant, pathogen resistance increased	anchoring junction, "chemical synaptic transmission", "chloride channel activity", "chloride transmembrane transport", "excitatory extracellular ligand-gated ion channel activity", "excitatory postsynaptic potential", "extracellular ligand-gated ion channel activity", "extracellularly glutamate-gated chloride channel activity", "glutamate binding", "identical protein binding", "integral component…	glc-1 encodes the alpha subunit of a glutamate-gated chloride channel and forms a functional channel in Xenopus oocytes\; mutations genetically interact with avr-14 and avr-15 mutations such that triple mutants exhibit high level resistance to ivermectin.
		glct-6	-0.591894	0.00780079			dauer lifespan extended, extended life span, paraquat resistant	N.A.	galactosylgalactosylxylosylprotein 3-beta-glucuronosyltransferase activity, "Golgi apparatus", "Golgi membrane", "integral component of membrane", "membrane", "metal ion binding", "protein glycosylation", "transferase activity"	N.A.
		glna-1	-0.661174	0.00477614			dauer lifespan extended	N.A.	glutamate biosynthetic process, "glutaminase activity", "glutamine catabolic process", "glutamine metabolic process", "hydrolase activity", "mitochondrion"	N.A.
		glna-2	-0.640419	0.00135318			N.A.	N.A.	glutamate biosynthetic process, "glutaminase activity", "glutamine catabolic process", "glutamine metabolic process", "hydrolase activity", "mitochondrion"	N.A.
		glt-5	-0.93383	0.00789842			N.A.	N.A.	glutamate:sodium symporter activity, "integral component of membrane", "L-glutamate transmembrane transport", "L-glutamate transmembrane transporter activity", "membrane", "neutral amino acid transmembrane transporter activity", "neutral amino acid transport", "plasma membrane", "symporter activity"	glt-5 encodes an ortholog of glutamate\/aspartate and neutral amino acid transporters.
		got-1.2	-0.505534	1.01754e-08			slow growth	N.A.	2-oxoglutarate metabolic process, "aspartate biosynthetic process", "aspartate metabolic process", "biosynthetic process", "catalytic activity", "cellular amino acid metabolic process", "cytoplasm", "cytosol", "glutamate metabolic process", "L-aspartate:2-oxoglutarate aminotransferase activity", "positive regulation of glutamate metabolic process", "pyridoxal phosphate binding", "transaminase act…	N.A.
		grsp-4	1.20943	3.72773e-08			N.A.	N.A.	N.A.	N.A.
		gsnl-1	-0.635491	0.00897846			dauer lifespan extended, embryonic lethal	N.A.	actin binding, "actin cytoskeleton", "actin filament binding", "actin filament capping", "actin filament depolymerization", "actin filament severing", "actin monomer binding", "actin polymerization or depolymerization", "barbed-end actin filament capping", "cytoplasm", "cytoskeleton", "phosphatidylinositol-4,5-bisphosphate binding", "positive regulation of synapse pruning", "striated muscle dense…	gsnl-1 encodes one of three C. elegans gelsolin-related proteins\; GSNL-1 contains four gelsolin-like (G) domains\; GSNL-1 is predicted to function in vivo as an actin regulatory protein and in vitro, demonstrates actin filament severing activity\; GSNL-1 also exhibits calcium-dependent capping of the barbed ends of actin filaments and stays bound to the side of actin filaments\; GSNL-1 additiona…
		gst-20	-1.02493	0.000215046			N.A.	N.A.	cytoplasm, "determination of adult lifespan", "glutathione metabolic process", "glutathione transferase activity", "transferase activity"	N.A.
		gst-4	-0.562577	0.0465096			organism oxidative stress response hypersensitive, stress induced lethality variant	N.A.	contractile fiber, "glutathione metabolic process", "glutathione transferase activity", "transferase activity"	gst-4 encodes a putative glutathione-requiring prostaglandin D synthase\;gst-4 is required for sperm to normally migrate towards a PUFA-basedsignal exuded by oocytes\; gst-4(RNAi) hermaphrodites are infertile, boththrough aberrant loss of their own sperm and through failure of males toeffectively inseminate them\; in mammalian eicosanoid signalling,prostaglandin D synthase is required for the con…
		gst-42	-0.599591	6.10573e-05			N.A.	N.A.	aromatic amino acid family metabolic process, "catalytic activity", "cytoplasm", "glutathione metabolic process", "glutathione transferase activity", "identical protein binding", "isomerase activity", "L-phenylalanine catabolic process", "maleylacetoacetate isomerase activity", "mitochondrion", "tyrosine catabolic process"	gst-42 is orthologous to the human gene GLUTATHIONE TRANSFERASE ZETA-1 (also known as MALEYLACETOACETATE ISOMERASE\; GSTZ1\; OMIM:603758), which when mutated is thought to lead to a variety of type I tyrosinemia.
		gst-6	-0.863248	0.023828			dauer lifespan extended, enzyme activity reduced, organism electrophilic stress hypersensitive	N.A.	cellular_component, "glutathione metabolic process", "glutathione transferase activity", "innate immune response", "transferase activity"	gst-6 encodes a predicted glutathione S-transferase.
		gstk-2	-0.630199	0.0208968			lipid composition variant, oxygen consumption decreased	N.A.	cellular oxidant detoxification, "cytoplasm", "glutathione metabolic process", "glutathione peroxidase activity", "glutathione transferase activity", "intracellular membrane-bounded organelle", "mitochondrion", "oxidoreductase activity", "peroxisome", "transferase activity"	gstk-2 encodes one of two C. elegans kappa class glutathione transferases\; while gstk-2(RNAi) animals exhibit no obvious developmental or morphological abnormalities, animals doubly mutant for gstk-2 and gstk-1 exhibit decreased respiration and a lower concentration of the monounsaturated fatty acid cis-vaccenic acid\; GSTK-2 is expressed primarily in the pharynx, muscles, and epidermis and loca…
		H03A11.2	-0.634237	0.000987336			N.A.	N.A.	cytoskeleton, "microtubule binding"	N.A.
		H20E11.1	-1.04036	0.0271688			N.A.	N.A.	innate immune response, "integral component of membrane", "membrane"	N.A.
		H32K16.2	-1.14862	3.18637e-08			N.A.	N.A.	N.A.	N.A.
		H40L08.2	-1.10899	0.000317498			N.A.	N.A.	N.A.	N.A.
		haf-9	-0.64959	0.00546564			N.A.	long defecation cycle, reduced brood size, slow growth	ABC-type peptide transporter activity, "ABC-type transporter activity", "adaptive immune response", "ATP binding", "ATPase-coupled transmembrane transporter activity", "immune system process", "integral component of membrane", "lysosomal membrane", "lysosomal transport", "membrane", "multicellular organism growth", "nucleotide binding", "peptide transmembrane transporter activity", "peptide trans…	haf-9 encodes a protein similar to the conserved half-type ATP-binding cassette (ABC) transporter, TAPL\/ABCB9\; in elegans, haf-9 along with another TAPL gene, haf-4 is required for the formation of intestinal organelles\; haf-9 and haf-4 are required for proper growth, normal brood size and for the normal defecation cycle\; haf-9 and haf-4 are localized to intestinal organelles and physically i…
		haly-1	-0.680289	0.000733003			N.A.	amino acid metabolism variant, cobalt hypersensitive, iron hypersensitive, manganese hypersensitivity, metabolic pathway variant, nickel toxicity resistant, resistant to copper, zinc toxicity resistant	ammonia-lyase activity, "catalytic activity", "cytoplasm", "histidine ammonia-lyase activity", "histidine catabolic process to glutamate and formamide", "histidine catabolic process to glutamate and formate", "histidine catabolic process", "histidine metabolic process", "lyase activity", "stress response to zinc ion", "zinc ion homeostasis"	haly-1 encodes a histidine ammonia lyase orthologous to the human gene HISTIDASE (HAL\; OMIM:235800)\; HALY-1 is required in C. elegans for conversion of histidine to urocanic acid via reductive deamination\; loss-of-function mutations in haly-1 result in protection against zinc and nickel toxicity owing to increased levels of metal-chelating histidine\; genetic studies suggest that haly-1 functi…
		ham-2	-0.946206	9.20702e-07			male tail morphology variant	antibody staining reduced, egg laying defective, egg laying variant, HSN migration variant, serotonin deficient	cell fate determination, "cell migration", "DNA-binding transcription factor activity", "DNA-binding transcription factor activity, RNA polymerase II-specific", "metal ion binding", "nucleus", "regulation of neuron differentiation", "regulation of transcription by RNA polymerase II", "regulation of transcription, DNA-templated", "sequence-specific DNA binding"	The ham-2 gene encodes a C2H2 zinc finger-containing protein required for proper migration of the hermaphrodite-specific neurons (HSNs) and proper attachment of the pharynx to the nose\; HAM-2 is expressed in the nuclei of the HSNs during migration, and acts downstream of EGL-5, a posterior group Hox protein, in HSN specification\; HAM-2 acts redundantly with UNC-86 to downregulate UNC-43 express…
		hda-5	-0.653095	0.018762			N.A.	N.A.	cytoplasm, "histone deacetylase activity", "histone deacetylase complex", "histone deacetylation", "negative regulation of transcription by RNA polymerase II"	N.A.
		hex-2	-0.50114	0.0432678			dauer lifespan extended	N.A.	beta-N-acetylgalactosaminidase activity, "beta-N-acetylhexosaminidase activity", "carbohydrate metabolic process", "hexosaminidase activity", "hydrolase activity", "hydrolase activity, hydrolyzing O-glycosyl compounds", "N-acetyl-beta-D-galactosaminidase activity", "polysaccharide metabolic process"	hex-2 encodes a beta-N-acetylhexosaminidase.
		hic-1	1.24348	0.00832799			pattern of transgene expression variant	N.A.	integral component of membrane, "membrane"	T28B4.4 encodes a claudin homolog that may be required for normal cohesion of apical junctions in epithelia\; T28B4.4 is worm-specific, weakly similar to CLC-1\; T28B4.4 has no obvious function in mass RNAi assays\; claudins are integral membrane proteins with four transmembrane sequences that are found in mammalian tight junctions (TJs), induce TJs when transgenically expressed in cells normally…
		hil-1	-0.558871	0.00647654			egg laying variant, locomotion variant, spontaneous mutation rate increased	N.A.	body morphogenesis, "chromosome condensation", "chromosome", "DNA binding", "double-stranded DNA binding", "intermediate filament cytoskeleton", "locomotion", "multicellular organism growth", "negative regulation of DNA recombination", "nucleolus", "nucleosomal DNA binding", "nucleosome assembly", "nucleosome", "nucleus", "oviposition", "pharynx development", "structural constituent of chromatin"	N.A.
		hmit-1.3	-0.731361	1.40635e-05			N.A.	lethal	apical plasma membrane, "integral component of membrane", "membrane", "myo-inositol transport", "myo-inositol:proton symporter activity", "perikaryon", "plasma membrane", "transmembrane transport", "transmembrane transporter activity"	hmit-1.3 encodes one of three C. elegans proton (H+)-dependent myo-inositol transporters\; loss of hmit-1.3 activity via large-scale RNAi result in no obvious abnormalities but by homology, HMIT-1.3 is predicted to function as a plasma membrane protein required for the regulated uptake of myo-inositol and thus potentially for regulation of cell signaling and intracellular osmolarity.
		hpo-15	-0.595996	0.00277462			Bacillus thuringiensis toxin hypersensitive, dauer constitutive, pore forming toxin hypersensitive, shortened life span	N.A.	oxidoreductase activity, "polyamine oxidase activity"	N.A.
		hsp-17	2.03562	0.00482587			N.A.	N.A.	protein refolding, "response to heat", "unfolded protein binding"	hsp-17 encodes a heat shock protein that is a member of the hsp16\/hsp20\/alpha-crystallin family of heat shock proteins\; by homology, HSP-17 is predicted to function as a molecular chaperone that protects cells from heat-induced protein aggregation and denaturation.
		hst-3.1	-1.13658	0.0380816			fat content reduced, oocyte morphology variant	N.A.	[heparan sulfate]-glucosamine 3-sulfotransferase 1 activity, "Golgi lumen", "heparan sulfate proteoglycan biosynthetic process", "sulfotransferase activity", "transferase activity"	N.A.
		hum-5	-0.559665	3.52911e-05			cord commissures fail to reach target, embryonic lethal	N.A.	actin binding, "actin cytoskeleton", "actin filament binding", "actin filament organization", "ATP binding", "cytoskeletal motor activity", "microfilament motor activity", "microvillus", "myosin complex", "nucleotide binding", "plasma membrane", "vesicle transport along actin filament"	N.A.
		idpp-16	0.632424	0.00130341			N.A.	N.A.	N.A.	N.A.
		ifo-1	-0.80748	0.00477363			avoids bacterial lawn, Bacillus thuringiensis toxin hypersensitive, clear, early endosome localization variant, early endosome morphology variant, early larval lethal, endoplasmic reticulum localization variant, endoplasmic reticulum morphology variant, golgi apparatus localization variant, golgi apparatus morphology variant, late endosome localization variant, late endosome morphology variant, l…	actin cytoskeleton filament morphology phenotype, antibody staining reduced, antibody subcellular localization variant, pattern antibody staining variant, transgene subcellular localization variant	N.A.	N.A.
		igcm-1	-0.611699	0.0271115			N.A.	N.A.	cell adhesion molecule binding, "cell-cell adhesion", "cell-cell junction", "integral component of membrane", "integral component of plasma membrane", "membrane"	igcm-1 encodes a protein containing immunoglobulin and fibronectin repeats\; igcm-1 promoter::gfp fusions are expressed in the labial neurons, including the sheath and socket cells, as well as in the pharynx and lateral hypodermis.
		ins-17	-0.505364	0.0182886			avoids bacterial lawn, cell membrane organization biogenesis variant, dauer lifespan extended, early larval arrest, embryonic lethal, germ cell compartment expansion variant, larval arrest, lysosome-related organelle morphology variant, maternal sterile, molt defect, oogenesis variant, organism development variant, pathogen resistance increased, protein aggregation variant, protruding vulva, RAB-…	N.A.	dauer larval development, "extracellular region"	ins-17 encodes an insulin-like peptide.
		irg-1	2.90266	0.00034685			N.A.	N.A.	antibacterial innate immune response, "cellular_component", "defense response to Gram-negative bacterium", "innate immune response", "molecular_function"	irg-1 encodes a protein containing a conserved DUF1768 domain, a domain of unknown function found as a stand-alone domain in bacterial and bacteriophage proteins as well as fused to proteins involved in riboflavin biosynthesis in bacteria and plants\; irg-1 expression is induced in response to infection with pathogenic Pseudomonas aeruginosa, in a manner independent of the p38 MAPK pathway, but d…
		irg-2	2.68739	0.00275141			dendrite branching variant, dendrite morphology variant, embryonic lethal	N.A.	antibacterial innate immune response, "defense response to Gram-negative bacterium", "innate immune response", "molecular_function"	irg-2 encodes a novel protein, conserved amongst nematodes\; irg-2 expression is induced in response to infection by virulent strains of Pseudomonas aeruginosa in a manner dependent upon the bZIP transcription factor ZIP-2, but independent of the p38 MAPK pathway.
		K01F9.2	-0.623185	0.0251539			N.A.	N.A.	N.A.	N.A.
		K03D3.2	3.1454	1.67021e-11			N.A.	N.A.	N.A.	N.A.
		K05B2.4	1.82592	9.38094e-05			N.A.	N.A.	acyl-CoA hydrolase activity, "acyl-CoA metabolic process", "cytoplasm", "fatty acid metabolic process", "thiolester hydrolase activity"	N.A.
		K07E3.4	-0.500838	1.52529e-06			N.A.	N.A.	ATP binding, "formate-tetrahydrofolate ligase activity", "ligase activity", "nucleotide binding", "one-carbon metabolic process", "tetrahydrofolate interconversion"	N.A.
		K07F5.22	-10.8097	0.00311975			N.A.	N.A.	Golgi membrane, "integral component of membrane", "membrane", "sarcoplasmic reticulum"	N.A.
		K08B5.2	-0.738594	0.00704107			male tail morphology variant	N.A.	N.A.	N.A.
		K08D8.4	-1.09549	0.00365709			N.A.	N.A.	innate immune response	N.A.
		K08H2.2	0.699277	0.0290818			N.A.	N.A.	N.A.	N.A.
		K09C4.1	-0.922692	0.00904082			N.A.	N.A.	hexose transmembrane transport, "hexose transmembrane transporter activity", "integral component of membrane", "membrane", "monosaccharide transmembrane transport", "transmembrane transport", "transmembrane transporter activity"	N.A.
		K09E4.4	-1.20149	0.000101794			dauer lifespan extended	N.A.	N.A.	K09E4.4 is orthologous to the human gene Alpha-N-acetylglucosaminidase (NAGLU).
		K11H12.4	0.632291	0.00631718			N.A.	N.A.	N.A.	N.A.
		kal-1	-0.626563	0.000117325			axon branching variant, male ray morphology variant	axon branching variant, axon trajectory variant, embryonic development variant, epithelial cell morphology variant, lethal, male fan development variant, sterile	axon extension, "cell surface", "embryo development ending in birth or egg hatching", "embryonic morphogenesis", "epidermis morphogenesis", "extracellular region", "heparan sulfate proteoglycan binding", "heparin binding", "negative regulation of catalytic activity", "nematode male tail tip morphogenesis", "neuron differentiation", "neuron migration", "peptidase inhibitor activity", "regulation o…	kal-1 encodes a cell surface protein that contains a WAP-type protease inhibitor domain and Type III fibronectin domains and is the C. elegans ortholog of human KAL-1, mutated in the X-linked form of the neurological disorder Kallmann syndrome\; in C. elegans, both kal-1 loss-of-function mutations and kal-1 overexpression result in similar phenotypes that indicate KAL-1 activity is required for e…
		kbp-5	0.522437	6.806e-11			N.A.	N.A.	kinetochore, "protein binding"	N.A.
		kcc-2	-0.525812	0.000348627			N.A.	body lengthening response to muscimol variant, egg laying defective, egg laying response to drug variant, gametogenesis variant, locomotion rate serotonin resistant, muscimol resistant, muscimol response variant, presynaptic vesicle number reduced, short, transgene expression increased	cation:chloride symporter activity, "cell volume homeostasis", "chemical synaptic transmission", "chloride ion homeostasis", "chloride transmembrane transport", "chloride transport", "integral component of membrane", "ion transport", "membrane", "plasma membrane", "potassium ion homeostasis", "potassium ion import across plasma membrane", "potassium ion transport", "potassium:chloride symporter a…	kcc-2 encodes a potassium chloride cotransporter\; in C. elegans, kcc-2 acts partially redundantly with the sodium-driven chloride-bicarbonate transporter, abts-1, for effecting GABA-receptor mediated inhibitory neurotransmission in the HSNs (hermaphrodite-specific neurons) that control egg-laying and in body wall muscle to control body length and movement\; neuronal expression studies indicate t…
		kgb-2	0.756882	0.00491444			transgene expression increased	N.A.	ATP binding, "cellular anatomical entity", "cytoplasm", "intracellular signal transduction", "JNK cascade", "JUN kinase activity", "kinase activity", "MAP kinase activity", "nucleotide binding", "nucleus", "phosphorylation", "protein kinase activity", "protein phosphorylation", "protein serine kinase activity", "protein serine/threonine kinase activity", "transferase activity"	N.A.
		klo-1	-0.566198	0.00278923			clear, mRNA levels reduced, organism oxidative stress response hypersensitive, shortened life span	N.A.	beta-glucosidase activity, "carbohydrate metabolic process", "hydrolase activity, hydrolyzing O-glycosyl compounds"	klo-1 encodes a homolog of the human beta-glucosidase-like proteins KL (klotho\; OMIM:604824, variant in coronary artery disease), KLB (beta-klotho\; OMIM:611135), GBA3 (cytosolic beta-glucosidase\; OMIM:606619), LCT (lactase-phlorizin hydrolase\; OMIM:603202, variant in adult lactose tolerance), and LCTL (lactase-like protein)\; KLO-1 has 76\% identity (364\/478 residues) to its paralog encoded …
		kvs-5	1.10286	0.0014291			N.A.	N.A.	delayed rectifier potassium channel activity, "integral component of membrane", "ion channel activity", "ion transport", "membrane", "plasma membrane", "potassium channel activity", "potassium ion transmembrane transport", "potassium ion transport", "protein homooligomerization", "regulation of ion transmembrane transport", "transmembrane transport", "voltage-gated ion channel activity", "voltage…	N.A.
		lam-3	-0.657184	0.000942326			body wall muscle development variant, cell migration variant, early larval lethal, embryonic development variant, embryonic lethal, larval arrest, locomotion variant, organism development variant, organism morphology variant, small	N.A.	animal organ morphogenesis, "axon guidance", "basement membrane", "tissue development"	lam-3 encodes one of two C. elegans a laminin A subunits and is orthologous to human laminin alpha2\; LAM-3 is a basement membrane component required for normal tissue development, including pharyngeal development\; lam-3 is expressed in the pharynx and hypodermis, and also weakly in the intestine.
		lbp-5	-0.519757	0.0164184			autophagy variant, axon midline crossing variant, cord commissures fail to reach target, fat content increased, life span phenotype, locomotion variant, ventral cord patterning variant	fat content increased, gene expression level reduced, gene expression variant, organism environmental stimulus response variant, reduced brood size	cytosol, "fatty acid binding", "fatty acid transport", "lipid binding", "nucleus", "perinuclear region of cytoplasm"	lbp-5 encodes a predicted intracellular fatty acid binding protein (iFABP) that is most similar to the vertebrate muscle and heart FABPs\; by homology, LBP-5 is predicted to function as an intracellular transporter for small hydrophobic molecules such as lipids and steroid hormones\; loss of lbp-5 activity via large-scale RNAi screens indicates that, in C. elegans, LBP-5 is required for movement.
		lec-6	-0.559774	1.56359e-09			N.A.	N.A.	carbohydrate binding, "cytoplasm"	lec-6 encodes a 'proto' type galectin (beta-galactosyl-binding lectin) containing a single carbohydrate recognition domain\; by homology, LEC-6 may play roles in cell adhesion and aggregation, proliferation, or programmed cell death, but as loss of lec-6 activity via large-scale RNAi screens does not result in obvious abnormalities, the precise role of LEC-6 in C. elegans development and\/or beha…
		lec-9	-0.636226	0.0120419			embryonic lethal	organism environmental stimulus response variant	carbohydrate binding, "cytoplasm", "glycolipid binding"	lec-9 encodes a predicted lectin that affects embryonic viability.
		let-381	-0.951046	0.0116273			body morphology variant, dumpy, embryonic lethal, gonad morphology variant, larval arrest, late larval arrest, locomotion variant, protruding vulva, slow growth, three fold arrest, two fold arrest	cell fate transformation, coelomocyte development variant, early larval arrest, early larval lethal, embryonic lethal, lethal, M lineage variant, sterile	anatomical structure morphogenesis, "cell differentiation", "DNA binding", "DNA-binding transcription factor activity", "DNA-binding transcription factor activity, RNA polymerase II-specific", "mesodermal cell fate specification", "nematode larval development", "nucleus", "positive regulation of mesodermal cell fate specification", "regulation of transcription by RNA polymerase II", "regulation o…	let-381 encodes a forkhead transcription factor and was identified in a screen for essential genes\; let-381 is essential for development at different times as mutants exhibit embryonic and early larval lethality, with a few developing to sterile adults\; inactivation of let-381 using RNA interference results in adults with mesodermal cell lineage defects and a reduced number of coelomocytes\; re…
		let-4	-0.583982	0.0171248			anterior enclosure defective, antimicrobial gene expression increased, comma arrest emb, embryonic lethal, locomotion variant, neuron development variant, paralyzed, pattern of transgene expression variant, protein aggregation variant, receptor mediated endocytosis defective, slow growth, small, three fold arrest, transgene expression increased, transgene subcellular localization variant	cuticle development variant, early larval lethal, egg laying defective, egg laying variant, egg morphology variant, embryonic lethal, embryonic rupture, excretory canal morphology variant, excretory duct cell morphology variant, excretory secretory system morphology variant, excretory system development variant, extracellular matrix variant, intercellular junction variant, L1 lethal, locomotion v…	apical part of cell, "apical plasma membrane", "embryo development ending in birth or egg hatching", "epithelial cell development", "integral component of membrane", "membrane", "nematode larval development", "plasma membrane", "positive regulation of membrane permeability", "regulation of tube size"	let-4 encodes an extracellular leucine-rich repeat only protein\; let-4 was originally identified in a screen for essential genes, and let-4 mutants exhibit early larval lethality\; let-4 is required for organization of the apical extracellular matrix, and is involved in excretory cell canal morphology and renal function as mutants exhibit excretory canal cysts and impaired renal function.
		let-653	-0.595898	0.000907595			age associated fluorescence increased, exploded through vulva, locomotion variant, reduced brood size, shortened life span, sterile	early larval lethal, excretory canal morphology variant, excretory duct cell development variant, L2 arrest, larval arrest, pharyngeal morphology variant, rod like larval lethal, sterile	anatomical structure morphogenesis, "apical plasma membrane", "cuticle pattern formation", "cytoplasmic side of apical plasma membrane", "embryonic ectodermal digestive tract morphogenesis", "epithelial cell development", "external side of apical plasma membrane", "extracellular region", "extracellular space", "membrane", "negative regulation of tube lumen cavitation", "plasma membrane", "positiv…	let-653 encodes a mucin-like protein similar to the highly glycosylated mucins secreted by the apical surface of epithelia and believed to provide a protective barrier to exposed cellular surfaces\; LET-653 is required for viability, locomotion, and for maintaining the tubular epithelial structure of the excretory cell canals.
		lgc-26	-0.708714	0.028452			coelomocyte endocytosis defective, shortened life span	N.A.	acetylcholine-gated cation-selective channel activity, "chemical synaptic transmission", "cytoplasm", "determination of adult lifespan", "endocytosis", "excitatory extracellular ligand-gated ion channel activity", "excitatory postsynaptic potential", "extracellular ligand-gated ion channel activity", "integral component of membrane", "integral component of plasma membrane", "ion channel activity"…	lgc-26 encodes a ligand-gated ion channel with similarity to the nicotinic acetylcholine receptors\; lgc-26 activity is required for endocytosis by coelomocytes\; an LGC-26::GFP fusion protein is expressed in coelomocytes and localizes to the cytoplasm.
		lin-18	-0.497777	0.0150266			body muscle dystrophy, transgene expression reduced, transgene subcellular localization variant	bivulva, exploded through vulva, morphology phenotype, multivulva, pattern antibody staining variant, pattern of transgene expression variant, posterior reversed vulval lineage, protruding vulva, vulva cell fate specification variant, vulva morphology variant, vulval cell lineage variant	asymmetric protein localization involved in cell fate determination, "ATP binding", "axonogenesis", "basolateral plasma membrane", "cytoplasm", "establishment of anatomical structure orientation", "hermaphrodite genitalia development", "integral component of membrane", "integral component of plasma membrane", "membrane", "morphogenesis of an epithelium", "nervous system development", "nucleotide …	lin-18 encodes a predicted receptor tyrosine kinase that is a member of the Ryk\/Derailed family of tyrosine kinase-related receptors (OMIM:600524, mutations in humans are associated with cleft palate)\; in C. elegans, LIN-18 is required for establishing the polarity of the secondary vulval cell lineage produced by the P7.p vulval precursor cell\; LIN-18 may be a receptor for Wnt-like signaling m…
		lin-22	-1.08829	0.0299652			N.A.	cuticle carbohydrate surface variant, ectopic neuron, vulva cell fate specification variant	anterior/posterior pattern specification, "DNA binding", "DNA-binding transcription factor activity, RNA polymerase II-specific", "epidermal cell fate specification", "negative regulation of gene expression", "nematode male tail tip morphogenesis", "nucleus", "protein dimerization activity", "regulation of neurogenesis", "regulation of transcription by RNA polymerase II", "RNA polymerase II cis-r…	lin-22 encodes a basic helix-loop-helix (bHLH)-containing protein that is homologous to the Drosophila hairy\/Enhancer of split transcriptional repressors\; during postembryonic development, lin-22 activity is required for patterning of midbody epidermal and neuronal lineages.
		lipl-1	-1.71139	0.0173935			N.A.	fat content increased	extracellular region, "hydrolase activity", "hydrolase activity, acting on ester bonds", "lipid catabolic process", "lipid metabolic process", "lysosomal lumen", "lysosome"	N.A.
		lipl-2	-0.854391	0.00490996			N.A.	N.A.	hydrolase activity, "hydrolase activity, acting on ester bonds", "lipid catabolic process", "lipid metabolic process"	N.A.
		lipl-4	-1.8406	0.000671505			cadmium hypersensitive, fat content increased, lipid metabolism variant, shortened life span, slow growth, transgene expression reduced, transgene subcellular localization variant	enzyme activity reduced	cytoplasm, "determination of adult lifespan", "hydrolase activity", "hydrolase activity, acting on ester bonds", "lipid catabolic process", "lipid metabolic process", "long-chain fatty acid biosynthetic process", "lysosomal lumen", "lysosome", "positive regulation of autophagy", "positive regulation of macroautophagy", "triglyceride catabolic process", "triglyceride lipase activity"	lipl-4 encodes a triglyceride lipase\; by homology, LIPL-4 is predicted to function in lipid hydrolysis\; genetic studies indicate that lipl-4 functions as part of an endocrine signaling pathway that coordinates reproductive status, fat metabolism, and longevity\; in response to reduced insulin signaling or germline removal (glp-1 mutant animals), lipl-4 expression is induced in the intestine, in…
		ltd-1	-0.753248	0.0392839			dauer lifespan extended, protein expression reduced	N.A.	cell-cell junction, "cytoplasm", "cytoskeleton", "metal ion binding", "molecular_function", "muscle structure development", "striated muscle dense body"	ltd-1 encodes a protein with LIM and transglutaminase domains\; LTD-1 is homologous to the mouse KY protein (MGI:96709, mutated in kyphoscoliosis), and to the HILLARIN protein of Hirudo medicinalis, found at axon hillocks\; ltd-1 is expressed in hypodermal cells from the twofold stage embryo to adulthood.
		lys-1	-0.661077	0.000644275			dauer constitutive, pathogen induced death increased, peptide uptake by intestinal cell decreased, shortened life span	shortened life span	apical part of cell, "cytoplasmic vesicle lumen", "cytoplasmic vesicle", "defense response to Gram-negative bacterium", "defense response to Gram-positive bacterium", "immune system process", "innate immune response", "signal transduction"	lys-1 encodes a putative lysozyme, whose overexpression increasesresistance to infection by Serratia marcescens\; lys-1(RNAi) animals havenormal resistance to S. marcescens, perhaps because of geneticredundancy with the LYS-1 paralogs LYS-2 to -8 and LYS-10\; in uninfectedanimals, LYS-1 is expressed in the intestine and in IL1\/IL2 neurons,along with a few unidentified head neurons\; in intestina…
		lys-3	-0.898847	0.00564028			N.A.	N.A.	innate immune response, "signal transduction", "stress response to copper ion"	lys-3 encodes one of a family of ten C. elegans lysozyme genes that are homologous to lysozymes in the amoeboid protozoan Entamoeba histolytica\; lys-3 expression is upregulated in response to stress\; lys-3 activity is required for the stress response to copper ion, and in response to copper ion stress, lys-3 expression is upregulated in a kgb-1-dependent manner.
		lys-4	-0.628866	0.000802585			N.A.	organism environmental stimulus response variant	cell wall macromolecule catabolic process, "defense response to Gram-positive bacterium", "lysozyme activity", "peptidoglycan catabolic process", "signal transduction"	N.A.
		M01G12.9	0.791518	0.041215			N.A.	N.A.	cytosol, "hydrolase activity", "metal ion binding", "NAD-cap decapping", "nuclear-transcribed mRNA catabolic process", "nuclease activity", "nucleic acid phosphodiester bond hydrolysis", "nucleotide binding", "nucleus", "RNA binding", "RNA metabolic process", "RNA pyrophosphohydrolase activity"	N.A.
		M02B7.2	0.492456	0.000633447			N.A.	N.A.	3'-5'-exoribonuclease activity, "exonuclease activity", "exonucleolytic trimming to generate mature 3'-end of 5.8S rRNA from tricistronic rRNA transcript (SSU-rRNA, 5.8S rRNA, LSU-rRNA)", "nucleic acid binding"	N.A.
		M02D8.6	-0.570949	0.0243178			N.A.	N.A.	N.A.	N.A.
		M03A8.3	6.26513	0.0150266			N.A.	N.A.	N.A.	N.A.
		M03D4.4	-0.788898	0.00704107			cleavage furrow defective early emb, cytokinesis defective early emb, multiple nuclei early emb, polar body extrusion defective early emb	N.A.	DNA-binding transcription factor activity, RNA polymerase II-specific, "nucleus", "regulation of transcription by RNA polymerase II", "sequence-specific DNA binding"	N.A.
		M162.5	-0.770594	0.00435767			N.A.	N.A.	integral component of membrane, "membrane", "transmembrane transport", "transmembrane transporter activity"	N.A.
		mab-21	-0.692899	0.0344183			embryonic lethal, multivulva, organism development variant, rays fused	backward locomotion variant, embryonic lethal, male mating efficiency reduced, male response to contact defective, male tail morphology variant, male tail sensory ray development variant, male tail sensory ray differentiation variant, reduced brood size, short	cell differentiation, "cell fate commitment", "embryo development ending in birth or egg hatching", "nematode male tail mating organ morphogenesis"	mab-21 encodes a novel protein that is a member of a highly conserved family of proteins with Drosophila and vertebrate orthologs\; MAB-21 is cell-autonomously required for specifying the identity of sensory ray 6 in the male tail, and also for backward locomotion, normal body morphology, fecundity, and embryonic morphogenesis\; MAB-21 expression begins in embryonic hypodermal cells and continues…
		mab-31	-0.876011	0.00396772			Bacillus thuringiensis toxin hypersensitive, distal tip cell migration variant, egg laying variant, paralyzed, pore forming toxin hypersensitive, rays fused, reduced brood size	backward locomotion variant, male mating defective, rays fused, reduced brood size, spicules crumpled	molecular_function, "nematode male tail tip morphogenesis", "nucleus", "transforming growth factor beta receptor signaling pathway"	mab-31 encodes a novel protein that is highly conserved amongst nematodes\; mab-31 functions in the TGF-beta signaling pathway to regulate the male tail ray patterning process, specifically the positioning of the R7-derived ray cell cluster\; a mab-31::gfp reporter is expressed in a wide variety of tissues, including the intestine, hypodermis, pharynx, and neuronal support cells\; in males, mab-3…
		mai-1	0.725663	0.00286629			N.A.	N.A.	ATPase inhibitor activity, "cytoplasm", "mitochondrion", "negative regulation of ATP-dependent activity"	mai-1 is homologous to mitochondrial intrinsic ATPase inhibitor protein(IF(1)), which blocks reverse action (ATP hydrolysis) by F(0)F(1)-ATPasewhen its (normally required) proton gradient is lost\; MAI-1 lacks anobvious mitochondrial import signal at its N-terminus, and is nottransported to yeast mitochondria\; MAI-1 may be cytosolic in vivo,regulating cytosolic ATPase(s)\; MAI-1 can inhibit yeas…
		mans-2	-0.532659	0.0207553			N.A.	N.A.	calcium ion binding, "carbohydrate metabolic process", "endoplasmic reticulum", "Golgi membrane", "hydrolase activity", "hydrolase activity, acting on glycosyl bonds", "integral component of membrane", "mannosyl-oligosaccharide 1,2-alpha-mannosidase activity", "membrane", "metabolic process", "metal ion binding", "N-glycan processing", "protein glycosylation"	mans-2 is an ortholog of human MAN1A1 (mannosidase, alpha1A, member 1), MAN1C1 (mannosidase, alpha1C, member 1) and MAN1A2 (mannosidase, alpha1A, member 2)\; mans-2 has a calcium ion dependent mannosyl-oligosaccharide 1,2-alpha-mannosidase activity, based on enzymatic assay, with Man6GlcNAc2 as a final product.
		marg-1	-0.66574	0.0251539			N.A.	N.A.	N.A.	F47B7.7 encodes a novel protein conserved amongst nematode species.
		math-45	-1.7556	0.0188862			N.A.	N.A.	N.A.	N.A.
		mdl-1	0.504963	0.00102377			embryonic lethal, extended life span, life span phenotype, male tail morphology variant, mRNA levels reduced, tail morphology variant, transgene expression reduced	life span phenotype, slow growth	aging, "determination of adult lifespan", "DNA binding", "DNA-binding transcription factor activity, RNA polymerase II-specific", "nucleus", "protein binding", "protein dimerization activity", "protein heterodimerization activity", "regulation of cell differentiation", "regulation of transcription by RNA polymerase II", "RNA polymerase II cis-regulatory region sequence-specific DNA binding", "seq…	mdl-1 encodes a basic helix-loop-helix (bHLH) protein similar to the vertebrate MAD transcriptional regulators\; in vitro, MDL-1 can heterodimerize, and bind an E-box DNA sequence, with MXL-1, a C. elegans MAX-like bHLH protein\; when expressed in rat embryonic fibroblasts, MDL-1 is able to suppress c-MYC\/RAS-induced cell transformation, in a manner dependent upon an intact, predicted SIN3 inter…
		mig-10	-0.624447	0.000353226			cell development variant, egg laying variant, embryonic lethal, locomotion variant, slow growth	axon guidance variant, cell migration variant, dendrite development variant, dendritic termini number reduced, dye filling defect, egg laying defective, excretory canal short, HSN migration variant, neuron migration variant, presynaptic vesicle cluster localization variant, vulva morphology variant	axon regeneration, "cell projection morphogenesis", "filamentous actin", "growth cone membrane", "lamellipodium assembly", "lamellipodium", "locomotion", "mesodermal cell migration", "nervous system development", "neuron migration", "neuronal cell body membrane", "oviposition", "perikaryon", "presynapse assembly", "presynaptic cytosol", "protein binding", "regulation of cell migration", "SH3 doma…	mig-10 encodes proteins that contain, from N- to C-terminus, an RA-like (Ras association) domain, a PH (pleckstrin homology) domain, and a proline-rich motif, and that are homologous to the vertebrate RIAM, lamellopodin, and Grb7, Grb10, and Grb14 cytoplasmic adaptor proteins\; during development, mig-10 activity is required for cell migration and for outgrowth of axons and excretory cell canals\…
		mnr-1	-0.750878	0.0188991			dendrite development variant	dendrite development variant	dendrite morphogenesis, "dendrite self-avoidance", "extracellular space", "plasma membrane", "positive regulation of dendrite morphogenesis", "protein binding", "regulation of dendrite extension", "regulation of dendrite morphogenesis"	N.A.
		mpst-3	-0.543162	0.0160803			N.A.	N.A.	mitochondrion, "sulfurtransferase activity", "thiosulfate sulfurtransferase activity", "transferase activity", "transsulfuration"	N.A.
		msra-1	0.847625	0.00185507			N.A.	N.A.	cellular response to oxidative stress, "cytoplasm", "L-methionine-(S)-S-oxide reductase activity", "L-methionine:thioredoxin-disulfide S-oxidoreductase activity", "obsolete oxidation-reduction process", "oxidoreductase activity", "peptide-methionine (S)-S-oxide reductase activity"	msra-1 encodes a methionine sulfoxide-S-reductase (MsrA) with experimentally confirmed activity.
		mth-1	0.834425	0.0242862			N.A.	N.A.	adenylate cyclase-activating G protein-coupled receptor signaling pathway, "G protein-coupled receptor activity", "integral component of membrane", "integral component of plasma membrane", "membrane"	N.A.
		mth-2	-0.760804	0.0344166			aldicarb resistant	N.A.	adenylate cyclase-activating G protein-coupled receptor signaling pathway, "G protein-coupled receptor activity", "integral component of membrane", "integral component of plasma membrane", "membrane"	N.A.
		mtl-1	-0.626475	1.99151e-06			cadmium hypersensitive, dauer lifespan extended, growth variant, life span phenotype, reduced brood size, slow growth	cadmium hypersensitive, embryonic lethal, metal accumulation increased, organism environmental stimulus response variant, reduced brood size, unfertilized oocytes laid	cadmium ion binding, "cellular response to metal ion", "copper ion binding", "cytoplasm", "metal ion binding", "response to cadmium ion", "response to heat", "response to lead ion", "response to mercury ion", "zinc ion binding"	mtl-1 encodes one of two C. elegans metallothioneins, small, cysteine-rich, metal-binding proteins\; MTL-1 functions in metal detoxification and homeostasis and in stress adaptation\; in addition, mtl-1 plays a role in regulating growth and fertility\; mtl-1 is constitutively expressed in the terminal bulb of the pharynx and expression is induced in larval intestinal cells following exposure to c…
		myo-1	-0.495006	0.0383478			aldicarb resistant, embryonic lethal, larval arrest, larval lethal, reduced brood size	N.A.	actin binding, "actin filament binding", "ATP binding", "cytoplasm", "cytoskeletal motor activity", "microfilament motor activity", "muscle contraction", "myofibril", "myosin complex", "myosin filament", "myosin II complex", "nucleotide binding", "pharyngeal pumping", "sarcomere organization", "sarcomere", "striated muscle myosin thick filament", "structural constituent of muscle"	N.A.
		myo-2	-0.565582	0.00035139			N.A.	N.A.	actin binding, "actin filament binding", "ATP binding", "cytoplasm", "cytoskeletal motor activity", "microfilament motor activity", "muscle contraction", "muscle myosin complex", "myofibril", "myosin complex", "myosin filament", "myosin II complex", "nucleotide binding", "sarcomere organization", "sarcomere"	myo-2 encodes a muscle-type specific myosin heavy chain isoform\; myo-2 is expressed in pharyngeal muscle.
		nanp-1	-0.89177	0.00209728			N.A.	N.A.	cytosol, "dephosphorylation", "DNA repair", "phosphoglycolate phosphatase activity"	N.A.
		ncam-1	-0.49845	0.0032198			N.A.	N.A.	axon guidance, "axon", "cell adhesion", "cell-cell adhesion mediator activity", "dendrite self-avoidance", "homophilic cell adhesion via plasma membrane adhesion molecules", "integral component of membrane", "membrane", "plasma membrane"	N.A.
		ncx-2	-0.623095	0.0371638			expulsion variant, fewer eggs laid, slow growth	lethal, sterile	antiporter activity, "axon", "calcium ion import across plasma membrane", "calcium ion transport", "calcium:sodium antiporter activity", "calmodulin binding", "cell communication", "integral component of membrane", "integral component of plasma membrane", "ion transport", "membrane", "metal ion binding", "metal ion transport", "plasma membrane", "postsynapse", "sarcolemma", "sodium ion transmembr…	ncx-2 encodes, by alternative splicing, three full-length isoforms of a putative 3Na[+]\/1Ca[2+] exchanger, orthologous to human SLC8A1-3 and paralogous to NCX-1 and NCX-3\; NCX-2 is predicted to export free cytoplasmic Ca[2+] with low affinity but high capacity, being complemented by low-capacity\/high-affinity Ca[2+] ATPase pumps such as MCA-1\/-3\; NCX-3 has tandem Calx-alpha and Calx-beta dom…
		nep-14	-1.172	0.0289252			N.A.	N.A.	N.A.	N.A.
		nep-26	-1.54907	0.02562			N.A.	N.A.	hydrolase activity, "integral component of membrane", "membrane", "metal ion binding", "metalloendopeptidase activity", "metallopeptidase activity", "peptidase activity", "plasma membrane", "protein processing", "proteolysis"	ZK970.1 encodes, by alternative splicing, two isoforms of a neprilysin\; neprilysins are thermolysin-like zinc metallopeptidases, found on the outer surface of animal cells, that negatively regulate small signalling peptides (e.g., enkephalin, tachykinin, insulin, and natriuretic peptides) by cleaving them\; ZK970.1 has no clear orthologs in other organisms.
		nhl-1	-0.528691	1.75584e-05			apoptosis reduced, germ cell hypersensitive ionizing radiation, lethal	N.A.	metal ion binding, "negative regulation of translation", "organic substance metabolic process", "primary metabolic process", "proteasome-mediated ubiquitin-dependent protein catabolic process", "protein binding", "protein polyubiquitination", "protein ubiquitination", "translation repressor activity", "ubiquitin protein ligase activity", "ubiquitin-protein transferase activity"	The nhl-1 gene encodes an RBCC protein, orthologous to the mammalian protein BERP\; its C. elegans paralogs include ncl-1 and lin-41.
		nhr-115	1.68882	0.0378313			male tail morphology variant	N.A.	DNA binding, "DNA-binding transcription factor activity", "innate immune response", "metal ion binding", "nucleus", "regulation of transcription, DNA-templated", "sequence-specific DNA binding", "zinc ion binding"	nhr-115 encodes a nuclear receptor that is most highly conserved amongst nematode species.
		nhr-119	-0.687386	0.000145129			protein aggregation variant	N.A.	DNA binding, "DNA-binding transcription factor activity", "metal ion binding", "nucleus", "regulation of transcription, DNA-templated", "sequence-specific DNA binding", "zinc ion binding"	N.A.
		nhr-121	-0.793726	0.00492037			N.A.	N.A.	DNA binding, "DNA-binding transcription factor activity", "metal ion binding", "nucleus", "regulation of transcription by RNA polymerase II", "regulation of transcription, DNA-templated", "sequence-specific DNA binding", "steroid hormone binding", "zinc ion binding"	N.A.
		nhr-137	0.525805	0.0497921			fat content increased	fat content increased	anatomical structure development, "cell differentiation", "DNA binding", "DNA-binding transcription factor activity", "integral component of membrane", "intracellular receptor signaling pathway", "membrane", "metal ion binding", "nuclear receptor activity", "nucleus", "regulation of transcription by RNA polymerase II", "regulation of transcription, DNA-templated", "RNA polymerase II cis-regulator…	N.A.
		nhr-17	0.545491	0.0178646			transgene expression reduced, transgene expression variant	N.A.	anatomical structure development, "cell differentiation", "DNA binding", "DNA-binding transcription factor activity", "intracellular receptor signaling pathway", "metal ion binding", "nuclear receptor activity", "nucleus", "protein binding", "regulation of transcription by RNA polymerase II", "regulation of transcription, DNA-templated", "RNA polymerase II cis-regulatory region sequence-specific …	nhr-17 encodes a member of the superfamily of nuclear receptors, which is one of the most abundant class of transcriptional regulators\; nuclear receptors have a well conserved DNA binding domain and a less conserved C-terminal ligand binding domain.
		nhr-173	-0.888146	0.00621264			transgene expression reduced	N.A.	anatomical structure development, "cell differentiation", "DNA binding", "DNA-binding transcription factor activity", "intracellular receptor signaling pathway", "metal ion binding", "nuclear receptor activity", "nucleus", "regulation of transcription by RNA polymerase II", "regulation of transcription, DNA-templated", "RNA polymerase II cis-regulatory region sequence-specific DNA binding", "sequ…	N.A.
		nhr-21	-0.77027	3.26517e-07			transgene expression reduced	N.A.	DNA binding, "DNA-binding transcription factor activity", "metal ion binding", "nucleus", "regulation of transcription, DNA-templated", "sequence-specific DNA binding", "zinc ion binding"	N.A.
		nhr-55	-1.46251	6.30809e-05			N.A.	N.A.	DNA binding, "DNA-binding transcription factor activity", "metal ion binding", "nucleus", "regulation of transcription, DNA-templated", "sequence-specific DNA binding", "zinc ion binding"	nhr-55 encodes a member of the superfamily of nuclear receptors, which is one of the most abundant class of transcriptional regulators\; nuclear receptors have a well conserved DNA binding domain and a less conserved C-terminal ligand binding domain.
		nhr-57	0.582939	0.028632			male tail morphology variant, oxygen response variant, pore forming toxin hypersensitive	N.A.	DNA binding, "DNA-binding transcription factor activity", "innate immune response", "metal ion binding", "nucleus", "regulation of transcription by RNA polymerase II", "regulation of transcription, DNA-templated", "response to hypoxia", "sequence-specific DNA binding", "zinc ion binding"	N.A.
		nhr-99	-1.03585	0.0305009			N.A.	N.A.	DNA binding, "DNA-binding transcription factor activity", "metal ion binding", "nucleus", "regulation of transcription, DNA-templated", "sequence-specific DNA binding", "zinc ion binding"	nhr-99 encodes a member of the superfamily of nuclear receptors, which is one of the most abundant class of transcriptional regulators\; nuclear receptors have a well conserved DNA binding domain and a less conserved C-terminal ligand binding domain.
		nid-1	-0.706976	0.0409883			dorsal nerve cord development variant, neuron migration variant, organism development variant, ventral nerve cord development variant	associative memory defective, axon outgrowth variant, pharyngeal morphology variant, pharynx unattached, synapse morphology variant	basal part of cell, "basement membrane", "calcium ion binding", "cell adhesion", "cell-matrix adhesion", "extracellular matrix structural constituent", "interneuron axon guidance", "membrane", "neuron migration", "positive regulation of anterior/posterior axon guidance", "protein localization to synapse", "synapse organization", "synapse", "synaptic transmission, cholinergic", "ventral cord devel…	nid-1 encodes the single C.elegans homolog of the nidogen (entactin) protein\; members of the nidogen protein family are structural components of basement membranes and are believed to connect laminin and collagen IV networks together\; in C. elegans, nid-1 is not required for basement membrane assembly, however, nid-1 is required for the proper positioning of the longitudinal neurons and to dire…
		nlg-1	-0.694005	3.8866e-05			light body touch resistant, osmotic avoidance defective	athermotactic, chemosensation defective, copper hypersensitive, isothermal tracking behavior variant, light body touch resistant, metal response variant, octanol chemotaxis defective, osmotic avoidance defective, paraquat hypersensitive, protein modification variant, shortened life span, spontaneous reversal rate variant	anchoring junction, "axon", "cell adhesion", "cell surface", "chemical synaptic transmission", "dendrite", "gamma-aminobutyric acid receptor clustering", "integral component of membrane", "integral component of plasma membrane", "membrane", "modulation of chemical synaptic transmission", "negative regulation of neurotransmitter secretion", "neurexin family protein binding", "neuron cell-cell adhe…	nlg-1 encodes the sole C. elegans neuroligin homolog\; nlg-1 activity is required for a subset of sensory behaviors and sensory processing, and for normal sensitivity to oxidative stress and mercury compounds\; NLG-1 is expressed in a variety of neurons, including sensory, motor, and interneurons, and localizes to synaptic regions.
		nlp-18	-0.678693	0.00195613			N.A.	amplitude of sinusoidal movement increased, backing decreased, backward point velocity increased, body posture amplitude decreased, body posture wavelength decreased, coiling frequency decreased, forward locomotion increased, forward point velocity increased, frequency of body bends increased, head bend angle increased, nose movement increased, path curvature variant, pausing decreased, roaming i…	neuropeptide signaling pathway	nlp-18 encodes four predicted neuropeptide-like proteins\; in C. elegans, nlp-18 is part of the FAFA neuropeptide family that also contains nlp-20\; nlp-18 is expressed in a variety of neurons, including ASI, NSM, four head neurons, two tail neurons, and two anterior pharyngeal neurons\; nlp-18 expression is also detected in the spermatheca, the rectal gland, and the intestine\; as loss of nlp-18…
		nlp-24	0.934967	4.4428e-06			N.A.	response to food variant	neuropeptide signaling pathway	N.A.
		nlr-1	-0.628086	0.0196397			gap junction plaque morphology abnormal, intercellular junction variant	embryonic lethal, larval lethal, lethal, sterile	actin filament binding, "anchoring junction", "calcium ion binding", "gap junction channel activity", "gap junction", "integral component of membrane", "membrane", "plasma membrane", "positive regulation of gap junction assembly", "positive regulation of pharyngeal pumping", "transmembrane transport"	N.A.
		nnt-1	-0.918714	2.01879e-07			organism oxidative stress response hypersensitive	gene expression variant, mitochondrial metabolism variant, paraquat hypersensitive, protein expression absent	integral component of membrane, "membrane", "mitochondrion", "NAD binding", "NAD(P)+ transhydrogenase activity", "NADP binding", "NADPH regeneration", "proton transmembrane transport"	nnt-1 encodes a proton-pumping nicotinamide nucleotide transhydrogenase predicted to be mitochondrial.
		nrf-6	-0.611104	6.10573e-05			dumpy, embryonic lethal, organism morphology variant, pattern of transgene expression variant, protein aggregation variant, receptor mediated endocytosis defective, reduced brood size, sluggish	N.A.	acyltransferase activity, transferring groups other than amino-acyl groups, "integral component of membrane", "lipid binding", "lipid transport", "membrane"	nrf-6 encodes a protein with 12 predicted transmembrane domains that is highly similar to NDG-4 and affects embryonic viability, yolk transport, locomotion, body morphology, and affects sensitivity to fluoxetine with respect to nose-contraction response in a common pathway with ndg-4 and nrf-5\; expressed in the most anterior cells of the hypodermis and in the intestine and is required in the int…
		nrfl-1	-0.495231	0.00149535			aldicarb resistant, extended life span	N.A.	apical plasma membrane, "cell projection", "membrane", "microvillus membrane", "plasma membrane", "protein binding", "protein-membrane adaptor activity"	nrfl-1encodes, by alternative splicing, five isoforms of an ortholog of Drosophila SIP1 that maintains epithelial integrity via regulation of Moesin activity, and of the human SLC9A3R1 (OMIM:604990), SLC9A3R2 (OMIM:606553), PDZK1 (OMIM:603831), and PDZD3(OMIM:607146) proteins that regulate plasma membrane exchanger activity\; in C. elegans, nrfl-1 is required for normally short lifespan and for n…
		nspc-13	-0.578771	0.041907			N.A.	N.A.	N.A.	N.A.
		nspc-14	-0.516599	0.00469013			N.A.	N.A.	N.A.	N.A.
		nspc-7	-0.654263	0.00539002			N.A.	N.A.	N.A.	N.A.
		nspe-4	-1.13434	0.0436673			N.A.	N.A.	N.A.	N.A.
		nspg-8	-0.557941	7.71207e-05			N.A.	N.A.	N.A.	N.A.
		nsph-1.1	1.31516	0.00167657			maternal sterile, transgene expression reduced	N.A.	N.A.	N.A.
		nsy-4	-5.37418	0.00648044			dumpy, egg laying variant, locomotion variant, loss of asymmetry AWC, no induction of antimicrobial peptide expression after infection	loss of asymmetry AWC, loss of left right asymmetry	axon, "calcium channel inhibitor activity", "cell-cell adhesion", "dendrite", "determination of left/right asymmetry in nervous system", "integral component of membrane", "membrane", "negative regulation of catalytic activity", "negative regulation of cation channel activity", "non-motile cilium", "plasma membrane", "protein kinase inhibitor activity"	nsy-4 encodes a member of the PMP22\/EMP\/claudin\/calcium channel gamma subunit family\; nsy-4 is worm-specific, with obvious homologs only in C. elegans\; nsy-4 functions with nsy-5 to induce the AWC chemosensory neuron ON fate by regulating the activity of the UNC-2\/UNC-36 calcium channel.
		oac-18	-1.39679	0.0175676			N.A.	N.A.	N.A.	N.A.
		oac-46	-0.762678	0.0115252			egg laying variant, locomotion variant, protruding vulva	N.A.	acyltransferase activity, transferring groups other than amino-acyl groups, "integral component of membrane", "membrane"	T14D7.2 encodes an acyltransferase\; large-scale RNAi experiments indicate that T14D7.2 activity is required for egg laying, coordination locomotion, and normal vulval morphology.
		oac-54	1.98325	3.5021e-08			egg laying variant	N.A.	acyltransferase activity, transferring groups other than amino-acyl groups, "integral component of membrane", "membrane"	N.A.
		odd-2	-0.66	0.0159911			early larval arrest, feeding behavior variant, head cavity, intestinal morphology variant, larval arrest, larval lethal, lethal, locomotion variant, pharyngeal pumping variant, reduced brood size, slow growth	lethal, sterile	DNA binding, "DNA-binding transcription factor activity, RNA polymerase II-specific", "metal ion binding", "nucleus", "regulation of transcription by RNA polymerase II", "RNA polymerase II transcription regulatory region sequence-specific DNA binding"	odd-2 encodes a protein with homology to the Drosophila ODD-SKIPPED family members and affects larval viability\; expressed in the intestine.
		osg-1	-0.873638	0.0195825			reduced brood size	apoptosis variant	actin cytoskeleton organization, "guanyl-nucleotide exchange factor activity", "regulation of catalytic activity", "response to oxidative stress"	R02F2.2 encodes a guanine nucleotide exchange factor of the Dbl family\; R02F2.2 plays a role in aging, and appears to be recruited, under conditions of oxidative stress, to effect loss of neuronal function via dysregulation of RHO-1 GTPase-mediated signaling and subsequent effects on the actin cytoskeleton and actin dynamics\; an R02F2.2::GFP reporter fusion is expressed in body wall muscles, he…
		paic-1	-0.624717	0.00122284			dauer lifespan extended, larval arrest, larval lethal	N.A.	'de novo' IMP biosynthetic process, "5-amino-4-imidazole carboxylate lyase activity", "ATP binding", "carboxy-lyase activity", "catalytic activity", "cytosol", "identical protein binding", "ligase activity", "lyase activity", "metabolic process", "nucleotide binding", "phosphoribosylaminoimidazole carboxylase activity", "phosphoribosylaminoimidazolesuccinocarboxamide synthase activity", "purine n…	N.A.
		pcp-3	-0.564639	0.0139572			N.A.	N.A.	dipeptidyl-peptidase activity, "hydrolase activity", "membrane raft", "peptidase activity", "proteolysis", "serine-type peptidase activity"	N.A.
		pcyt-2.2	-0.565728	0.0334079			reduced brood size	N.A.	biosynthetic process, "catalytic activity", "cytoplasm", "ethanolamine-phosphate cytidylyltransferase activity", "nucleotidyltransferase activity", "phosphatidylethanolamine biosynthetic process", "transferase activity"	N.A.
		pde-4	-0.508673	2.15638e-05			N.A.	plate tap reflex variant, quiescence variant	3',5'-cyclic-AMP phosphodiesterase activity, "3',5'-cyclic-nucleotide phosphodiesterase activity", "adenylate cyclase-inhibiting G protein-coupled receptor signaling pathway", "cAMP catabolic process", "cytosol", "hydrolase activity", "integral component of membrane", "membrane", "metal ion binding", "negative regulation of adenylate cyclase-activating G protein-coupled receptor signaling pathway…	pde-4 encodes a cAMP phosphodiesterase orthologous to Drosophila dunce and the mammalian PDE4 family of phosphodiesterases\; genetic analysis indicates that pde-4 activity is required for negative regulation of cAMP pools in the synaptic signaling network that controls locomotory rates and for regulation of sleep-like behavior (lethargus) during larval development\; antibody staining of adult ani…
		peb-1	-0.868899	0.0471072			clear, constipated, embryonic lethal, fat content increased, gland cell morphology variant, hindgut morphology variant, locomotion variant, protruding vulva, reduced brood size, slow growth, sterile, tail morphology variant, vulva morphology variant	N.A.	animal organ morphogenesis, "hindgut morphogenesis", "metal ion binding", "nucleus", "positive regulation of growth rate", "RNA polymerase II cis-regulatory region sequence-specific DNA binding", "vulval development"	peb-1 encodes a novel DNA-binding protein\; during development, peb-1 activity is required for proper morphogenesis of the pharynx, vulva, and hindgut and for normal molting, feeding, and body morphology\; in vitro, PEB-1 exhibits sequence-specific DNA binding to a regulatory sequence known as subelement C, which directs pharynx-specific myo-2 expression and in yeast, PEB-1 exhibits modest transc…
		pept-1	-0.872078	0.0464967			acidification level defective, aldicarb resistant, avoids bacterial lawn, clear, fat associated bodies increased, fat content increased, fat content reduced, foraging behavior variant, larval arrest, late larval arrest, life span phenotype, lipid metabolism variant, peptide uptake by intestinal cell decreased, protein expression reduced, RAB-11 recycling endosome morphology variant, reduced brood…	amino acid metabolism variant, DMPP resistant, fertility reduced, hermaphrodite sterile, lipid composition variant, lipid metabolism variant, mRNA levels reduced, mRNA splicing variant, protein expression increased, protein expression reduced, slow development, zygotic lethal	amino acid homeostasis, "apical plasma membrane", "determination of adult lifespan", "dipeptide transmembrane transport", "dipeptide transmembrane transporter activity", "dipeptide transport", "integral component of membrane", "integral component of plasma membrane", "L-amino acid transport", "lipid storage", "membrane", "negative regulation of fatty acid transport", "nematode larval development"…	pept-1 encodes a low affinity\/high capacity oligopeptide transporter\; pept-1 is required for uptake of intact peptides from the intestine and thus for normal development, growth, and reproduction\; genetic studies indicate that pept-1 interacts with both the daf-2\/insulin- and let-363\/TOR-signaling pathways to regulate lifespan and with the daf-2 pathway to influence stress response\; PEPT-1 …
		pes-10	0.549381	0.0246092			N.A.	N.A.	biological_process, "cytoplasm", "molecular_function", "nucleus"	This gene encodes a protein containing an F-box, a motif predicted to mediate protein-protein interactions either with homologs of yeast Skp-1p or with other proteins.
		pfas-1	-0.800096	1.86695e-07			L1 arrest, slow growth	N.A.	'de novo' IMP biosynthetic process, "ATP binding", "cytoplasm", "glutamine metabolic process", "ligase activity", "metal ion binding", "nucleotide binding", "phosphoribosylformylglycinamidine synthase activity", "purine nucleotide biosynthetic process"	N.A.
		pgp-5	1.82668	0.0421297			pathogen susceptibility increased	cadmium hypersensitive, copper hypersensitive, pathogen induced death increased	ABC-type transporter activity, "ABC-type xenobiotic transporter activity", "ATP binding", "ATPase-coupled transmembrane transporter activity", "defense response to Gram-negative bacterium", "defense response to Gram-positive bacterium", "efflux transmembrane transporter activity", "integral component of membrane", "integral component of plasma membrane", "membrane", "nucleotide binding", "respons…	pgp-5 encodes a transmembrane protein that is a member of the P-glycoprotein subclass of the ATP-binding cassette (ABC) transporter superfamily\; by homology, PGP-5 is predicted to function as an ATP-dependent efflux pump that protects C. elegans by exporting exogenous toxins\; pgp-5 activity is required for defense response to both Gram-negative and Gram-positive bacteria as well as for the resp…
		pgp-6	1.15085	0.0117299			N.A.	N.A.	ABC-type transporter activity, "ABC-type xenobiotic transporter activity", "ATP binding", "ATPase-coupled transmembrane transporter activity", "efflux transmembrane transporter activity", "integral component of membrane", "integral component of plasma membrane", "membrane", "nucleotide binding", "response to nematicide", "transmembrane transport", "xenobiotic transport"	pgp-6 encodes an ATP-binding protein that is a member of the P-glycoprotein subclass of the ATP-binding cassette (ABC) transporter superfamily\; PGP-6 is predicted to function as a transmembrane protein that couples energy to transport of various molecules across membranes, but as loss of pgp-6 activity via RNAi results in no obvious defects, the precise role of PGP-6 in C. elegans development an…
		pgp-9	1.51515	2.4745e-05			embryonic lethal	N.A.	ABC-type transporter activity, "ATP binding", "ATPase-coupled transmembrane transporter activity", "efflux transmembrane transporter activity", "integral component of membrane", "integral component of plasma membrane", "membrane", "nucleotide binding", "transmembrane transport"	pgp-9 encodes an ATP-binding protein that is a member of the P-glycoprotein subclass of the ATP-binding cassette (ABC) transporter superfamily\; PGP-9 is predicted to function as a transmembrane protein that couples energy to transport of various molecules across membranes, and loss of pgp-9 activity via RNAi can result in embryonic lethality\; pgp-9 promoter-gfp fusion proteins are expressed in …
		pkc-1	-0.687381	0.0271688			aldicarb resistant, cell development variant, inhibition of oocyte maturation variant, nose touch variant, protein phosphorylation increased	aging variant, aldicarb resistant, amplitude of sinusoidal movement variant, backward locomotion variant, backward point velocity decreased, benzaldehyde chemotaxis variant, body posture amplitude decreased, body posture wavelength increased, body width variant, butanone chemotaxis variant, dauer formation variant, fewer eggs laid, forward locomotion variant, forward point velocity decreased, fre…	associative learning, "ATP binding", "calcium-dependent protein kinase C activity", "chemosensory behavior", "chemotaxis", "cytoplasm", "cytoskeleton", "dauer larval development", "dense core granule exocytosis", "insulin-like growth factor receptor signaling pathway", "intracellular signal transduction", "kinase activity", "MAPK cascade", "membrane", "metal ion binding", "negative regulation of …	pkc-1 encodes a serine\/threonine protein kinase that is orthologous to mammalian protein kinase C epsilon (PRKCE), a member of the nPKC subgroup of the protein kinase C superfamily\; together with UNC-13, PKC-1 may act downstream of goa-1 to modulate phorbol ester-induced stimulation of acetylcholine release at NMJs\; PKC-1 positively regulates locomotion, and affects thermotaxis and chemotaxis …
		pmp-1	-0.77184	0.00189765			fat content increased	RNAi resistant	ABC-type transporter activity, "ATP binding", "ATPase-coupled transmembrane transporter activity", "fatty acid beta-oxidation", "integral component of membrane", "long-chain fatty acid import into peroxisome", "long-chain fatty acid transporter activity", "membrane", "nucleotide binding", "peroxisomal membrane", "peroxisome organization", "peroxisome", "transmembrane transport", "very long-chain …	pmp-1 encodes an ATP-binding cassette (ABC) transporter most closely related to the peroxisomal membrane proteins\; pmp-1 activity is required for efficient RNA interference (RNAi) of a germline-expressed target, pop-1.
		pmp-4	1.04751	0.00777363			N.A.	cilia length decreased, dye filling defect, nonanone chemotaxis defective	ABC-type transporter activity, "ATP binding", "ATPase-coupled transmembrane transporter activity", "fatty acid beta-oxidation", "integral component of membrane", "long-chain fatty acid import into peroxisome", "long-chain fatty acid transporter activity", "membrane", "nucleotide binding", "peroxisomal membrane", "peroxisome organization", "transmembrane transport", "very long-chain fatty acid cat…	The pmp-4 gene encodes a homolog of human ALD, which when mutated leads to X-linked adrenoleukodystrophy (OMIM:300100).
		poml-3	-0.8065	0.00437482			N.A.	N.A.	N.A.	N.A.
		poml-4	-1.88206	0.000549573			N.A.	N.A.	arylesterase activity	N.A.
		prdh-1	-1.02714	3.68438e-21			N.A.	N.A.	FAD binding, "mitochondrial matrix", "mitochondrion", "oxidoreductase activity", "proline catabolic process to glutamate", "proline catabolic process", "proline dehydrogenase activity", "proline metabolic process"	N.A.
		prkl-1	-1.00227	0.0283057			cell polarity variant, ectopic neurite outgrowth, embryonic lethal, gonad development variant, male gonad development variant, male tail morphology variant	anterior posterior neurite growth variant, cell cell contacts abnormal, cell position defective	metal ion binding, "zinc ion binding"	prkl-1 encodes a homolog of Drosophila ESPINAS and PRICKLE, and of humanPRICKLE1, PRICKLE2, and LMO6\; prkl-1 enables Wnt-directed planar cellpolarity\; prkl-1 is required for the fully asymmetrical division of B.aversus B.p cells, though this requirement is quantitatively weak.
		pros-1	-0.968941	0.0309809			body vacuole, excretory canal morphology variant, excretory canal short, larval lethal, locomotion variant, molt defect, organism development variant, paralyzed, slow growth	amphid neuron dye filling defect, excretory canal morphology variant, excretory cell morphology variant, L2 lethal, L3 lethal, lethal, sterile	cell development, "DNA binding", "DNA-binding transcription factor activity, RNA polymerase II-specific", "glial cell development", "nervous system development", "nucleus", "regulation of transcription by RNA polymerase II", "regulation of transcription, DNA-templated", "RNA polymerase II cis-regulatory region sequence-specific DNA binding"	pros-1 encodes a homeodomain protein that is the C. elegans homolog of Drosophila prospero and mammalian Prox1 (Prospero-related homeobox)\; PROS-1 is required for excretory canal growth, and loss of pros-1 function in large-scale RNAi screens has been reported to result in locomotion defects, slow growth, and larval lethality\; in regulating excretory canal growth, PROS-1 functions via regulatio…
		ptr-1	-1.07823	0.03311			alae secretion variant, body vacuole, breaks in alae, intestinal vacuole, lethal, locomotion variant, male tail development variant, molt defect, multiple alae, small	N.A.	cytoplasmic vesicle membrane, "endocytosis", "integral component of membrane", "membrane", "molting cycle, collagen and cuticulin-based cuticle", "nematode male tail mating organ morphogenesis", "plasma membrane"	ptr-1 encodes an ortholog of Drosophila and human PTCHD3, which definesone of seven paralogous families of sterol sensing domain (SSD)proteins\; individually, PTR-1 is weakly required for normal molting fromL4 to adult stages\; however, PTR-1, in conjunction with either PTR-16alone or with PTR-6 and PTR-10, is strongly required for both moltingand viability, with double ptr-1\/-16 or triple ptr-1…
		ptr-20	-0.638856	0.045415			alae secretion variant, body vacuole, breaks in alae, intestinal vacuole, locomotion variant, male tail development variant, molt defect, small	N.A.	cytoplasmic vesicle membrane, "endocytosis", "integral component of membrane", "membrane", "molting cycle, collagen and cuticulin-based cuticle", "nematode male tail mating organ morphogenesis", "plasma membrane"	ptr-20 encodes a nematode-specific member of the sterol sensing domain(SSD) proteins, distantly paralogous to Drosophila PATCHED (PTC) andhuman PTCH (OMIM:601309, mutated in basal cell nevus syndrome)\; PTR-20is weakly required for normal molting from L3 to adult stages male taildevelopment\; PTR-20 is also required for normal adult alae formation,growth to full size, and locomotion.
		ptr-22	-1.10318	0.0014222			body vacuole, intestinal vacuole, locomotion variant, molt defect, small	N.A.	cytoplasmic vesicle membrane, "endocytosis", "integral component of membrane", "membrane", "molting cycle, collagen and cuticulin-based cuticle", "plasma membrane"	ptr-22 encodes a nematode-specific member of the sterol sensing domain(SSD) proteins, distantly paralogous to Drosophila PATCHED (PTC) andhuman PTCH (OMIM:601309, mutated in basal cell nevus syndrome)\; PTR-22is weakly required for normal molting from L4 to adult stages\; PTR-22 isalso required for normal growth to full size and locomotion.
		pud-1.2	-0.9565	6.45486e-14			N.A.	N.A.	N.A.	PUD-1.2, along with PUD-1.1, encodes a protein (CE25224) of unknown function\; the PUD-1.2\/PUD-1.1 proteins are present at significantly higher levels in daf-2 mutant vs. wild-type adults during a temperature shift from 15 to 25 degrees C\; pud-1.2(RNAi) animals have no obvious mutant phenotype (i. e., they have no obvious defect in fertility or germline maintenance)\; the PUD-1.2\/PUD-1.1 prote…
		pud-2.1	-0.830755	1.51494e-09			N.A.	N.A.	N.A.	pud-2.1, along with pud-2.2, encodes a 17.4 kDa protein (CE16999) with unknown function that is seven-fold more abundant in glp-1 mutant hermaphrodites (which lack a germline) than in normal hermaphrodites\; in addition, the protein products of pud-2.1\/pud-2.2 are more abundant in daf-2 mutant vs. wild-type adults during a temperature shift from 15 to 25 degrees C\; pud-2.1(RNAi) animals have no…
		pud-3	-2.12746	1.88234e-09			N.A.	N.A.	N.A.	N.A.
		pud-4	-0.734964	0.000115449			cadmium hypersensitive, linker cell migration variant, slow growth	N.A.	N.A.	N.A.
		pyk-2	-0.560345	5.37729e-06			body wall muscle myosin organization defective, body wall muscle sarcomere morphology variant, mitochondria alignment variant	N.A.	ATP binding, "catalytic activity", "cytoplasm", "endoplasmic reticulum", "glycolytic process", "kinase activity", "magnesium ion binding", "metal ion binding", "nucleotide binding", "phosphorylation", "potassium ion binding", "pyruvate kinase activity", "sarcomere", "striated muscle dense body", "transferase activity"	pyk-2 encodes one of two C. elegans pyruvate kinases\; large-scale expression studies show that pyk-2 is expressed in the larval and adult intestine.
		qui-1	1.10501	0.0290818			N.A.	pheromone induced dauer formation defective, pheromone induced dauer formation variant, social behavior variant	axon, "cell projection", "cytoplasm", "cytosol", "dendrite", "molecular_function", "neuronal cell body", "nucleus", "perikaryon", "response to alkaloid"	qui-1 encodes a WD40 domain-containing protein\; qui-1 activity is required in C. elegans for quinine and SDS avoidance\; QUI-1 is expressed in the ASH, ADL, and RMD neurons.
		R01B10.3	-0.806609	0.00400415			maternal sterile	N.A.	integral component of membrane, "membrane"	N.A.
		R02C2.1	0.565297	0.0447602			aldicarb resistant	N.A.	ATP binding, "cytoplasm", "kinase activity", "mitotic G2 DNA damage checkpoint signaling", "nucleus", "phosphorylation", "protein kinase activity", "protein phosphorylation", "protein serine/threonine kinase activity", "signal transduction", "site of double-strand break"	N.A.
		R03E9.2	-0.55552	0.0326739			N.A.	N.A.	carbohydrate metabolic process, "endoplasmic reticulum membrane", "Glc3Man9GlcNAc2 oligosaccharide glucosidase activity", "hydrolase activity", "integral component of membrane", "membrane", "oligosaccharide metabolic process", "protein N-linked glycosylation"	N.A.
		R03H10.2	-0.76438	0.0173232			N.A.	N.A.	integral component of membrane, "membrane"	N.A.
		R08E3.1	-0.842913	0.028632			N.A.	N.A.	Notch binding	N.A.
		R09F10.1	-0.547601	0.0404194			N.A.	N.A.	cellular anatomical entity, "cysteine-type endopeptidase activity", "cysteine-type peptidase activity", "extracellular space", "hydrolase activity", "integral component of membrane", "lysosome", "membrane", "peptidase activity", "proteolysis involved in protein catabolic process", "proteolysis"	N.A.
		R09H10.3	-0.527742	0.00967238			N.A.	N.A.	hydrolase activity, "hydroxyisourate hydrolase activity", "identical protein binding", "protein binding", "purine nucleobase metabolic process"	R09H10.3 is orthologous to the human gene TRANSTHYRETIN (PREALBUMIN, AMYLOIDOSIS TYPE I) (TTR\; OMIM:176300), which when mutated leads to disease.
		R09H10.5	-0.94346	5.70936e-06			N.A.	N.A.	N.A.	N.A.
		R11A5.3	0.79675	0.00339332			N.A.	N.A.	N.A.	N.A.
		rips-1	0.865764	0.00943002			chemical resistant	N.A.	N.A.	N.A.
		rml-3	-0.809734	0.0373345			N.A.	N.A.	cellular polysaccharide biosynthetic process, "cytosol", "dTDP-4-dehydrorhamnose 3,5-epimerase activity", "racemase and epimerase activity"	N.A.
		rpn-7	0.795466	0.00493795			accumulated germline cell corpses, apoptosis increased, avoids bacterial lawn, cell membrane organization biogenesis variant, chromosome condensation variant, diplotene region organization variant, embryo osmotic pressure sensitive early emb, embryonic lethal, germ cell compartment anucleate, germ cell compartment expansion variant, germ cell compartment morphology variant, germ cell compartment …	N.A.	enzyme regulator activity, "proteasome complex", "proteasome regulatory particle", "proteasome-mediated ubiquitin-dependent protein catabolic process", "regulation of catalytic activity"	rpn-7 is predicted to encode a non-ATPase subunit of the 19S regulatory complex of the proteasome that affects fertility and embryonic viability.
		rpy-1	-0.51479	0.04648			fat content increased	fat content increased, levamisole resistant	acetylcholine receptor binding, "chemical synaptic transmission", "cytoplasm", "metal ion binding", "neuromuscular junction", "plasma membrane", "positive regulation of neuromuscular synaptic transmission", "protein binding", "protein-membrane adaptor activity", "synapse", "synaptic transmission, cholinergic"	rpy-1 is orthologous to the human gene 43KDA ACETYLCHOLINE RECEPTOR-ASSOCIATED PROTEIN (RAPSN\; OMIM:601592), which when mutated leads to congenital myasthenic syndrome.
		sago-2	-1.49142	0.00600637			avoids bacterial lawn, embryonic lethal, slow growth	N.A.	endoribonuclease activity, "miRNA binding", "nucleic acid binding", "RNA binding", "RNA phosphodiester bond hydrolysis, endonucleolytic", "single-stranded RNA binding"	sago-2 encodes an Argonaute homolog that is partially required for theamplification phase of RNAi responses\; a multiply mutant strain (MAGO),consisting of ppw-1(tm914), sago-1(tm1195), sago-2(tm894),F58G1.1(tm1019), C06A1.4(tm887), and M03D4.6(tm1144) alleles, iscompletely resistant to both germline and somatic RNAi\; sago-2 isgenetically redundant with ppw-1 and sago-1, with any one of these ge…
		sams-1	-0.843505	1.53183e-05			arsenite hypersensitive, avoids bacterial lawn, early larval arrest, ER stress response variant, extended life span, fat associated bodies increased, fat associated body size increased, fat content increased, growth rate variant, intestinal vacuole, lipid composition variant, lipid metabolism variant, locomotion variant, long, maternal sterile, metabolite content decreased, mRNA levels increased,…	arsenite hypersensitive, fat associated bodies increased, fat associated bodies variant, fat associated body size increased, growth rate variant, intestinal vacuole, lethal, lipid synthesis defective, mRNA levels increased, mRNA levels reduced, organism starvation response variant, reduced brood size, slow growth, small, sterile, transgene expression increased	ATP binding, "cytosol", "metal ion binding", "methionine adenosyltransferase activity", "negative regulation of lipid storage", "nucleotide binding", "one-carbon metabolic process", "protein binding", "S-adenosylmethionine biosynthetic process", "transferase activity"	sams-1 encodes an S-adenosyl methionine synthetase\; by homology, SAMS-1 is predicted to function as a methyl-group donor in many biochemical reactions\; sams-1 expression levels are negatively regulated by dietary restriction (as seen in eat-2 mutant animals), suggesting that increased lifespan due to dietary restriction is due, in part, to reducing the activity of key metabolic enzymes\; loss o…
		scav-6	-0.805934	0.00875686			N.A.	N.A.	cytoplasm, "endocytosis", "integral component of membrane", "membrane", "scavenger receptor activity"	N.A.
		scl-2	-0.960077	0.00078107			N.A.	extended life span	extracellular space	scl-2 encodes a predicted extracellular protein that is a member of the C. elegans family of SCP\/TAPS (sperm coating protein\/Tpx-1\/Ag5\/PR-1\/Sc7) domain-containing proteins\; an scl-2 deletion mutation, tm2428, is reported to be homozygous viable.
		sdz-21	0.668685	0.00187421			N.A.	N.A.	integral component of membrane, "membrane"	N.A.
		sdz-24	-1.11816	0.0441025			dumpy, egg laying variant, embryonic lethal, fat content increased, larval arrest, larval lethal, lethal, locomotion variant, reduced brood size, sick, sterile	N.A.	nucleic acid binding	N.A.
		sek-4	-0.629368	0.0318396			N.A.	N.A.	ATP binding, "kinase activity", "MAP kinase kinase activity", "MAPK cascade", "phosphorylation", "protein kinase activity", "protein phosphorylation", "stress-activated MAPK cascade"	N.A.
		sgnh-1	0.767522	0.0332295			N.A.	N.A.	nucleic acid binding, "RNA binding"	N.A.
		skpo-3	-0.699998	0.0283271			extended life span, foraging behavior variant, growth variant, larval arrest, paraquat resistant, reduced levels of reactive oxygen species, slow growth	N.A.	cellular oxidant detoxification, "heme binding", "peroxidase activity", "response to oxidative stress"	N.A.
		skr-4	-0.719392	2.63749e-06			N.A.	N.A.	cullin family protein binding, "cytoplasm", "nucleus", "protein ubiquitination", "SCF-dependent proteasomal ubiquitin-dependent protein catabolic process", "ubiquitin-dependent protein catabolic process"	The skr-4 gene encodes a homolog of Skp1 in S. cerevisiae that has no known function in vivo, since skr-4(RNAi) animals are at least superficially normal.
		slc-25A29	-0.784278	0.00890531			N.A.	N.A.	high-affinity L-arginine transmembrane transporter activity, "integral component of membrane", "L-arginine transmembrane transport", "membrane", "mitochondrial L-ornithine transmembrane transport", "mitochondrion", "transmembrane transporter activity"	N.A.
		slc-28.1	-1.19149	0.0270888			N.A.	N.A.	integral component of membrane, "integral component of plasma membrane", "membrane", "nucleoside transmembrane transport", "nucleoside transmembrane transporter activity", "nucleoside:sodium symporter activity", "symporter activity"	N.A.
		slc-36.5	-0.624765	0.00266605			N.A.	N.A.	amino acid transmembrane transport, "integral component of membrane", "L-alpha-amino acid transmembrane transport", "L-amino acid transmembrane transporter activity", "L-amino acid transport", "membrane"	N.A.
		smp-2	-0.648773	9.55725e-07			male tail morphology variant, rays displaced	N.A.	axon guidance, "chemorepellent activity", "extracellular space", "integral component of membrane", "membrane", "negative chemotaxis", "negative regulation of axon extension involved in axon guidance", "nematode male tail mating organ morphogenesis", "nervous system development", "positive regulation of cell migration", "semaphorin receptor binding", "semaphorin-plexin signaling pathway", "system …	N.A.
		spp-1	-0.545521	6.15683e-05			germ cell development variant, gonad development variant, life span phenotype, male gonad development variant, male somatic gonad development variant, pathogen induced death increased, pathogen load variant, pathogen susceptibility increased, pattern of transgene expression variant	organism pathogen response variant, pathogen susceptibility increased, reduced brood size	channel activity, "defense response to Gram-negative bacterium", "defense response to Gram-positive bacterium", "innate immune response", "pore complex", "pore formation in membrane of another organism", "transmembrane transport"	spp-1 encodes a caenopore, a saposin (B) domain-containing protein that is a member of the saposin-like protein (SAPLIP) superfamily containing mammalian NK-lysin and granulysin and the protozoan amoebapore-like proteins\; SPP-1 exhibits antibacterial activity in vitro and its expression in vivo is regulated by the DAF-2\/insulin receptor signaling pathway and by the presence of bacterial pathoge…
		spp-16	-0.648487	0.0139429			N.A.	N.A.	N.A.	N.A.
		spp-2	-1.58467	1.35491e-11			N.A.	N.A.	defense response to Gram-positive bacterium	spp-2 encodes an antimicrobial peptide that belongs to the SPP-protein family, called caenopores, with structural similarity to saposin-like proteins (SAPLIPs), the amoebapores and the mammalian NK-lysin and granulysin\; caenopores are part of the worm's innate immune system and interact with and eliminate bacteria via membrane pore-forming activity\; C. elegans has at least 33 putative SPP prote…
		spp-27	-1.56064	0.000988307			dauer lifespan extended	N.A.	N.A.	N.A.
		spp-8	-0.693608	0.00078107			N.A.	N.A.	extracellular space	N.A.
		src-2	-0.684242	0.00546564			embryonic lethal, larval arrest, lethal, oocyte morphology variant, protruding vulva, reduced brood size, sick, sterile	N.A.	ATP binding, "cell differentiation", "extrinsic component of cytoplasmic side of plasma membrane", "innate immune response", "kinase activity", "metal ion binding", "non-membrane spanning protein tyrosine kinase activity", "nucleotide binding", "peptidyl-tyrosine phosphorylation", "pharynx development", "phosphorylation", "protein kinase activity", "protein phosphorylation", "protein tyrosine kin…	src-2 encodes a non-receptor protein tyrosine kinase that, along with src-1, is one of two C. elegans Src family kinase members\; although src-2(RNAi) alone results in no overt phenotype, src-2(RNAi) performed in the background of retinoblastoma pathway mutants results in embryonic and larval lethality, as well as sterility\; a src-2::GFP reporter fusion is expressed in pharyngeal muscles, the vu…
		sri-57	-0.949797	0.0187951			dumpy, embryonic lethal, larval arrest, locomotion variant	N.A.	integral component of membrane, "membrane"	N.A.
		srsx-34	-0.864068	0.0012803			N.A.	N.A.	G protein-coupled receptor activity, "G protein-coupled receptor signaling pathway", "integral component of membrane", "membrane"	N.A.
		sta-1	-0.695166	0.000164249			lethal, mitochondria alignment variant	N.A.	cytoplasm, "dauer larval development", "defense response", "DNA binding", "DNA-binding transcription factor activity", "DNA-binding transcription factor activity, RNA polymerase II-specific", "nucleus", "positive regulation of transcription by RNA polymerase II", "protein binding", "receptor signaling pathway via JAK-STAT", "regulation of cell population proliferation", "regulation of transcripti…	sta-1 encodes a protein that is a member of the STAT family of transcription factors\; from N- to C-terminus, STA-1 contains conserved coiled-coil, DNA-binding, and SH2 domains, but apparently lacks a conserved amino-terminal oligomerization domain found in other STAT family members\; sta-1 activity is required for repressing dauer formation at high temperatures and genetic analyses indicate that…
		sul-2	-0.995931	0.00433165			N.A.	N.A.	hydrolase activity, "sulfuric ester hydrolase activity"	sul-2 is orthologous to the human gene ARYLSULFATASE A (ARSA\; OMIM:250100), which when mutated leads to metachromatic leukodystrophy.
		sup-12	-0.640807	0.00708232			N.A.	alternative splicing defective, body wall muscle morphology variant, gonad morphology variant	alternative mRNA splicing, via spliceosome, "nuclear speck", "nucleic acid binding", "pre-mRNA binding", "pre-mRNA intronic binding", "protein binding", "regulation of actin cytoskeleton organization", "regulation of alternative mRNA splicing, via spliceosome", "regulation of locomotion", "ribonucleoprotein complex", "RNA binding", "single-stranded RNA binding"	sup-12 encodes an RNA-binding protein that contains a conserved RNA recognition motif (RRM)\; during development, SUP-12 functions as a muscle-specific splicing factor to regulate alternative pre-mRNA processing of unc-60 and egl-15 transcripts\; in vitro, SUP-12 can bind intronic regions of the unc-60 and egl-15 pre-mRNAs\; specifically, SUP-12 binds the unc-60 intron 1A cooperatively with ASD-2…
		sup-37	-0.624857	0.000897659			cell cycle progression variant, dauer lifespan extended, embryonic lethal, germ cell ionizing radiation response variant, larval arrest, organism hypersensitive ionizing radiation, slow growth, transgene expression increased	lethal, sterile	embryonic digestive tract morphogenesis, "nucleus", "positive regulation of transcription by RNA polymerase II", "regulation of gene expression"	N.A.
		swt-1	-0.501884	0.00486507			fat content increased	N.A.	carbohydrate transmembrane transport, "carbohydrate transport", "Golgi apparatus", "Golgi membrane", "integral component of membrane", "membrane", "plasma membrane", "sugar transmembrane transporter activity"	N.A.
		T01D3.3	-1.1882	0.0201998			N.A.	N.A.	extracellular region, "metal ion binding", "negative regulation of endopeptidase activity", "negative regulation of peptidase activity", "peptidase inhibitor activity", "serine-type endopeptidase inhibitor activity", "superoxide metabolic process"	N.A.
		T01D3.6	-0.894855	1.25202e-05			N.A.	N.A.	calcium ion binding, "extracellular matrix", "extracellular region", "extracellular space", "negative regulation of endopeptidase activity", "negative regulation of peptidase activity", "peptidase inhibitor activity", "serine-type endopeptidase inhibitor activity"	N.A.
		T04C12.7	0.824212	0.023828			N.A.	N.A.	integral component of membrane, "membrane"	N.A.
		T05C3.6	-1.00456	0.00225036			N.A.	N.A.	catalytic activity, "integral component of membrane", "membrane"	The T05C3.6 gene encodes a paralog of T05C3.2, a protein with NACHT and WD domains that may be involved in apoptosis.
		T05E12.6	0.862019	0.00575553			N.A.	N.A.	N.A.	N.A.
		T05E7.1	-1.58788	8.62115e-05			N.A.	N.A.	acyl-CoA hydrolase activity, "acyl-CoA metabolic process", "cytoplasm", "fatty acid metabolic process", "thiolester hydrolase activity"	N.A.
		T06A1.5	-0.563058	0.00102377			N.A.	N.A.	glycosyltransferase activity, "integral component of membrane", "membrane", "transferase activity"	N.A.
		T07D4.2	0.727357	0.0444571			transgene expression reduced	N.A.	hydrolase activity, "protein binding"	T07D4.2 encodes one of three C. elegans metallophoshopesterase that are related to human 239FB, which is encoded by a gene in the 11p13-p14 chromosomal region associated with various tumors and WAGR (Wilms' tumor, aniridia, genitourinary anomalies, and mental retardation) syndrome.
		T07G12.5	-2.89177	1.48905e-11			N.A.	N.A.	integral component of membrane, "L-ascorbic acid transmembrane transport", "L-ascorbic acid transmembrane transporter activity", "membrane", "plasma membrane region", "transmembrane transport", "transmembrane transporter activity"	N.A.
		T09E11.11	-1.01456	0.0302772			N.A.	N.A.	N.A.	N.A.
		T10C6.15	1.3084	0.00697022			N.A.	N.A.	N.A.	N.A.
		T12A7.6	-0.773073	0.0172448			N.A.	N.A.	N.A.	N.A.
		T13F3.6	1.12739	2.42212e-05			N.A.	N.A.	N.A.	N.A.
		T13H5.1	-1.02064	2.15638e-05			N.A.	N.A.	protein dephosphorylation, "protein tyrosine phosphatase activity"	N.A.
		T15B12.1	-0.534493	0.0188639			N.A.	N.A.	actin cytoskeleton organization, "filamentous actin", "microtubule organizing center", "mitochondrion"	N.A.
		T16G1.7	-0.526344	0.0334079			N.A.	N.A.	N.A.	N.A.
		T19D12.1	-0.938428	0.000661083			embryonic lethal	N.A.	integral component of membrane, "membrane"	N.A.
		T19D12.2	-0.673334	0.00754068			embryonic lethal, maternal sterile	N.A.	N.A.	N.A.
		T20B3.14	-1.05541	0.0276292			N.A.	N.A.	N.A.	N.A.
		T21C9.6	-0.723229	4.21113e-09			transgene induced cosuppression variant	N.A.	ATP binding, "kinase activity", "phosphorylation", "transferase activity, transferring phosphorus-containing groups"	N.A.
		T22B2.1	0.586422	0.0283534			N.A.	N.A.	innate immune response, "metal ion binding"	N.A.
		T22F3.11	-2.80916	2.43269e-14			N.A.	N.A.	integral component of membrane, "membrane", "transmembrane transport", "transmembrane transporter activity"	N.A.
		T25C12.3	-0.531377	0.00437482			N.A.	N.A.	N.A.	N.A.
		T26H5.9	-1.53814	5.79541e-05			N.A.	N.A.	N.A.	N.A.
		T28F3.8	-0.581432	0.00920995			N.A.	N.A.	N.A.	N.A.
		T28H10.2	1.2717	0.000802585			N.A.	N.A.	N.A.	N.A.
		tag-276	0.662249	0.0213004			N.A.	N.A.	N.A.	N.A.
		tba-7	0.791503	0.00455347			extended life span, fat content reduced	N.A.	cytoplasm, "GTP binding", "microtubule cytoskeleton organization", "microtubule", "microtubule-based process", "mitotic cell cycle", "nucleotide binding", "structural constituent of cytoskeleton"	N.A.
		tbb-4	-0.715561	0.0481905			embryonic lethal, mitosis variant	ammonium chloride chemotaxis defective, chemotaxis variant, cilia morphology variant, dye filling defect, male mating efficiency reduced, nose touch defective, post hermaphrodite contact variant, transgene subcellular localization variant	axonemal microtubule, "cytoplasm", "cytoskeleton", "GTP binding", "GTPase activity", "microtubule cytoskeleton organization", "microtubule", "microtubule-based process", "mitotic cell cycle", "nucleotide binding", "structural constituent of cytoskeleton"	N.A.
		tbx-2	-0.514895	0.00577069			anterior pharynx variant, early larval arrest, foraging behavior variant, L1 arrest, larval arrest, locomotion variant, organism development variant, pharyngeal development variant, slow growth, transgene expression reduced	L1 arrest, larval lethal, lethal, neuron cell body absent misplaced, neuron development variant, neuron migration variant, pharyngeal morphology variant, pharynx unattached, rays missing, sterile	cell fate specification, "core promoter sequence-specific DNA binding", "cytoplasm", "developmental process", "DNA binding", "DNA-binding transcription factor activity", "DNA-binding transcription factor activity, RNA polymerase II-specific", "DNA-binding transcription repressor activity", "enzyme binding", "locomotion", "muscle cell fate specification", "negative regulation of transcription, DNA…	tbx-2 encodes one of 21 C. elegans T-box transcription factors\; during development, tbx-2 activity is required for normal adaptation, but not chemotaxis, to attractive odorants sensed by the AWC amphid neurons\; tbx-2 is required redundantly with unc-3 and unc-31 for negative regulation of dauer formation, and large-scale RNAi screens reveal an essential role for tbx-2 in early larval developmen…
		tbx-33	0.577938	0.0149411			accumulated germline cell corpses, apoptosis variant, cell migration variant, embryonic lethal, excretory canal morphology variant, germ cell compartment morphology variant, germ cell compartment multinucleate, larval arrest, locomotion variant, male tail morphology variant, maternal sterile, nuclear appearance variant, organism morphology variant, sister cell division timing asynchrony reduced, …	lethal, sterile	cell fate specification, "developmental process", "DNA binding", "DNA-binding transcription factor activity", "DNA-binding transcription factor activity, RNA polymerase II-specific", "nucleus", "positive regulation of transcription, DNA-templated", "regulation of transcription by RNA polymerase II", "regulation of transcription, DNA-templated", "RNA polymerase II cis-regulatory region sequence-sp…	N.A.
		tbx-38	0.991338	0.0462396			N.A.	N.A.	cell fate specification, "developmental process", "DNA binding", "DNA-binding transcription factor activity", "DNA-binding transcription factor activity, RNA polymerase II-specific", "nucleus", "pharynx development", "positive regulation of transcription, DNA-templated", "protein binding", "regulation of transcription by RNA polymerase II", "regulation of transcription, DNA-templated", "RNA polym…	tbx-38 encodes a T box transcription factor\; during embryonic development, tbx-38 functions redundantly with tbx-37 to effect Notch-mediated pharyngeal mesoderm induction in descendants of the ABa blastomere\; in addition, tbx-38 and tbx-37 are required for proper cell fate specification of other ABa descendants, such as those that give rise to hypodermal tissue\; TBX-38 expression appears to be…
		thn-2	-0.890344	0.0281015			bacterially unswollen, pathogen load variant, pathogen susceptibility increased, tail swelling	N.A.	defense response to Gram-negative bacterium, "defense response to Gram-positive bacterium", "extracellular region", "molecular_function"	N.A.
		tmc-2	-0.918492	0.0381813			N.A.	N.A.	integral component of membrane, "integral component of plasma membrane", "ion transmembrane transport", "ion transport", "mechanosensitive ion channel activity", "membrane"	N.A.
		tnt-4	-0.83878	0.00366961			early larval arrest, spontaneous spicule protraction	N.A.	muscle contraction, "nematode larval development", "pharyngeal gland morphogenesis", "pharynx development", "regulation of muscle contraction", "regulation of system process", "sarcomere organization", "tropomyosin binding", "troponin complex"	N.A.
		tps-2	0.581291	2.56856e-18			biosynthesis variant, dauer lifespan extended, life span phenotype, organism osmotic stress response variant, shortened life span, thermotolerance reduced	biosynthesis variant, intraflagellar transport variant, vulva location variant	alpha,alpha-trehalose-phosphate synthase (UDP-forming) activity, "alpha,alpha-trehalose-phosphate synthase complex (UDP-forming)", "catalytic activity", "glycosyltransferase activity", "transferase activity", "trehalose biosynthetic process", "trehalose metabolic process", "trehalose metabolism in response to stress", "trehalose-phosphatase activity"	tps-2 encodes one of two trehalose-6-phosphate synthase proteins in C. elegans, and RNAi of both enzymes leads to a more than 90\% reduction decrease in trehalose levels, but does not appear to affect viability or development\; the tps-2 mRNA is expressed throughout development.
		tre-3	-0.54277	1.30659e-05			N.A.	lethal, sterile	alpha,alpha-trehalase activity, "carbohydrate metabolic process", "hydrolase activity", "hydrolase activity, acting on glycosyl bonds", "membrane raft", "metabolic process", "trehalose catabolic process", "trehalose metabolic process"	tre-3 encodes one of four putative trehalases in C. elegans\; tre-3 is expressed throughout development.
		tre-5	-0.668712	0.0221768			embryonic lethal, larval arrest	N.A.	alpha,alpha-trehalase activity, "carbohydrate metabolic process", "hydrolase activity", "hydrolase activity, acting on glycosyl bonds", "metabolic process", "trehalose catabolic process", "trehalose metabolic process"	N.A.
		tsp-10	-0.762676	0.0435192			N.A.	N.A.	integral component of membrane, "integral component of plasma membrane", "membrane"	N.A.
		tsp-3	1.1033	0.0470185			N.A.	N.A.	integral component of membrane, "integral component of plasma membrane", "membrane"	N.A.
		ttm-2	-1.20067	5.63108e-06			pore forming toxin hypersensitive	N.A.	cytoplasm, "protein transport", "response to nematicide"	N.A.
		ttr-21	0.933246	0.000116661			N.A.	N.A.	cell surface, "defense response to Gram-negative bacterium", "extracellular region"	N.A.
		ttr-26	0.632082	0.026988			N.A.	N.A.	cell surface, "extracellular region"	N.A.
		ttr-27	1.09605	0.00438056			N.A.	N.A.	cell surface, "extracellular region"	N.A.
		ttr-29	1.0202	0.0134947			N.A.	N.A.	cell surface, "extracellular region"	N.A.
		ttr-33	0.80896	0.0455863			N.A.	organism oxidative stress response hypersensitive, organism oxidative stress response variant, shortened life span	cell surface, "extracellular region"	N.A.
		ttx-1	-0.900911	0.000673261			N.A.	cryophilic, hypersensitive to dauer pheromone, organism heat response variant	DNA binding, "DNA-binding transcription factor activity", "DNA-binding transcription factor activity, RNA polymerase II-specific", "embryo development ending in birth or egg hatching", "neuron differentiation", "nucleus", "positive regulation of transcription by RNA polymerase II", "protein binding", "regulation of microvillus assembly", "regulation of non-motile cilium assembly", "regulation of …	ttx-1 encodes a homeodomain protein that is a member of the OTD\/OTX subclass of homeodomain transcription factors\; ttx-1 is expressed at higher levels in the AFD thermosensory neurons as compared to the AWB olfactory neurons and is necessary and partly sufficient for specification of the AFD thermosensory neuron fate and thus for proper AFD-mediated thermosensory behavior and normal expression …
		ugt-11	-0.711698	0.0240787			N.A.	N.A.	glucuronosyltransferase activity, "glycosyltransferase activity", "integral component of membrane", "membrane", "transferase activity", "UDP-glycosyltransferase activity"	N.A.
		ugt-12	-0.639404	0.0454322			N.A.	N.A.	glucuronosyltransferase activity, "glycosyltransferase activity", "integral component of membrane", "membrane", "transferase activity", "UDP-glycosyltransferase activity"	N.A.
		ugt-43	-1.60691	3.33476e-05			N.A.	N.A.	glucuronosyltransferase activity, "glycosyltransferase activity", "integral component of membrane", "membrane", "transferase activity", "UDP-glycosyltransferase activity"	N.A.
		ugt-62	0.812572	0.0281015			cadmium hypersensitive, organism development variant, slow growth	N.A.	glucuronosyltransferase activity, "glycosyltransferase activity", "integral component of membrane", "membrane", "transferase activity", "UDP-glycosyltransferase activity"	N.A.
		unc-120	-0.615452	0.0285523			body wall muscle sarcomere morphology variant, egg laying defective, embryonic lethal, exploded through vulva, larval arrest, lethal, locomotion reduced, locomotion variant, mitochondria morphology variant, pale, paralyzed, protein degradation variant, reduced brood size, slow growth, sterile, sterile progeny, thin	body wall muscle sarcomere morphology variant, dumpy, embryonic lethal, lethal, locomotion variant, paralyzed arrested elongation two fold, progressive paralysis, sluggish, sterile	DNA binding, "DNA-binding transcription factor activity, RNA polymerase II-specific", "muscle organ development", "nucleus", "positive regulation of muscle cell differentiation", "positive regulation of transcription by RNA polymerase II", "protein dimerization activity", "regulation of transcription by RNA polymerase II", "RNA polymerase II cis-regulatory region sequence-specific DNA binding"	unc-120 encodes a member of the MADS-box family of transcription factors that is most closely related to Drosophila blistered and the vertebrate serum response factors (SRFs)\; UNC-120 is required for locomotion and muscle development and for formation of the normal number of muscle A and I bands\; UNC-120 is also required for maintaining wild-type expression levels of the muscle components actin…
		unc-130	-0.644	0.00273054			body wall muscle sarcomere morphology variant, embryonic lethal, organism development variant	21U RNA expression variant, axon guidance variant, commissure absent, commisure growth variant, distal tip cell migration variant, ectopic expression transgene, embryonic morphology variant, locomotion variant, male tail morphology variant, organism morphology variable	anatomical structure morphogenesis, "axon extension involved in axon guidance", "cell differentiation", "DNA binding", "DNA-binding transcription factor activity", "DNA-binding transcription factor activity, RNA polymerase II-specific", "embryo development ending in birth or egg hatching", "maintenance of protein location", "negative regulation of transcription by RNA polymerase II", "nematode ma…	A member of the forkhead domain family of transcription factors that affects the generation of the AWA and ASG chemosensory neurons and is partially required for male tail morphogenesis and embryogenesis\; it is expressed in the AWA and ASG precursors\; it is required for the graded spatial expression of the UNC-129 TGF-beta guidance factor.
		unc-25	-0.996844	6.30587e-06			mitochondria morphology variant, shrinker	aldicarb hypersensitive, avoids bacterial lawn, axon morphology variant, backward locomotion variant, bordering, drug hypersensitive, drug response variant, ectopic axon outgrowth, exaggerated body bends, expulsion defective, expulsion infrequent, foraging behavior variant, GABA levels variant, head movement variant, increased pathogen accumulation, levamisole hypersensitive, locomotion variant, …	axon, "carbon-carbon lyase activity", "carboxy-lyase activity", "carboxylic acid metabolic process", "catalytic activity", "cytoplasm", "gamma-aminobutyric acid biosynthetic process", "glutamate decarboxylase activity", "inhibitory synapse", "lyase activity", "neuronal cell body", "perikaryon", "pyridoxal phosphate binding", "synaptic transmission, GABAergic", "synaptic vesicle"	unc-25 encodes the C. elegans ortholog of the GABA neurotransmitter biosynthetic enzyme, glutamic acid decarboxylase (GAD)\; unc-25 activity is required for GABA synthesis and thus for normal synaptic transmission and GABA-mediated behaviors\; UNC-25 is expressed specifically in the 26 GABAergic neurons as soon as they are generated and localizes to cell bodies, axonal branches, and synaptic regi…
		unc-62	-0.797216	1.22295e-05			body wall muscle sarcomere morphology variant, cell migration variant, development phenotype, dumpy, ectopic expression transgene, egg laying variant, embryonic lethal, extended life span, fat content reduced, iron homeostasis variant, larval lethal, lethal, locomotion variant, M lineage variant, mitochondria morphology variant, oogenesis variant, organism development variant, programmed cell dea…	bursa morphology variant, commissure variant, dead eggs laid, dumpy, embryonic lethal, lethal, locomotion variant, male fan morphology variant, male tail morphology variant, maternal effect lethal emb, no back end, rays missing, sluggish, sterile	chromatin, "DNA binding", "DNA-binding transcription factor activity, RNA polymerase II-specific", "lipid homeostasis", "mesodermal cell fate specification", "muscle cell differentiation", "nucleus", "positive regulation of translation", "protein binding", "regulation of transcription by RNA polymerase II", "regulation of transcription, DNA-templated", "RNA polymerase II cis-regulatory region seq…	unc-62 encodes a Meis-class homeodomain protein required for posterior embryonic morphogenesis, male tail morphogenesis, commissure formation by VD and DD motor neurons, vulval morphogenesis, and normal locomotion\; UNC-62 is orthologous to Drosophila HOMOTHORAX\; both maternal-effect unc-62 alleles and the zygotic lethal unc-62(s472) allele phenotypically resemble mutations of the caudal ortholo…
		unc-98	-0.761846	0.014422			body wall muscle morphology variant, body wall muscle sarcomere morphology variant, lethal, locomotion variant, organism morphology variant, protein degradation variant	amplitude of sinusoidal movement decreased, backing decreased, backward point velocity decreased, body posture amplitude decreased, body posture wavelength decreased, body wall muscle sarcomere morphology variant, body wall muscle thin filament variant, coiling frequency decreased, egg laying variant, forward locomotion decreased, forward point velocity decreased, frequency body bend reduced, hea…	cell differentiation, "cytoplasm", "cytoskeletal protein binding", "DNA binding", "DNA-binding transcription factor activity, RNA polymerase II-specific", "locomotion", "locomotory behavior", "M band", "metal ion binding", "muscle organ development", "myofibril assembly", "myosin filament", "nucleus", "post-embryonic body morphogenesis", "protein binding", "regulation of transcription by RNA poly…	unc-98 encodes a protein with four C2H2 zinc fingers and several possible nuclear localization and export sequences\; UNC-98 is required for normal mobility, M-line, and dense body (Z-disk analog) structures\; UNC-98 binds the C-terminal portion of myosin heavy chain, as well as a number of proteins that localize to the base of dense bodies and M lines, including UNC-97\/PINCH, suggesting that in…
		VM106R.1	-0.663424	0.024793			anaphase bridging, embryonic lethal, larval lethal, reduced brood size, sick	N.A.	protein homooligomerization, "receptor complex"	N.A.
		W01B11.6	0.538767	0.0231926			N.A.	N.A.	N.A.	N.A.
		W02B8.1	-0.647796	0.0165421			N.A.	N.A.	integral component of membrane, "membrane"	N.A.
		W02D7.4	-0.673857	0.0107975			N.A.	N.A.	N-acetyltransferase activity	N.A.
		W03F9.4	-0.678204	0.0445695			N.A.	N.A.	acyltransferase activity, "carnitine metabolic process", "carnitine O-palmitoyltransferase activity", "fatty acid metabolic process", "integral component of membrane", "membrane", "mitochondrion", "transferase activity"	N.A.
		W04A8.9	1.04738	0.0317227			N.A.	N.A.	N.A.	N.A.
		W06G6.17	-1.46416	0.018421			N.A.	N.A.	N.A.	N.A.
		W10C8.5	-0.501929	2.63749e-06			N.A.	aldicarb resistant, aldicarb response variant	arginine kinase activity, "ATP binding", "catalytic activity", "creatine kinase activity", "kinase activity", "nucleotide binding", "phosphocreatine biosynthetic process", "phosphorylation", "transferase activity", "transferase activity, transferring phosphorus-containing groups"	N.A.
		wee-1.1	1.14419	0.00488189			N.A.	radiation induced reproductive cell death variant	ATP binding, "cell cycle", "cell differentiation", "cell division", "kinase activity", "meiotic cell cycle", "metal ion binding", "nucleotide binding", "nucleus", "peptidyl-tyrosine phosphorylation", "phosphorylation", "protein kinase activity", "protein phosphorylation", "protein serine kinase activity", "protein serine/threonine kinase activity", "protein tyrosine kinase activity", "transferase…	wee-1.1 encodes one of two C. elegans homologs of the Wee1 family of dual-specificity protein kinases (wee-1.3 encodes the second homolog\; wee-1.2 is a pseudogene)\; wee-1.1 expression is restricted to a small window during early embryogenesis (12-16-cell stage) in the E blastomere and great-granddaughters of the AB blastomere when these cells are in prophase and metaphase of the mitotic cell cy…
		wrt-10	-0.615864	0.00675314			body vacuole, intestinal vacuole, locomotion variant, small	N.A.	N.A.	wrt-10 encodes a hedgehog-like protein, with an N-terminal signalsequence, a Wart domain, and a C-terminal region of low-complexitysequence\; WRT-10 is expressed in both male and hermaphrodite intestine\;the Wart domain is predicted to form a cysteine-crosslinked proteininvolved in intercellular signalling, and it has subtle similarity tothe N-terminal Hedge domain of HEDGEHOG proteins\; WRT-10 i…
		Y102A11A.9	1.55357	0.000175564			N.A.	N.A.	N.A.	N.A.
		Y105C5A.24	-0.509527	0.000361975			N.A.	lethal, sterile	ATP binding, "cytoplasm", "kinase activity", "magnesium ion binding", "MAP kinase kinase kinase activity", "MAPK cascade", "nucleotide binding", "peptidyl-serine phosphorylation", "phosphorylation", "protein kinase activity", "protein phosphorylation", "protein serine/threonine kinase activity", "response to stimulus", "signal transduction", "transferase activity"	N.A.
		Y106G6H.1	-0.560152	0.0377367			N.A.	N.A.	N.A.	N.A.
		Y110A2AL.9	-0.946468	0.0223463			N.A.	N.A.	N.A.	N.A.
		Y32G9B.1	1.2211	0.0219709			accumulated germline cell corpses, apoptosis variant, diplotene absent during oogenesis, diplotene region organization variant, germ cell compartment expansion variant, germ cell compartment multinucleate, germ cell compartment size variant, germ cell compartment small, germ cell partition morphology variant, germline nuclear positioning variant, maternal sterile, meiotic progression during oogen…	N.A.	integral component of membrane, "membrane"	N.A.
		Y37D8A.3	0.85695	0.000453647			N.A.	N.A.	N.A.	N.A.
		Y38E10A.3	0.972547	0.0242689			fat content reduced, protruding vulva, sterile	N.A.	N.A.	N.A.
		Y38F1A.8	-0.866872	0.0338123			N.A.	N.A.	cellular anatomical entity, "endoplasmic reticulum membrane", "Golgi membrane", "GPI anchor biosynthetic process", "integral component of membrane", "membrane"	N.A.
		Y39A3CL.3	-0.590632	0.00339332			spontaneous mutation rate increased	N.A.	integral component of membrane, "membrane"	N.A.
		Y39H10B.2	-0.748139	0.00789197			N.A.	N.A.	integral component of membrane, "membrane"	N.A.
		Y42G9A.3	-0.738486	0.00356054			reduced brood size	N.A.	N.A.	N.A.
		Y44A6C.2	0.666507	0.0110588			N.A.	N.A.	N.A.	N.A.
		Y45G5AM.3	0.589606	0.00756342			N.A.	N.A.	N.A.	N.A.
		Y46G5A.28	0.598336	0.00675314			N.A.	N.A.	cytoplasm, "nucleus"	N.A.
		Y49E10.18	-0.990457	1.00578e-05			N.A.	N.A.	lipid metabolic process	N.A.
		Y49G5A.1	3.7128	2.83209e-19			N.A.	N.A.	negative regulation of endopeptidase activity, "serine-type endopeptidase inhibitor activity"	N.A.
		Y4C6B.3	-0.592724	0.00603066			N.A.	N.A.	integral component of membrane, "membrane", "transmembrane transport", "transmembrane transporter activity"	N.A.
		Y50D4B.4	1.19881	8.32056e-19			N.A.	N.A.	cellular macromolecule metabolic process, "cytoplasm", "cytosol", "glycoprotein catabolic process", "hydrolase activity", "integral component of membrane", "membrane", "nucleus", "peptide-N4-(N-acetyl-beta-glucosaminyl)asparagine amidase activity", "protein deglycosylation", "protein metabolic process", "protein quality control for misfolded or incompletely synthesized proteins"	N.A.
		Y51B9A.9	-0.843143	0.0380816			N.A.	N.A.	ATP binding, "cytoplasm", "intracellular signal transduction", "kinase activity", "MAP kinase activity", "MAPK cascade", "nucleus", "phosphorylation", "protein kinase activity", "protein phosphorylation", "protein serine/threonine kinase activity"	N.A.
		Y51F10.7	-0.964197	1.67096e-08			N.A.	N.A.	N.A.	N.A.
		Y55D5A.1	-0.953027	0.0187921			axon fasciculation variant, axon midline crossing variant, cord commissures fail to reach target, egg laying variant, exploded through vulva, locomotion variant, ventral cord patterning variant	N.A.	N.A.	N.A.
		Y57G7A.2	0.675384	0.0397215			N.A.	N.A.	N.A.	N.A.
		Y59C2A.1	-0.678423	3.17326e-05			dauer lifespan extended	N.A.	carboxypeptidase activity, "extracellular space", "hydrolase activity", "metal ion binding", "metallocarboxypeptidase activity", "metallopeptidase activity", "peptidase activity", "proteolysis", "zinc ion binding"	N.A.
		Y59E9AL.4	1.59272	0.000296235			lethal	N.A.	integral component of membrane, "L-ascorbic acid transmembrane transport", "L-ascorbic acid transmembrane transporter activity", "membrane", "plasma membrane region", "transmembrane transport", "transmembrane transporter activity"	N.A.
		Y5H2B.3	1.0773	0.0251084			N.A.	N.A.	N.A.	N.A.
		Y65A5A.1	-0.51501	6.38111e-05			N.A.	N.A.	N.A.	N.A.
		Y70G10A.1	1.02841	0.0230215			N.A.	N.A.	N.A.	N.A.
		Y70G10A.3	-0.545511	5.70936e-06			embryonic lethal, pace of P lineage defective early emb	N.A.	integral component of membrane, "integral component of plasma membrane", "ion transport", "membrane", "plasma membrane", "sodium-independent organic anion transmembrane transporter activity", "sodium-independent organic anion transport", "transmembrane transport"	N.A.
		Y73C8B.1	0.510925	0.0441975			N.A.	N.A.	N.A.	N.A.
		Y73C8C.3	0.88129	0.00258011			N.A.	N.A.	innate immune response	N.A.
		Y73C8C.8	0.591753	0.00307703			N.A.	N.A.	innate immune response, "metal ion binding"	N.A.
		Y73F4A.2	-0.558043	0.0214271			embryonic lethal	N.A.	extracellular region	N.A.
		Y73F8A.26	-0.615307	0.0187575			N.A.	N.A.	collagen binding, "collagen fibril organization", "endoplasmic reticulum"	N.A.
		Y75B8A.28	-0.724024	0.0157955			N.A.	N.A.	N.A.	N.A.
		Y87G2A.19	-0.934913	0.0151795			N.A.	N.A.	integral component of membrane, "lysosomal membrane", "membrane", "metal ion binding", "zinc ion binding"	N.A.
		ZC204.12	-1.17142	0.0157652			N.A.	N.A.	N.A.	N.A.
		ZC250.4	0.777747	0.00532058			N.A.	N.A.	N.A.	N.A.
		ZC395.5	-1.42539	6.13217e-06			N.A.	N.A.	N.A.	N.A.
		zip-3	0.855277	0.00295449			N.A.	N.A.	DNA binding, "DNA-binding transcription activator activity, RNA polymerase II-specific", "DNA-binding transcription factor activity", "mitochondrial unfolded protein response", "negative regulation of innate immune response", "nucleus", "positive regulation of transcription by RNA polymerase II", "protein binding", "regulation of transcription by RNA polymerase II", "regulation of transcription, …	zip-3 encodes a bZip transcription factor.
		ZK1073.1	-0.49752	0.000352218			N.A.	N.A.	N.A.	N.A.
		ZK1193.2	-0.879734	0.00332934			N.A.	N.A.	N.A.	N.A.
		ZK1321.4	-0.515035	0.00035139			N.A.	N.A.	actin binding, "actin cytoskeleton organization", "adherens junction", "filamentous actin", "muscle alpha-actinin binding", "muscle structure development", "stress fiber", "Z disc"	N.A.
		ZK185.5	-0.601693	0.00195613			N.A.	N.A.	cation transmembrane transport, "cation transmembrane transporter activity", "cation transport", "integral component of membrane", "membrane", "transmembrane transport", "zinc ion transport"	N.A.
		ZK228.4	2.57514	0.00124286			N.A.	N.A.	acetyltransferase activity, "innate immune response", "transferase activity"	N.A.
		ZK550.2	-0.956856	7.54215e-05			N.A.	N.A.	integral component of membrane, "membrane", "transmembrane transport", "transmembrane transporter activity"	N.A.
		ZK6.8	-0.983283	0.000906698			N.A.	N.A.	cellular anatomical entity, "integral component of membrane", "membrane"	N.A.
		ZK622.5	-1.32381	0.000400437			N.A.	N.A.	N.A.	N.A.
		ZK673.1	-1.01507	0.00137134			N.A.	N.A.	integral component of membrane, "membrane"	N.A.
N2:10-8	8	kin-4			-0.658814	0.00361249	aging variant, bag of worms, embryonic lethal, protruding vulva, sterile progeny	aging variant, bag of worms, protruding vulva	ATP binding, "intracellular signal transduction", "kinase activity", "magnesium ion binding", "peptidyl-serine phosphorylation", "phosphorylation", "protein kinase activity", "protein phosphorylation", "protein serine/threonine kinase activity", "transferase activity"	N.A.
		Y46G5A.7			0.559929	0.00149679	N.A.	N.A.	N.A.	This gene encodes a protein containing an F-box, a motif predicted to mediate protein-protein interactions either with homologs of yeast Skp-1p or with other proteins.
		ctc-3			0.512004	0.000255047	N.A.	N.A.	aerobic electron transport chain, "aerobic respiration", "cytochrome-c oxidase activity", "electron transfer activity", "integral component of membrane", "membrane", "mitochondrial electron transport, cytochrome c to oxygen", "mitochondrial inner membrane", "mitochondrion", "oxidoreduction-driven active transmembrane transporter activity", "proton transmembrane transport", "respiratory electron t…	The ctc-3 gene resides on the mitochondrial chromosome, and encodes the protein cytochrome c oxidase subunit 3\; cytochrome c oxidase is the component of the respiratory chain that catalyzes the reduction of oxygen to water\; CTC-3 is one of the 3 subunits (1-3) that forms the functional core of the enzyme complex.
		ath-1			0.843684	5.64786e-05	embryonic lethal, life span phenotype, reduced brood size	life span phenotype	carboxylic ester hydrolase activity, "cytoplasm", "hydrolase activity", "palmitoyl-(protein) hydrolase activity", "protein depalmitoylation"	N.A.
		lact-4			0.570609	0.000279703	N.A.	N.A.	N.A.	lact-4 encodes a beta-lactamase domain-containing protein that contains predicted signal and transmembrane sequences in its N terminus.
		npa-1			-0.842551	0.0449988	extended life span, multivulva	protein metabolism variant	N.A.	npa-1 encodes a large polyprotein precursor that is posttranslationally cleaved to multiple units of ~14.5kDa, each of which is a strong binding protein for fatty acids and retinol (Vitamin A)\; the lipid binding sites of NPA-1-derived peptides are unusually apolar\; NPA-1-derived peptides probably are carrier proteins that enable distribution of these lipids within nematodes\; NPA-1-derived pept…
		dsc-4			-0.516613	4.16586e-19	germ cell development variant, locomotion variant, peptide uptake by intestinal cell decreased, slow growth	N.A.	basolateral plasma membrane, "cellular component organization", "endoplasmic reticulum unfolded protein response", "endoplasmic reticulum", "Golgi apparatus", "IRE1-mediated unfolded protein response", "lipid binding", "lipid transfer activity", "lipid transport", "lipoprotein metabolic process", "lipoprotein transport", "phospholipid transport", "phospholipid transporter activity", "plasma lipop…	dsc-4 encodes the C. elegans ortholog of the large subunit of the microsomal triglyceride transfer protein\; dsc-4 affects the length of the defecation cycle and genetically interacts with clk-1 with respect to defecation cycle length, and also with respect to the clk-1- dependent adjustment of defecation cycle length to temperature\; a DSC-4::GFP fusion protein is expressed in the intestine begi…
		rpl-39			-0.497356	2.65018e-07	apoptosis fails to occur, apoptosis reduced, cytoplasmic processing body variant, diplotene absent during oogenesis, embryonic lethal, germ cell compartment expansion absent, germ cell compartment expansion variant, gonad small, gonad vesiculated, larval arrest, lethal, maternal sterile, no oocytes, nuclei small, oocyte number decreased, pachytene progression during oogenesis variant, pachytene r…	N.A.	cytosolic large ribosomal subunit, "ribonucleoprotein complex", "ribosome", "structural constituent of ribosome", "translation"	rpl-39 encodes a large ribosomal subunit L39 protein.
