# Supplementary material for: Transcriptomics of ivermectin response in Caenorhabditis elegans: Integrating abamectin quantitative trait loci and comparison to the Ivermectin-exposed DA1316 strain
Source: PLoS One. 2023 May 4;18(5):e0285262. doi: 10.1371/journal.pone.0285262 (PMC10159168; doi:10.1371/journal.pone.0285262)
Supplement: S4 Table — (XLSX) [file pone.0285262.s005.xlsx]

## Sheet: Upregulated
source	term_name	term_id	adjusted_p_value	negative_log10_of_adjusted_p_value	term_size	query_size	intersection_size	effective_domain_size	intersections
GO:MF	structural constituent of cuticle	GO:0042302	9.61014e-10	9.01727	152	169	15	19565	COL-184,COL-181,COL-106,COL-122,COL-95,COL-80,COL-143,DPY-5,COL-179,DPY-13,COL-96,COL-41,DPY-4,COL-73,COL-101
GO:MF	structural molecule activity	GO:0005198	7.75074e-05	4.11066	395	169	16	19565	COL-184,COL-181,COL-106,COL-122,TBA-7,COL-95,COL-80,COL-143,DPY-5,COL-179,DPY-13,COL-96,COL-41,DPY-4,COL-73,COL-101
GO:BP	immune system process	GO:0002376	4.90959e-05	4.30895	121	169	10	19565	T22B2.1,Y73C8C.8,Y73C8C.3,C18E9.9,F16H6.10,F56D2.5,C34H4.1,F22H10.2,C29F3.7,ZK228.4
GO:BP	innate immune response	GO:0045087	4.90959e-05	4.30895	121	169	10	19565	T22B2.1,Y73C8C.8,Y73C8C.3,C18E9.9,F16H6.10,F56D2.5,C34H4.1,F22H10.2,C29F3.7,ZK228.4
GO:BP	immune response	GO:0006955	4.90959e-05	4.30895	121	169	10	19565	T22B2.1,Y73C8C.8,Y73C8C.3,C18E9.9,F16H6.10,F56D2.5,C34H4.1,F22H10.2,C29F3.7,ZK228.4
GO:BP	defense response to other organism	GO:0098542	0.000169149	3.77173	138	169	10	19565	T22B2.1,Y73C8C.8,Y73C8C.3,C18E9.9,F16H6.10,F56D2.5,C34H4.1,F22H10.2,C29F3.7,ZK228.4
GO:BP	response to other organism	GO:0051707	0.000169149	3.77173	138	169	10	19565	T22B2.1,Y73C8C.8,Y73C8C.3,C18E9.9,F16H6.10,F56D2.5,C34H4.1,F22H10.2,C29F3.7,ZK228.4
GO:BP	response to external biotic stimulus	GO:0043207	0.000169149	3.77173	138	169	10	19565	T22B2.1,Y73C8C.8,Y73C8C.3,C18E9.9,F16H6.10,F56D2.5,C34H4.1,F22H10.2,C29F3.7,ZK228.4
GO:BP	response to biotic stimulus	GO:0009607	0.000169149	3.77173	138	169	10	19565	T22B2.1,Y73C8C.8,Y73C8C.3,C18E9.9,F16H6.10,F56D2.5,C34H4.1,F22H10.2,C29F3.7,ZK228.4
GO:BP	biological process involved in interspecies interaction between organisms	GO:0044419	0.000180917	3.74252	139	169	10	19565	T22B2.1,Y73C8C.8,Y73C8C.3,C18E9.9,F16H6.10,F56D2.5,C34H4.1,F22H10.2,C29F3.7,ZK228.4
GO:BP	defense response	GO:0006952	0.000206626	3.68482	141	169	10	19565	T22B2.1,Y73C8C.8,Y73C8C.3,C18E9.9,F16H6.10,F56D2.5,C34H4.1,F22H10.2,C29F3.7,ZK228.4
GO:BP	response to external stimulus	GO:0009605	0.00211133	2.67544	182	169	10	19565	T22B2.1,Y73C8C.8,Y73C8C.3,C18E9.9,F16H6.10,F56D2.5,C34H4.1,F22H10.2,C29F3.7,ZK228.4
GO:BP	response to stress	GO:0006950	0.0419726	1.37703	366	169	12	19565	R02C2.1,T22B2.1,Y73C8C.8,F45E1.4,Y73C8C.3,C18E9.9,F16H6.10,F56D2.5,C34H4.1,F22H10.2,C29F3.7,ZK228.4
GO:CC	cell surface	GO:0009986	0.0300063	1.52279	66	169	5	19565	TTR-26,TTR-33,TTR-21,TTR-29,TTR-27
KEGG	ABC transporters	KEGG:02010	0.00268158	2.57161	29	169	4	19565	PMP-4,PGP-6,PGP-9,PGP-5
TF	Factor: elt-3; motif: TCTTATCA	TF:M07154	0.0203657	1.6911	2070	169	32	19565	COL-184,CLEC-47,CNP-3,LACT-4,NHR-57,COL-106,DACH-1,TTR-26,PAL-1,T07D4.2,CEST-10,ZC250.4,TBA-7,UGT-62,MTH-1,T05E12.6,CEST-12,F48G7.4,FBXA-60,PMP-4,PGP-6,Y32G9B.1,T10C6.15,PGP-9,F33H12.7,CDR-4,COL-101,F19B2.5,ZK228.4,IRG-2,F57G8.7,M03A8.3
TF	Transfac	TF:M00000	0.0220776	1.65605	16709	169	158	19565	M02B7.2,COL-184,DOD-19,COL-181,MDL-1,COL-135,CLEC-47,Y73C8B.1,F56D5.5,KBP-5,FKH-3,COA-1,NHR-137,W01B11.6,C25F9.5,NHR-17,PES-10,F29C6.1,CYP-13B2,R02C2.1,CNP-3,LACT-4,CBP-3,TBX-33,TPS-2,FKH-4,NHR-57,COL-106,T22B2.1,F59B10.4,Y45G5AM.3,C09B8.4,B0222.5,Y46G5A.28,DACH-1,VAP-2,F10A3.17,TTR-26,K11H12.4,FBXB-57,PAL-1,TAG-276,SDZ-21,Y57G7A.2,BEST-21,CTR-9,K08H2.2,F27D9.7,COL-122,EXC-13,MAI-1,T07D4.2,CYP-34…

## Sheet: Downregulated
source	term_name	term_id	adjusted_p_value	negative_log10_of_adjusted_p_value	term_size	query_size	intersection_size	effective_domain_size	intersections
GO:MF	catalytic activity	GO:0003824	3.12e-10	9.50631	3431	412	130	19565	POML-4,LIPL-4,F31F7.1,LIPL-1,UGT-43,T05E7.1,NEP-26,F54C1.1,FMO-2,C15B12.8,C05D11.5,ANMT-3,UGT-44,DLHD-1,HST-3.1,CYP-34A9,DDO-1,BCMO-2,CPT-5,PRDH-1,FKB-4,T13H5.1,MLT-7,T05C3.6,UNC-25,F32D1.3,ACOX-1.4,SUL-2,CYP-35A2,F41E6.5,LYS-2,F43H9.4,NNT-1,UGT-22,F35H8.2,C24B5.4,LYS-3,ALH-5,ACOX-1.5,BAS-1,CYP-25A1,GBA-4,LIPL-2,SAMS-1,Y51B9A.9,F08F3.4,AAGR-1,RML-3,ACS-3,PFAS-1,DPF-6,OAC-46,CYP-13A5,DDR-1,F13D11.…
GO:MF	molecular_function	GO:0003674	4.78e-08	7.32053	8383	412	239	19565	T07G12.5,FTN-1,POML-4,LIPL-4,F31F7.1,MATH-45,LIPL-1,ENT-4,UGT-43,T05E7.1,NEP-26,FLN-2,SAGO-2,F54C1.1,NHR-55,COL-158,BTB-17,BATH-26,BEST-1,FMO-2,C15B12.8,C05D11.5,LET-413,ANMT-3,C13C4.6,UGT-44,SLC-28.1,T01D3.3,C03D6.1,DLHD-1,HST-3.1,CYP-34A9,SDZ-24,CEH-31,LIN-22,DDO-1,AQP-1,BCMO-2,BEST-5,CPT-5,NHR-99,WHT-7,CHIL-23,BTB-16,PRDH-1,FKB-4,T13H5.1,MLT-7,T05C3.6,PRKL-1,UNC-25,F32D1.3,ACOX-1.4,SUL-2,CYP-3…
GO:MF	hydrolase activity, hydrolyzing O-glycosyl compounds	GO:0004553	3.48e-07	6.4587	70	412	13	19565	LYS-2,LYS-3,GBA-4,AAGR-1,TRE-5,LYS-1,GBA-1,LYS-4,KLO-1,R03E9.2,TRE-3,MANS-2,HEX-2
GO:MF	hydrolase activity, acting on glycosyl bonds	GO:0016798	1.17811e-06	5.92881	77	412	13	19565	LYS-2,LYS-3,GBA-4,AAGR-1,TRE-5,LYS-1,GBA-1,LYS-4,KLO-1,R03E9.2,TRE-3,MANS-2,HEX-2
GO:MF	oxidoreductase activity	GO:0016491	0.000108112	3.96613	491	412	29	19565	FMO-2,C15B12.8,CYP-34A9,DDO-1,BCMO-2,PRDH-1,MLT-7,ACOX-1.4,CYP-35A2,F41E6.5,NNT-1,ALH-5,ACOX-1.5,CYP-25A1,F08F3.4,CYP-13A5,ACOX-1.3,SKPO-3,F17A9.5,DRD-5,GSTK-2,DPYD-1,HPO-15,F37C4.6,AMX-2,CYP-33E1,C15B12.1,FASN-1,C46H11.2
GO:MF	flavin adenine dinucleotide binding	GO:0050660	0.0161163	1.79273	69	412	8	19565	FMO-2,C15B12.8,DDO-1,ACOX-1.4,ACOX-1.5,ACOX-1.3,C15B12.1,C46H11.2
GO:MF	lysozyme activity	GO:0003796	0.0360702	1.44285	15	412	4	19565	LYS-2,LYS-3,LYS-1,LYS-4
GO:MF	peptidoglycan muralytic activity	GO:0061783	0.0360702	1.44285	15	412	4	19565	LYS-2,LYS-3,LYS-1,LYS-4
GO:MF	hydrolase activity	GO:0016787	0.0420569	1.37616	1239	412	45	19565	POML-4,LIPL-4,LIPL-1,T05E7.1,NEP-26,DLHD-1,T13H5.1,SUL-2,LYS-2,C24B5.4,LYS-3,GBA-4,LIPL-2,AAGR-1,DPF-6,F13D11.3,TBB-4,CPR-1,Y59C2A.1,CEST-1.2,TRE-5,GLNA-1,LYS-1,GBA-1,CAT-4,GLNA-2,ASM-2,LYS-4,C44E12.1,F01D5.8,ATIC-1,ACE-1,DHP-1,KLO-1,PCP-3,CPR-3,R03E9.2,ACSD-1,R09F10.1,TRE-3,DHP-2,MANS-2,CATP-1,PDE-4,HEX-2
GO:MF	acyl-CoA oxidase activity	GO:0003997	0.049943	1.30153	7	412	3	19565	ACOX-1.4,ACOX-1.5,ACOX-1.3
GO:MF	oxidoreductase activity, acting on the CH-CH group of donors, oxygen as acceptor	GO:0016634	0.049943	1.30153	7	412	3	19565	ACOX-1.4,ACOX-1.5,ACOX-1.3
GO:BP	oxoacid metabolic process	GO:0043436	1.23969e-06	5.90669	249	412	23	19565	T05E7.1,C15B12.8,C05D11.5,DDO-1,PRDH-1,UNC-25,ACOX-1.4,ACOX-1.5,BAS-1,F08F3.4,ACS-3,ACOX-1.3,HALY-1,W03F9.4,GLNA-1,GLNA-2,GST-42,PYK-2,CBL-1,C15B12.1,FASN-1,GOT-1.2,CTH-2
GO:BP	carboxylic acid metabolic process	GO:0019752	1.23969e-06	5.90669	249	412	23	19565	T05E7.1,C15B12.8,C05D11.5,DDO-1,PRDH-1,UNC-25,ACOX-1.4,ACOX-1.5,BAS-1,F08F3.4,ACS-3,ACOX-1.3,HALY-1,W03F9.4,GLNA-1,GLNA-2,GST-42,PYK-2,CBL-1,C15B12.1,FASN-1,GOT-1.2,CTH-2
GO:BP	organic acid metabolic process	GO:0006082	1.23969e-06	5.90669	249	412	23	19565	T05E7.1,C15B12.8,C05D11.5,DDO-1,PRDH-1,UNC-25,ACOX-1.4,ACOX-1.5,BAS-1,F08F3.4,ACS-3,ACOX-1.3,HALY-1,W03F9.4,GLNA-1,GLNA-2,GST-42,PYK-2,CBL-1,C15B12.1,FASN-1,GOT-1.2,CTH-2
GO:BP	small molecule metabolic process	GO:0044281	0.000118348	3.92684	474	412	29	19565	T05E7.1,C15B12.8,C05D11.5,DDO-1,PRDH-1,UNC-25,ACOX-1.4,ACOX-1.5,BAS-1,F08F3.4,ACS-3,PFAS-1,D1005.2,ACOX-1.3,HALY-1,W03F9.4,GLNA-1,GLNA-2,PAIC-1,DPYD-1,GST-42,ATIC-1,PYK-2,CBL-1,C15B12.1,FASN-1,GOT-1.2,CTH-2,K07E3.4
GO:BP	amino acid metabolic process	GO:0006520	0.00532941	2.27332	147	412	13	19565	C15B12.8,DDO-1,PRDH-1,BAS-1,F08F3.4,HALY-1,GLNA-1,GLNA-2,GST-42,CBL-1,C15B12.1,GOT-1.2,CTH-2
GO:BP	peptidoglycan metabolic process	GO:0000270	0.00831719	2.08002	9	412	4	19565	LYS-2,LYS-3,LYS-1,LYS-4
GO:BP	glycosaminoglycan catabolic process	GO:0006027	0.00831719	2.08002	9	412	4	19565	LYS-2,LYS-3,LYS-1,LYS-4
GO:BP	peptidoglycan catabolic process	GO:0009253	0.00831719	2.08002	9	412	4	19565	LYS-2,LYS-3,LYS-1,LYS-4
GO:BP	alpha-amino acid metabolic process	GO:1901605	0.0139627	1.85503	78	412	9	19565	C15B12.8,DDO-1,PRDH-1,F08F3.4,GLNA-1,GLNA-2,CBL-1,C15B12.1,CTH-2
GO:BP	cell wall organization or biogenesis	GO:0071554	0.0310725	1.50762	12	412	4	19565	LYS-2,LYS-3,LYS-1,LYS-4
GO:BP	aminoglycan catabolic process	GO:0006026	0.0310725	1.50762	12	412	4	19565	LYS-2,LYS-3,LYS-1,LYS-4
GO:BP	cell wall macromolecule catabolic process	GO:0016998	0.0310725	1.50762	12	412	4	19565	LYS-2,LYS-3,LYS-1,LYS-4
GO:BP	cell wall macromolecule metabolic process	GO:0044036	0.0310725	1.50762	12	412	4	19565	LYS-2,LYS-3,LYS-1,LYS-4
GO:BP	carboxylic acid catabolic process	GO:0046395	0.0327837	1.48434	68	412	8	19565	C15B12.8,PRDH-1,ACOX-1.4,ACOX-1.5,F08F3.4,ACOX-1.3,HALY-1,C15B12.1
GO:BP	organic acid catabolic process	GO:0016054	0.0364109	1.43877	69	412	8	19565	C15B12.8,PRDH-1,ACOX-1.4,ACOX-1.5,F08F3.4,ACOX-1.3,HALY-1,C15B12.1
GO:CC	peroxisome	GO:0005777	0.000648274	3.18824	34	412	7	19565	C15B12.8,ACOX-1.4,F41E6.5,ACOX-1.5,PMP-1,ACOX-1.3,C15B12.1
GO:CC	microbody	GO:0042579	0.000648274	3.18824	34	412	7	19565	C15B12.8,ACOX-1.4,F41E6.5,ACOX-1.5,PMP-1,ACOX-1.3,C15B12.1
GO:CC	filamentous actin	GO:0031941	0.0499307	1.30163	2	412	2	19565	T15B12.1,ZK1321.4
KEGG	Metabolic pathways	KEGG:01100	4.97e-09	8.30396	875	412	50	19565	FMO-2,C05D11.5,ANMT-3,K09E4.4,DDO-1,GST-20,T05C3.6,UNC-25,ACOX-1.4,F41E6.5,NNT-1,ALH-5,ACOX-1.5,BAS-1,GBA-4,GST-6,SAMS-1,F08F3.4,AAGR-1,RML-3,ACS-3,PFAS-1,ELO-6,ACOX-1.3,HALY-1,TRE-5,GBA-1,CAT-4,GLNA-2,ASM-2,PAIC-1,DPYD-1,GST-42,ATIC-1,DHP-1,KLO-1,PCYT-2.2,PYK-2,ACSD-1,TRE-3,DHP-2,MANS-2,C15B12.1,FASN-1,MVK-1,PDE-4,GOT-1.2,CTH-2,HEX-2,K07E3.4
KEGG	beta-Alanine metabolism	KEGG:00410	1.94794e-06	5.71043	27	412	8	19565	UNC-25,ACOX-1.4,ALH-5,ACOX-1.5,ACOX-1.3,DPYD-1,DHP-1,DHP-2
KEGG	Peroxisome	KEGG:04146	0.000604362	3.2187	71	412	9	19565	DDO-1,ACOX-1.4,F41E6.5,ACOX-1.5,ACS-3,PMP-1,ACOX-1.3,C15B12.1,MVK-1
KEGG	KEGG root term	KEGG:00000	0.00898922	2.04628	2315	412	73	19565	LIPL-4,LIPL-1,FLN-2,FMO-2,C05D11.5,ANMT-3,K09E4.4,DDO-1,GST-20,T05C3.6,PRKL-1,UNC-25,ACOX-1.4,F41E6.5,Y87G2A.19,NNT-1,GES-1,ALH-5,ACOX-1.5,BAS-1,GBA-4,GST-6,SAMS-1,F08F3.4,AAGR-1,RML-3,ACS-3,PFAS-1,PMP-1,BAR-1,ELO-6,TBB-4,ACOX-1.3,STA-1,CPR-1,HALY-1,W03F9.4,TRE-5,LAM-3,HAF-9,GBA-1,CAT-4,GLNA-2,ASM-2,MTL-1,PAIC-1,MIG-10,NCX-2,DPYD-1,GST-42,ATIC-1,ACE-1,DHP-1,KLO-1,PCYT-2.2,PYK-2,CPR-3,ACSD-1,TRE-3…
KEGG	Pantothenate and CoA biosynthesis	KEGG:00770	0.0099487	2.00223	16	412	4	19565	ALH-5,DPYD-1,DHP-1,DHP-2
KEGG	Lysosome	KEGG:04142	0.0104827	1.97953	102	412	9	19565	LIPL-1,K09E4.4,Y87G2A.19,GBA-4,CPR-1,HAF-9,GBA-1,ASM-2,CPR-3
KEGG	Fatty acid metabolism	KEGG:01212	0.0132966	1.87626	64	412	7	19565	ACOX-1.4,ACOX-1.5,ACS-3,ELO-6,ACOX-1.3,W03F9.4,FASN-1
KEGG	Starch and sucrose metabolism	KEGG:00500	0.016178	1.79107	18	412	4	19565	AAGR-1,TRE-5,KLO-1,TRE-3
KEGG	Fatty acid degradation	KEGG:00071	0.0168412	1.77363	48	412	6	19565	ACOX-1.4,ALH-5,ACOX-1.5,ACS-3,ACOX-1.3,W03F9.4
KEGG	alpha-Linolenic acid metabolism	KEGG:00592	0.0465074	1.33248	11	412	3	19565	ACOX-1.4,ACOX-1.5,ACOX-1.3
TF	Factor: elt-3; motif: TCTTATCA	TF:M07154	4.05e-16	15.3924	2070	412	104	19565	NSY-4,T07G12.5,PUD-3,FTN-1,POML-4,MATH-45,F20G2.5,UGT-43,T26H5.9,F49C12.7,NHR-55,E04F6.15,BTB-17,DOD-3,ZK622.5,BATH-26,C54C6.7,C15B12.8,F15B9.6,C13C4.6,DLHD-1,CLEC-8,CYP-34A9,SDZ-24,E02H4.7,AQP-1,H20E11.1,WHT-7,CHIL-23,CLEC-54,T05C3.6,ACOX-1.4,Y49E10.18,CYP-35A2,F41E6.5,Y51F10.7,SCL-2,ZK550.2,LYS-2,T19D12.1,K09C4.1,CAMT-1,ALH-5,T01D3.6,THN-2,NHR-173,C17G10.7,BAS-1,GBA-4,GST-6,R08E3.1,NPA-1,MYRF-2…
TF	Transfac	TF:M00000	1.44e-07	6.84278	16709	412	389	19565	K07F5.22,NSY-4,C23G10.11,C10B5.3,T07G12.5,DHS-7,PUD-3,FTN-1,POML-4,LIPL-4,F31F7.1,MATH-45,F20G2.5,E02H4.4,LIPL-1,F46C5.1,UGT-43,T05E7.1,SPP-2,NEP-26,T26H5.9,F36G9.7,FLN-2,F54C1.1,F49C12.7,W06G6.17,NHR-55,ZC395.5,COL-158,E04F6.15,BTB-17,DOD-3,CEST-3,ZK622.5,F55G1.15,BATH-26,BEST-1,EGL-43,C54C6.7,CLEC-4,CNC-8,FMO-2,C15B12.8,F15B9.6,C05D11.5,LET-413,CES-1,BIGR-1,ANMT-3,K09E4.4,TTM-2,C13C4.6,UGT-44,S…
TF	Factor: elt-3; motif: TCTTATCA; match class: 1	TF:M07154_1	1.65529e-05	4.78113	209	412	18	19565	F49C12.7,ZK622.5,CLEC-54,F41E6.5,K09C4.1,GBA-4,IFO-1,PFAS-1,NID-1,MAB-21,CPR-1,H03A11.2,T06A1.5,LEC-6,NSPG-8,ACSD-1,CEST-2.2,GLC-1
