# Supplementary material for: Transcriptomics of ivermectin response in Caenorhabditis elegans: Integrating abamectin quantitative trait loci and comparison to the Ivermectin-exposed DA1316 strain
Source: PLoS One. 2023 May 4;18(5):e0285262. doi: 10.1371/journal.pone.0285262 (PMC10159168; doi:10.1371/journal.pone.0285262)
Supplement: S6 Table — (XLSX) [file pone.0285262.s007.xlsx]

## Sheet: Sheet1
chromosome	observed	expected	odds.ratio	pvalue	FDR
X	119	82.5	1.57444	1.84464e-05	0.000129125
V	182	149.7	1.31692	0.00147525	0.0103267
I	54	92.1	0.538104	0.999999	1
IV	99	106.3	0.915526	0.800814	1
II	108	110.3	0.973975	0.613571	1
III	62	83.6	0.705622	0.996919	1
MtDNA	1	0.4	2.68405	0.329791	1
Based on differentialy expressed genes (DEGs) with adjusted p-value < 0.05 & (log2FoldChange < -0.49 | log2FoldChange > 0.49)
