# Supplementary material for: Transcriptomics of ivermectin response in Caenorhabditis elegans: Integrating abamectin quantitative trait loci and comparison to the Ivermectin-exposed DA1316 strain
Source: PLoS One. 2023 May 4;18(5):e0285262. doi: 10.1371/journal.pone.0285262 (PMC10159168; doi:10.1371/journal.pone.0285262)
Supplement: S7 Table — (XLSX) [file pone.0285262.s008.xlsx]

## Sheet: VL_DEGs
Public name	log2FoldChange	Foldchange	padj	RNAi Phenotype Observed	Allele Phenotype Observed	Interacting Gene	Genomic Study Tissue	Human Ortholog	Gene Ontology Association	Concise Description
acs-3	-0.809456	1.75255	0.000314724	embryonic lethal, pronuclear nuclear appearance defective early emb	drug hypersensitive, fat associated bodies increased, organism osmotic stress response variant, organism oxidative stress response hypersensitive, pathogen adherence defect, pathogen susceptibility increased	nlp-29|Regulatory	amphid sheath cell, dopaminergic neuron, hypodermis	HGNC:16496|OMA;TreeFam;Panther, HGNC:16526|OMA;TreeFam;Panther	endoplasmic reticulum, "long-chain fatty acid metabolic process", "long-chain fatty acid-CoA ligase activity", "membrane"	N.A.
alh-5	-0.895985	1.86088	0.0068125	N.A.	N.A.	myrf-1|Physical	head mesodermal cell, intestine	HGNC:405|OrthoInspector;EnsEMBL-Compara;OMA;Hieranoid;PhylomeDB;Inparanoid;Panther;OrthoFinder;TreeFam, HGNC:411|OrthoFinder;PhylomeDB;TreeFam;Hieranoid;Panther	aldehyde dehydrogenase (NAD+) activity, "cellular aldehyde metabolic process", "cytoplasm", "oxidoreductase activity", "oxidoreductase activity, acting on the aldehyde or oxo group of donors, NAD or NADP as acceptor"	N.A.
C49G7.12	3.18746	9.11007	0.0209943	N.A.	N.A.	N.A.	body wall muscle cell, CEM, CEPshDL, CEPshDR, CEPshVL, CEPshVR, coelomocyte, DVB, GABAergic neuron, HOB, IL2 neuron, IL2DL, IL2DR, IL2L, IL2R, IL2VL, IL2VR, intestine, OLQ, ray neuron type B, sensory neuron, SIA, SIB, SMB, VB1, VB2	N.A.	N.A.	N.A.
cyp-33C8	1.29484	2.4535	3.49385e-08	long defecation cycle	N.A.	clk-1|Genetic, fzo-1|Regulatory, tab-1|Physical	ADF, ADL, ASH, ASI, ASJ, ASK, AVG, coelomocyte, I1 neuron, I2 neuron, I6 neuron, intestine, MI neuron, NSM, OLL, pharynx, PHB, PQR, PVD, PVT, rectal gland cell, sensory neuron	HGNC:2610|OrthoInspector;OrthoFinder;Inparanoid;EnsEMBL-Compara, HGNC:2608|OrthoInspector;OrthoFinder;Inparanoid;EnsEMBL-Compara, HGNC:2615|OrthoInspector;OrthoFinder;Inparanoid;EnsEMBL-Compara, HGNC:2621|OrthoInspector;OrthoFinder;Inparanoid;EnsEMBL-Compara, HGNC:2622|OrthoInspector;OrthoFinder;Inparanoid;EnsEMBL-Compara, HGNC:2623|OrthoInspector;OrthoFinder;Inparanoid;EnsEMBL-Compara, HGNC:2620…	cytoplasm, "heme binding", "intracellular membrane-bounded organelle", "iron ion binding", "metal ion binding", "monooxygenase activity", "organic acid metabolic process", "oxidoreductase activity", "oxidoreductase activity, acting on paired donors, with incorporation or reduction of molecular oxygen", "oxidoreductase activity, acting on paired donors, with incorporation or reduction of molecular…	N.A.
cyp-34A8	0.729584	1.65816	0.00787261	N.A.	N.A.	N.A.	coelomocyte, hypodermis	HGNC:20582|OrthoFinder;PhylomeDB;EnsEMBL-Compara	cytoplasm, "heme binding", "intracellular membrane-bounded organelle", "iron ion binding", "metal ion binding", "monooxygenase activity", "organic acid metabolic process", "oxidoreductase activity", "oxidoreductase activity, acting on paired donors, with incorporation or reduction of molecular oxygen", "oxidoreductase activity, acting on paired donors, with incorporation or reduction of molecular…	N.A.
cyp-34A9	-1.12375	2.17912	1.79211e-07	life span phenotype, metabolite content decreased, short defecation cycle	N.A.	clk-1|Genetic, eef-1A.1|Regulatory, hsp-6|Regulatory, unc-119|Physical	dopaminergic neuron, hypodermis, intestine, neuron	HGNC:20582|OrthoFinder;PhylomeDB;EnsEMBL-Compara	cytoplasm, "heme binding", "intracellular membrane-bounded organelle", "iron ion binding", "metal ion binding", "monooxygenase activity", "organic acid metabolic process", "oxidoreductase activity", "oxidoreductase activity, acting on paired donors, with incorporation or reduction of molecular oxygen", "oxidoreductase activity, acting on paired donors, with incorporation or reduction of molecular…	N.A.
dach-1	0.621068	1.53801	0.00206803	short defecation cycle	N.A.	clk-1|Genetic	dopaminergic neuron, hypodermis, neuron	HGNC:20582|OrthoInspector;OrthoFinder;PhylomeDB	cytoplasm, "heme binding", "intracellular membrane-bounded organelle", "iron ion binding", "metal ion binding", "monooxygenase activity", "organic acid metabolic process", "oxidoreductase activity", "oxidoreductase activity, acting on paired donors, with incorporation or reduction of molecular oxygen", "oxidoreductase activity, acting on paired donors, with incorporation or reduction of molecular…	N.A.
dod-3	-1.33635	2.52512	3.00211e-25	life span phenotype	N.A.	akt-1|Regulatory, ftt-2|Regulatory, hlh-29|Regulatory, nhr-8|Regulatory, pkc-2|Regulatory, sgk-1|Regulatory, trpa-1|Regulatory	ASER, coelomocyte, GABAergic neuron, head mesodermal cell, intestine, OLL, pharyngeal muscle cell, PVD, ventral nerve cord	N.A.	integral component of membrane, "membrane"	N.A.
F40C5.2	-0.6448	1.56352	4.37297e-05	age associated fluorescence increased, shortened life span	N.A.	N.A.	germ line	N.A.	N.A.	N.A.
folt-2	1.92269	3.79131	0.0114825	N.A.	N.A.	N.A.	cephalic sheath cell, head mesodermal cell, intestine, pharyngeal muscle cell	HGNC:10938|EnsEMBL-Compara;OMA;PhylomeDB;Panther;OrthoFinder;TreeFam, HGNC:16266|EnsEMBL-Compara;OMA;PhylomeDB;Panther;OrthoFinder;TreeFam, HGNC:10937|EnsEMBL-Compara;OMA;PhylomeDB;Panther;OrthoFinder;TreeFam	folic acid binding, "integral component of membrane", "membrane", "plasma membrane", "transmembrane transport", "vitamin transmembrane transport", "vitamin transmembrane transporter activity", "vitamin transport"	folt-2 encodes a putative folate transporter\; FOLT-2 is orthologous to the human folate transporters SLC19A1, SLC19A2, and SLC19A3 (Solute Carrier Family 19 (thiamine transporter), Member 1, 2 or 3)\; heterologously expressed FOLT-2 does not significantly transport folate\; FOLT-2 does not seem to have any obvious function, perhaps because of genetic redundancy with its paralogs, FOLT-1 and FOLT…
hsp-16.2	1.31521	2.48838	0.000104351	cadmium hypersensitive, drug response variant, life span phenotype, slow development, slow growth	N.A.	AC8.6|Regulatory, acdh-10|Physical, acdh-7|Physical, adk-1|Physical, affl-2|Regulatory, ain-2|Physical, akir-1|Physical, algn-8|Physical, ama-1|Regulatory, ant-1.1|Regulatory, atfs-1|Regulatory, atx-3|Regulatory, C08F8.2|Regulatory, C29F7.3|Physical, C34C12.8|Physical, cacn-1|Physical, cah-3|Physical, ccar-1|Physical, cchl-1|Regulatory, cct-1|Regulatory, cct-6|Physical, cct-7|Physical, cdh-4|Phys…	AIA, AIB, ALM, AVA, AVB, AVD, AVE, AVG, AVH, AVJ, AWC-ON, BDU, coelomocyte, DB1, DD neuron, germ line, intestine, M5 neuron, MI neuron, NSM, PDE, PLM, PVC, PVM, PVP, RIF, RIM, RIR, RIS, RIV, RMDDL, RMDDR, RMDVL, RMDVR, RMF, RMH, sensory neuron, SIB, SMB, SMD, somatic gonad precursor, VB neuron, VB2, ventral nerve cord	HGNC:2389|EnsEMBL-Compara;Roundup;Hieranoid;Panther, HGNC:26511|EnsEMBL-Compara;Hieranoid;Panther	cytoplasm, "metal ion binding", "response to heat", "unfolded protein binding"	hsp-16.2 encodes a 16-kD heat shock protein (HSP) that is a member of the hsp16\/hsp20\/alphaB-crystallin (HSP16) family of heat shock proteins\; hsp-16.2 expression, strongest in intestine and pharynx, is induced in response to heat shock or other environmental stresses\; HSP-16.2 has been shown to interact with intracellular human beta amyloid peptide, a primary component of the extracellular p…
hsp-16.41	1.17026	2.25053	0.00077078	cadmium hypersensitive, slow growth	isothermal tracking behavior variant	affl-2|Regulatory, cacn-1|Physical, daf-2|Regulatory, hsf-1|Regulatory, hsp-16.11|Physical, hsp-16.2|Physical, mrg-1|Physical, ptrn-1|Physical, sacy-1|Physical, tol-1|Regulatory	AIA, ALM, ASER, AUA, AVA, AVB, AVD, AVE, AVG, AVH, AWC-ON, BDU, coelomocyte, DD neuron, DVB, germ line, intestine, M5 neuron, MI neuron, NSM, PDE, PLM, PLN, PVC, PVP, RIC, RIF, RIM, RIR, RIS, RIV, RMDDL, RMDDR, RMDVL, RMDVR, RMF, RMH, sensory neuron, SIA, SIB, SMB, SMD, somatic gonad precursor, VB neuron, VB2	HGNC:2389|EnsEMBL-Compara;Hieranoid;Panther, HGNC:26511|EnsEMBL-Compara;Hieranoid;Panther	defense response to Gram-negative bacterium, "endoplasmic reticulum unfolded protein response", "IRE1-mediated unfolded protein response", "response to heat", "unfolded protein binding"	hsp-16.41 encodes a 16-kD heat shock protein (HSP) that is a member of the hsp16\/hsp20\/alphaB-crystallin (HSP16) family of heat shock proteins\; an hsp-16.41 reporter fusion, expressed broadly but strongest in intestine and pharynx, is induced in response to heat shock or other environmental stresses\; expression is detectable in somatic tissues in post-gastrulation embryos, all larval stages, …
irg-1	2.90266	7.47804	0.000347945	N.A.	N.A.	atfs-1|Regulatory, atp-2|Regulatory, bar-1|Regulatory, ceh-38|Regulatory, dve-1|Regulatory, eef-2|Regulatory, egl-18|Regulatory, elt-2|Regulatory, gei-17|Regulatory, hsf-1|Regulatory, irg-2|Regulatory, pcyt-1|Regulatory, pmk-1|Regulatory, rpl-11.1|Regulatory, sams-1|Regulatory, sca-1|Regulatory, set-16|Regulatory, sftb-1|Regulatory, spg-7|Regulatory, T25B9.9|Regulatory, tlf-1|Regulatory, zip-2|Re…	head mesodermal cell, hypodermis, intestine, sensory neuron	N.A.	antibacterial innate immune response, "cellular_component", "defense response to Gram-negative bacterium", "innate immune response"	irg-1 encodes a protein containing a conserved DUF1768 domain, a domain of unknown function found as a stand-alone domain in bacterial and bacteriophage proteins as well as fused to proteins involved in riboflavin biosynthesis in bacteria and plants\; irg-1 expression is induced in response to infection with pathogenic Pseudomonas aeruginosa, in a manner independent of the p38 MAPK pathway, but d…
irg-2	2.68739	6.44146	0.00276274	embryonic lethal	N.A.	irg-1|Regulatory, pcyt-1|Regulatory	ADF, ADL, AFD, amphid sheath cell, ASH, ASI, ASJ, ASK, AWA, coelomocyte, dopaminergic neuron, intestine, NSM, PHA, sensory neuron, somatic gonad precursor, VC neuron	N.A.	antibacterial innate immune response, "defense response to Gram-negative bacterium", "innate immune response"	irg-2 encodes a novel protein, conserved amongst nematodes\; irg-2 expression is induced in response to infection by virulent strains of Pseudomonas aeruginosa in a manner dependent upon the bZIP transcription factor ZIP-2, but independent of the p38 MAPK pathway.
nhr-115	1.68882	3.22394	0.0381215	male tail morphology variant	N.A.	N.A.	BAG, CEPshDL, CEPshDR, CEPshVL, CEPshVR, head mesodermal cell, intestine, neuron, OLL, PVD, sensory neuron, Z1, Z4	HGNC:9232|PhylomeDB;EnsEMBL-Compara	DNA binding, "DNA-binding transcription factor activity", "innate immune response", "metal ion binding", "nucleus", "regulation of transcription, DNA-templated", "sequence-specific DNA binding", "zinc ion binding"	nhr-115 encodes a nuclear receptor that is most highly conserved amongst nematode species.
nhr-57	0.582939	1.4979	0.0288826	male tail morphology variant, oxygen response variant, pore forming toxin hypersensitive	N.A.	egl-9|Genetic;Regulatory, ctl-1|Regulatory, elc-1|Regulatory, end-3|Regulatory, gas-1|Regulatory, rhy-1|Regulatory, swan-1|Regulatory, vhl-1|Regulatory	ASI, coelomocyte, dopaminergic neuron, germline precursor cell, intestine, sensory neuron, somatic gonad precursor	N.A.	DNA binding, "DNA-binding transcription factor activity", "innate immune response", "metal ion binding", "nucleus", "regulation of transcription by RNA polymerase II", "regulation of transcription, DNA-templated", "response to hypoxia", "sequence-specific DNA binding", "zinc ion binding"	N.A.
pud-1.2	-0.9565	1.9406	6.17556e-14	N.A.	N.A.	csr-1|Physical, lin-53|Physical, ned-8|Physical, pud-2.1|Physical, pud-2.2|Physical, sec-6|Physical, smo-1|Physical, ulp-3|Physical	DA neuron, I5 neuron, intestine, retrovesicular ganglion, SAB, VA neuron	N.A.	N.A.
pud-2.1	-0.830755	1.77862	1.44627e-09	N.A.	N.A.	daf-16|Physical, hsp-16.2|Physical, igdb-2|Physical, myrf-1|Physical, myrf-2|Physical, pan-1|Physical, pud-1.1|Physical, pud-1.2|Physical, sec-6|Physical, sip-1|Physical, smo-1|Physical	intestine	N.A.	N.A.	pud-2.1, along with pud-2.2, encodes a 17.4 kDa protein (CE16999) with unknown function that is seven-fold more abundant in glp-1 mutant hermaphrodites (which lack a germline) than in normal hermaphrodites\; in addition, the protein products of pud-2.1\/pud-2.2 are more abundant in daf-2 mutant vs. wild-type adults during a temperature shift from 15 to 25 degrees C\; pud-2.1(RNAi) animals have no…
pud-3	-2.12746	4.36947	1.81118e-09	N.A.	N.A.	ccar-1|Physical, csr-1|Physical, lin-53|Physical, mut-16|Physical, myrf-1|Physical, nmad-1|Physical, rde-8|Physical, sec-6|Physical, spe-39|Physical, vps-45|Physical	intestine, pharyngeal muscle cell	N.A.	N.A.	N.A.
pud-4	-0.734964	1.66436	0.000115256	cadmium hypersensitive, linker cell migration variant, slow growth	N.A.	cmd-1|Physical	intestine, pharyngeal muscle cell	N.A.	N.A.	N.A.
rips-1	0.865764	1.8223	0.00948995	N.A.	N.A.	glh-1|Physical, pid-4|Physical, pid-5|Physical	germline precursor cell, intestine, male-specific anatomical entity	N.A.	N.A.	N.A.
slc-28.1	-1.19149	2.28389	0.0273378	N.A.	N.A.	N.A.	N.A.	HGNC:11001|OrthoInspector;EnsEMBL-Compara;OMA;Hieranoid;PhylomeDB;Inparanoid;Panther;OrthoFinder;TreeFam, HGNC:11002|OrthoInspector;EnsEMBL-Compara;OMA;Hieranoid;PhylomeDB;Inparanoid;Panther;OrthoFinder;TreeFam, HGNC:16484|OrthoInspector;EnsEMBL-Compara;OMA;Hieranoid;PhylomeDB;Inparanoid;Panther;OrthoFinder;Roundup;TreeFam	integral component of membrane, "integral component of plasma membrane", "membrane", "nucleoside transmembrane transport", "nucleoside transmembrane transporter activity", "nucleoside:sodium symporter activity", "symporter activity"	N.A.
T06A1.5	-0.563058	1.4774	0.00102653	N.A.	N.A.	N.A.	hermaphrodite-specific anatomical entity, intestine, pharyngeal muscle cell	N.A.	glycosyltransferase activity, "integral component of membrane", "membrane", "transferase activity"	N.A.
T22F3.11	-2.80916	7.00877	2.31709e-14	N.A.	N.A.	N.A.	AIN, AIY, AVK, neuron, SDQ	N.A.	integral component of membrane, "membrane", "transmembrane transport", "transmembrane transporter activity"	N.A.
tnt-4	-0.83878	1.78854	0.0036896	early larval arrest, spontaneous spicule protraction	N.A.	alg-1|Physical, dlg-1|Physical, glh-1|Physical, pry-1|Regulatory, swsn-2.2|Physical, tni-1|Physical, tni-3|Physical, tni-4|Physical, tofu-6|Physical, unc-103|Genetic, unc-27|Physical	GABAergic neuron, pharyngeal muscle cell, pharynx	HGNC:11948|OrthoFinder;OMA;TreeFam;Hieranoid;Panther, HGNC:11949|OrthoFinder;TreeFam;Hieranoid;Panther, HGNC:11950|OrthoFinder;OMA;TreeFam;Hieranoid;Panther	muscle contraction, "nematode larval development", "pharyngeal gland morphogenesis", "pharynx development", "regulation of muscle contraction", "sarcomere organization", "tropomyosin binding", "troponin complex"	N.A.
Y32G9B.1	1.2211	2.33124	0.0221476	accumulated germline cell corpses, apoptosis variant, diplotene absent during oogenesis, diplotene region organization variant, germ cell compartment expansion variant, germ cell compartment multinucleate, germ cell compartment size variant, germ cell compartment small, germ cell partition morphology variant, germline nuclear positioning variant, maternal sterile, meiotic progression during oogen…	N.A.	N.A.	ALM, AVA, AVD, AVE, AVG, AVM, cephalic sheath cell, PVC, RIM, sensory neuron, somatic gonad precursor, Z1, Z4	N.A.	integral component of membrane, "membrane"	N.A.
Y39H10B.2	-0.748139	1.67963	0.00793397	N.A.	N.A.	csr-1|Physical	body wall muscle cell, excretory cell, gon_male_dtc anterior, gon_male_dtc posterior, hermaphrodite-specific anatomical entity, intestine, somatic gonad precursor, Z1, Z1.p, Z4, Z4.a	N.A.	integral component of membrane, "membrane"	N.A.
Y45G5AM.3	0.589606	1.50484	0.00761061	N.A.	N.A.	csr-1|Physical	AFD, amphid sheath cell, sensory neuron, SIA, SIB, VB1	N.A.	N.A.	N.A.
Y5H2B.3	1.0773	2.11008	0.0253302	N.A.	N.A.	N.A.	hypodermis, pharyngeal muscle cell	N.A.	N.A.	N.A.
Y73C8B.1	0.510925	1.42496	0.0445778	N.A.	N.A.	N.A.	ALM, AVK, germline precursor cell, OLL, PLM, PVD, somatic gonad precursor, ventral nerve cord, Z1, Z4	N.A.	N.A.	N.A.
Y73C8C.3	0.88129	1.84202	0.0025896	N.A.	N.A.	N.A.	N.A.	N.A.	innate immune response	N.A.
Y73C8C.8	0.591753	1.50708	0.00309099	N.A.	N.A.	C09G1.4|Physical, lin-10|Physical, mpz-1|Physical, spe-39|Physical, vps-45|Physical, Y57G11C.22|Physical	hypodermis	N.A.	innate immune response, "metal ion binding"	N.A.

## Sheet: VC_DEGs
Public name	log2FoldChange	Foldchange	padj	RNAi Phenotype Observed	Allele Phenotype Observed	Interacting Gene	Genomic Study Tissue	Human Ortholog	Gene Ontology Association	Concise Description
F31F7.1	-1.80788	3.50128	9.75759e-05	embryonic lethal	N.A.	F23C8.13|Physical, unc-29|Physical	germline precursor cell, head mesodermal cell, intestine, OLL, PVD, RID	N.A.	innate immune response, "transferase activity"	N.A.
mtl-1	-0.626475	1.54379	1.9494e-06	cadmium hypersensitive, dauer lifespan extended, growth variant, life span phenotype, reduced brood size, slow growth	cadmium hypersensitive, embryonic lethal, metal accumulation increased, organism environmental stimulus response variant, reduced brood size, unfertilized oocytes laid	age-1|Regulatory, akt-1|Regulatory, B0310.6|Physical, C02B10.6|Physical, daf-16|Regulatory, daf-2|Regulatory, efl-1|Regulatory, elt-2|Regulatory, hbl-1|Regulatory, hlh-29|Regulatory, kgb-1|Regulatory, mdt-15|Regulatory, nap-1|Regulatory, pkc-2|Regulatory, prmt-1|Regulatory, sgk-1|Regulatory, spe-39|Physical, tax-2|Regulatory, tax-4|Regulatory, tdp-1|Regulatory, trpa-1|Regulatory, vps-45|Physical	ASER, body wall musculature, coelomocyte, dorsal nerve cord, FLP, GABAergic neuron, head mesodermal cell, intestine, lateral nerve cord, nerve ring, neuron, pharyngeal muscle cell, PLM, somatic neuron, tail neuron, ventral nerve cord, vulval muscle	N.A.	cadmium ion binding, "cellular response to metal ion", "copper ion binding", "cytoplasm", "metal ion binding", "response to cadmium ion", "response to heat", "response to lead ion", "response to mercury ion", "zinc ion binding"	mtl-1 encodes one of two C. elegans metallothioneins, small, cysteine-rich, metal-binding proteins\; MTL-1 functions in metal detoxification and homeostasis and in stress adaptation\; in addition, mtl-1 plays a role in regulating growth and fertility\; mtl-1 is constitutively expressed in the terminal bulb of the pharynx and expression is induced in larval intestinal cells following exposure to c…
clec-7	-0.839737	1.78972	0.000573855	N.A.	N.A.	N.A.	GABAergic neuron, intestine, OLL, PVD	N.A.	carbohydrate binding, "defense response to Gram-positive bacterium"	N.A.
col-143	1.24496	2.37012	0.00077078	N.A.	N.A.	smo-1|Physical	cephalic sheath cell, hypodermis, neuron	N.A.	anatomical structure development, "integral component of membrane", "membrane", "structural constituent of cuticle"	N.A.
lipl-4	-1.8406	3.5816	0.000671612	cadmium hypersensitive, fat content increased, lipid metabolism variant, shortened life span, slow growth, transgene expression reduced, transgene subcellular localization variant	enzyme activity reduced	lbp-8|Genetic;Regulatory, lgg-1|Genetic;Regulatory, bec-1|Genetic, daf-2|Regulatory, eat-2|Genetic, frh-1|Regulatory, glp-1|Genetic, let-363|Regulatory, nape-1|Genetic, nhr-49|Genetic, nhr-80|Genetic, pha-4|Genetic, vps-34|Genetic	intestine	HGNC:23452|OrthoInspector;OMA;PhylomeDB;Inparanoid;Panther;OrthoFinder;TreeFam	cytoplasm, "determination of adult lifespan", "hydrolase activity", "hydrolase activity, acting on ester bonds", "lipid catabolic process", "lipid metabolic process", "long-chain fatty acid biosynthetic process", "lysosomal lumen", "lysosome", "positive regulation of autophagy", "positive regulation of macroautophagy", "triglyceride catabolic process", "triglyceride lipase activity"	lipl-4 encodes a triglyceride lipase\; by homology, LIPL-4 is predicted to function in lipid hydrolysis\; genetic studies indicate that lipl-4 functions as part of an endocrine signaling pathway that coordinates reproductive status, fat metabolism, and longevity\; in response to reduced insulin signaling or germline removal (glp-1 mutant animals), lipl-4 expression is induced in the intestine, in…
spp-27	-1.56064	2.94984	0.000990751	dauer lifespan extended	N.A.	N.A.	N.A.	N.A.	N.A.	N.A.

## Sheet: VR_DEGs
Public name	log2FoldChange	Foldchange	padj	RNAi Phenotype Observed	Allele Phenotype Observed	Interacting Gene	Genomic Study Tissue	Human Ortholog	Gene Ontology Association	Concise Description
glc-1	-0.498748	1.41299	0.00661132	dauer lifespan extended, locomotor coordination variant, spontaneous reversal rate variant	abamectin resistant, ivermectin resistant, pathogen resistance increased	avr-14|Genetic, avr-15|Genetic, glc-1|Physical, glc-1|Physical	intestine, OLL, PVD, somatic gonad precursor	HGNC:31715|OrthoInspector;EnsEMBL-Compara;OMA;Hieranoid;PhylomeDB;Panther, HGNC:4326|OrthoInspector;EnsEMBL-Compara;OMA;Hieranoid;PhylomeDB;Panther, HGNC:4328|OrthoInspector;EnsEMBL-Compara;OMA;Hieranoid;PhylomeDB;Panther, HGNC:4327|OrthoInspector;EnsEMBL-Compara;OMA;Hieranoid;PhylomeDB;Panther, HGNC:4329|OrthoInspector;PhylomeDB;EnsEMBL-Compara;Hieranoid;Panther	cell junction, "chemical synaptic transmission", "chloride channel activity", "chloride transmembrane transport", "excitatory postsynaptic potential", "extracellular ligand-gated ion channel activity", "extracellularly glutamate-gated chloride channel activity", "glutamate binding", "identical protein binding", "integral component of membrane", "integral component of plasma membrane", "ion channe…	glc-1 encodes the alpha subunit of a glutamate-gated chloride channel and forms a functional channel in Xenopus oocytes\; mutations genetically interact with avr-14 and avr-15 mutations such that triple mutants exhibit high level resistance to ivermectin.
F10A3.17	0.631909	1.54961	0.00437172	N.A.	N.A.	csr-1|Physical	intestine, neuron, rectal gland cell	N.A.	N.A.	N.A.
oac-18	-1.39679	2.63316	0.0177063	N.A.	N.A.	N.A.	intestine, NSM, sensory neuron	N.A.	N.A.	N.A.
T10C6.15	1.3084	2.47667	0.0070107	N.A.	N.A.	N.A.	head mesodermal cell	N.A.	N.A.	N.A.
F57G8.7	3.35783	10.252	4.63654e-13	N.A.	N.A.	unc-29|Physical	cephalic sheath cell, coelomocyte, dopaminergic neuron, hypodermis, OLL, PVD, ventral nerve cord	N.A.	N.A.	N.A.
F11A5.9	-0.522036	1.43598	1.49002e-05	N.A.	N.A.	N.A.	excretory cell, germ line	N.A.	integral component of membrane, "membrane", "transmembrane transport", "transmembrane transporter activity"	N.A.
T13F3.6	1.12739	2.18463	2.41399e-05	N.A.	N.A.	actl-1|Physical	AFD, hypodermis	N.A.	N.A.	N.A.
