# Supplementary material for: Transcriptomics of ivermectin response in Caenorhabditis elegans: Integrating abamectin quantitative trait loci and comparison to the Ivermectin-exposed DA1316 strain
Source: PLoS One. 2023 May 4;18(5):e0285262. doi: 10.1371/journal.pone.0285262 (PMC10159168; doi:10.1371/journal.pone.0285262)
Supplement: S8 Table — (XLSX) [file pone.0285262.s009.xlsx]

## Sheet: Sheet1
			Log2 Foldchange
Abamectin-QTL	total	DA1316 DEGs	DA1316:10-6	DA1316:10-7	RNAi Phenotype Observed	Allele Phenotype Observed	Gene Ontology Association	Concise Description
VL	10	irld-53	-0.817652		N.A.	N.A.	N.A.	N.A.
		pud-1.2	-0.579421		N.A.	N.A.	N.A.	PUD-1.2, along with PUD-1.1, encodes a protein (CE25224) of unknown function\; the PUD-1.2\/PUD-1.1 proteins are present at significantly higher levels in daf-2 mutant vs. wild-type adults during a temperature shift from 15 to 25 degrees C\; pud-1.2(RNAi) animals have no obvious mutant phenotype (i. e., they have no obvious defect in fertility or germline maintenance)\; the PUD-1.2\/PUD-1.1 prote…
		pud-2.1	-0.590538		N.A.	N.A.	N.A.	pud-2.1, along with pud-2.2, encodes a 17.4 kDa protein (CE16999) with unknown function that is seven-fold more abundant in glp-1 mutant hermaphrodites (which lack a germline) than in normal hermaphrodites\; in addition, the protein products of pud-2.1\/pud-2.2 are more abundant in daf-2 mutant vs. wild-type adults during a temperature shift from 15 to 25 degrees C\; pud-2.1(RNAi) animals have no…
		folt-2	-2.54589	-1.17392	N.A.	N.A.	folic acid binding, "integral component of membrane", "membrane", "plasma membrane", "transmembrane transport", "vitamin transmembrane transport", "vitamin transmembrane transporter activity", "vitamin transport"	folt-2 encodes a putative folate transporter\; FOLT-2 is orthologous to the human folate transporters SLC19A1, SLC19A2, and SLC19A3 (Solute Carrier Family 19 (thiamine transporter), Member 1, 2 or 3)\; heterologously expressed FOLT-2 does not significantly transport folate\; FOLT-2 does not seem to have any obvious function, perhaps because of genetic redundancy with its paralogs, FOLT-1 and FOLT…
		pud-3	-1.12549		N.A.	N.A.	N.A.	N.A.
		gst-10	-1.77179		enzyme activity reduced, fat content increased, organism electrophilic stress hypersensitive, organism heat hypersensitive, organism homeostasis metabolism variant, paraquat hypersensitive, shortened life span	N.A.	cellular_component, "cytosol", "determination of adult lifespan", "glutathione metabolic process", "glutathione transferase activity", "heat acclimation", "obsolete oxidation-reduction process", "response to hydrogen peroxide", "response to UV-C", "transferase activity"	gst-10 encodes a glutathione S-transferase with similarity to the pi class of human glutathione S-transferases\; GST-10 catalyzes the conjugation of glutathione to 4-hydroxynonenal in vitro.
		nhr-114	-0.918881		sterile F1, sterile progeny, transgene expression increased, transgene expression reduced	sterile progeny, transgene expression increased, transgene expression reduced	anatomical structure development, "cell differentiation", "DNA binding", "DNA-binding transcription factor activity", "intracellular receptor signaling pathway", "metal ion binding", "nuclear receptor activity", "nucleus", "protein binding", "regulation of gene expression", "regulation of transcription by RNA polymerase II", "regulation of transcription, DNA-templated", "RNA polymerase II cis-reg…	nhr-114 encodes, by alternative splicing, two isoforms of a nuclear hormone receptor that specifically binds GPA-13 in yeast two-hybrid assays\; the interaction of NHR-114 with GPA-13 is independent of whether GPA-13 is constitutively activated or not\; NHR-114 is expressed in intestine (and weakly in hypodermal cells), with mainly nuclear localization.
		T22F3.11		1.44	N.A.	N.A.	integral component of membrane, "membrane", "transmembrane transport", "transmembrane transporter activity"	N.A.
		rips-1	-1.04		chemical resistant	N.A.	N.A.	N.A.
		pud-4	-0.66304		cadmium hypersensitive, linker cell migration variant, slow growth	N.A.	N.A.	N.A.
VC	4	mtl-1		1.58707	cadmium hypersensitive, dauer lifespan extended, growth variant, life span phenotype, reduced brood size, slow growth	cadmium hypersensitive, embryonic lethal, metal accumulation increased, organism environmental stimulus response variant, reduced brood size, unfertilized oocytes laid	cadmium ion binding, "cellular response to metal ion", "copper ion binding", "cytoplasm", "metal ion binding", "response to cadmium ion", "response to heat", "response to lead ion", "response to mercury ion", "zinc ion binding"	mtl-1 encodes one of two C. elegans metallothioneins, small, cysteine-rich, metal-binding proteins\; MTL-1 functions in metal detoxification and homeostasis and in stress adaptation\; in addition, mtl-1 plays a role in regulating growth and fertility\; mtl-1 is constitutively expressed in the terminal bulb of the pharynx and expression is induced in larval intestinal cells following exposure to c…
		fat-7	-1.18795	-0.956757	anoxia hypersensitive, chemical response variant, clear, cytoplasmic processing body variant, egg laying variant, embryonic lethal, fat content reduced, fertility reduced, larval arrest, life span phenotype, lipid composition variant, lipid depleted, locomotion reduced, locomotion variant, lysosome-related organelle morphology variant, mRNA levels increased, mRNA levels reduced, mRNA surveillance…	cold hypersensitive, long, organism hypersensitive desiccation	endoplasmic reticulum membrane, "fatty acid biosynthetic process", "fatty acid metabolic process", "integral component of membrane", "iron ion binding", "lipid metabolic process", "membrane", "oxidoreductase activity", "oxidoreductase activity, acting on paired donors, with oxidation of a pair of donors resulting in the reduction of molecular oxygen to two molecules of water", "oxygen homeostasis…	fat-7 encodes an essential delta-9 fatty acid desaturase that is required for the synthesis of monounsaturated fatty acids\; fat-7 can substitute for the functions of the other two fatty acid desaturases, fat-5 and fat-6\; RNA interference has shown that fat-7 is required for viability and normal growth.
		pmp-5	-0.9724		N.A.	N.A.	ABC-type transporter activity, "ATP binding", "ATPase-coupled transmembrane transporter activity", "fatty acid beta-oxidation", "integral component of membrane", "long-chain fatty acid import into peroxisome", "long-chain fatty acid transporter activity", "membrane", "nucleotide binding", "peroxisomal membrane", "peroxisome organization", "transmembrane transport", "very long-chain fatty acid cat…	N.A.
		T15B7.1	-0.907124		dauer lifespan extended, embryonic lethal, transgene expression reduced	N.A.	collagen-containing extracellular matrix, "extracellular space", "signaling receptor binding"	N.A.
VR	3	cyp-37B1		1.26944	N.A.	N.A.	defense response to Gram-positive bacterium, "heme binding", "integral component of membrane", "iron ion binding", "membrane", "metal ion binding", "monooxygenase activity", "oxidoreductase activity", "oxidoreductase activity, acting on paired donors, with incorporation or reduction of molecular oxygen"	N.A.
		T13F3.6	-0.811531		N.A.	N.A.	N.A.	N.A.
		F14H3.4	-0.622655		N.A.	N.A.	N.A.	N.A.
