# Supplementary material for: Transcriptomics of ivermectin response in Caenorhabditis elegans: Integrating abamectin quantitative trait loci and comparison to the Ivermectin-exposed DA1316 strain
Source: PLoS One. 2023 May 4;18(5):e0285262. doi: 10.1371/journal.pone.0285262 (PMC10159168; doi:10.1371/journal.pone.0285262)
Supplement: S9 Table — (XLSX) [file pone.0285262.s010.xlsx]

## Sheet: Sheet1
	Log2 Foldchange					Abamectin QTL
genes	DA1316:10-6	DA1316:10-7	N2:10-7	N2:10-8	Inverted expression N2vsDA1316	VL	VC	VR	DA1316 exclusive	RNAi Phenotype Observed	Allele Phenotype Observed	Gene Ontology Association	Concise Description
folt-2	-2.54589	-1.17392	1.92269		yes	yes	no	no	no	N.A.	N.A.	folic acid binding, "integral component of membrane", "membrane", "plasma membrane", "transmembrane transport", "vitamin transmembrane transport", "vitamin transmembrane transporter activity", "vitamin transport"	folt-2 encodes a putative folate transporter\; FOLT-2 is orthologous to the human folate transporters SLC19A1, SLC19A2, and SLC19A3 (Solute Carrier Family 19 (thiamine transporter), Member 1, 2 or 3)\; heterologously expressed FOLT-2 does not significantly transport folate\; FOLT-2 does not seem to have any obvious function, perhaps because of genetic redundancy with its paralogs, FOLT-1 and FOLT…
Y94H6A.10	-1.27299		1.31212	0.637996	yes	no	no	no	no	N.A.	N.A.	N.A.	N.A.
ZK228.4	-1.01137		2.57514		yes	no	no	no	no	N.A.	N.A.	innate immune response, "N-acetyltransferase activity", "transferase activity"	N.A.
C09B8.4	-1.1968		0.59118		yes	no	no	no	no	N.A.	N.A.	integral component of membrane, "membrane"	N.A.
T05E12.6	-1.23402		0.862019		yes	no	no	no	no	N.A.	N.A.	N.A.	N.A.
F58G6.9	-1.71645		1.62083		yes	no	no	no	no	copper hypersensitive	N.A.	cellular copper ion homeostasis, "copper ion transmembrane transport", "copper ion transmembrane transporter activity", "copper ion transport", "integral component of membrane", "ion transport", "membrane", "plasma membrane"	N.A.
hsp-17	-0.79		2.03562		yes	no	no	no	no	N.A.	N.A.	N.A.	hsp-17 encodes a heat shock protein that is a member of the hsp16\/hsp20\/alpha-crystallin family of heat shock proteins\; by homology, HSP-17 is predicted to function as a molecular chaperone that protects cells from heat-induced protein aggregation and denaturation.
msra-1	-1.08294		0.847625		yes	no	no	no	no	N.A.	N.A.	cellular response to oxidative stress, "cytoplasm", "L-methionine-(S)-S-oxide reductase activity", "L-methionine:thioredoxin-disulfide S-oxidoreductase activity", "obsolete oxidation-reduction process", "oxidoreductase activity", "peptide-methionine (S)-S-oxide reductase activity"	msra-1 encodes a methionine sulfoxide-S-reductase (MsrA) with experimentally confirmed activity.
dod-19	-0.985764		0.500923		yes	no	no	no	no	dauer lifespan extended, life span phenotype	shortened life span	innate immune response, "membrane raft"	N.A.
T13F3.6	-0.811531		1.12739		yes	no	no	yes	no	N.A.	N.A.	N.A.	N.A.
F19B2.5	-1.38919		2.18309		yes	no	no	no	no	N.A.	N.A.	ATP binding, "ATP-dependent chromatin remodeler activity", "chromatin remodeling"	N.A.
rips-1	-1.04		0.87		yes	yes	no	no	no	N.A.	N.A.	N.A.	N.A.
C35A5.3	-1.83		1.29		yes	no	no	no	no	N.A.	N.A.	integral component of membrane, "membrane", "transmembrane transport", "transmembrane transporter activity"	N.A.
mtl-1		1.58707	-0.626475		yes	no	no	no	no	cadmium hypersensitive, dauer lifespan extended, growth variant, life span phenotype, reduced brood size, slow growth	cadmium hypersensitive, embryonic lethal, metal accumulation increased, organism environmental stimulus response variant, reduced brood size, unfertilized oocytes laid	cadmium ion binding, "cellular response to metal ion", "copper ion binding", "cytoplasm", "metal ion binding", "response to cadmium ion", "response to heat", "response to lead ion", "response to mercury ion", "zinc ion binding"	mtl-1 encodes one of two C. elegans metallothioneins, small, cysteine-rich, metal-binding proteins\; MTL-1 functions in metal detoxification and homeostasis and in stress adaptation\; in addition, mtl-1 plays a role in regulating growth and fertility\; mtl-1 is constitutively expressed in the terminal bulb of the pharynx and expression is induced in larval intestinal cells following exposure to c…
C23G10.11		1.22607	-3.60053		yes	no	no	no	no	N.A.	N.A.	N.A.	N.A.
scl-2		1.31206	-0.960077		yes	no	no	no	no	N.A.	extended life span	extracellular space	scl-2 encodes a predicted extracellular protein that is a member of the C. elegans family of SCP\/TAPS (sperm coating protein\/Tpx-1\/Ag5\/PR-1\/Sc7) domain-containing proteins\; an scl-2 deletion mutation, tm2428, is reported to be homozygous viable.
F21C10.10		1.10351	-0.882187		yes	no	no	no	no	transgene expression increased	N.A.	mitochondrion	N.A.
T22F3.11		1.44147	-2.80916		yes	yes	no	no	no	N.A.	N.A.	integral component of membrane, "membrane", "transmembrane transport", "transmembrane transporter activity"	N.A.
adh-1		1.06664	-1.30192		yes	no	no	no	no	life span phenotype	shortened life span, starved L1 larvae aggregation variant	alcohol dehydrogenase (NAD+) activity, "alcohol dehydrogenase [NAD(P)+] activity", "cytoplasm", "defense response to Gram-positive bacterium", "metal ion binding", "oxidoreductase activity"	N.A.
dhs-25	-1.56152				no	no	no	no	yes	N.A.	N.A.	fatty acid biosynthetic process, "oxidoreductase activity", "oxidoreductase activity, acting on the CH-OH group of donors, NAD or NADP as acceptor", "quinone binding"	dhs-25 encodes a short-chain dehydrogenase predicted to be mitochondrial.
irld-53	-0.817652				no	yes	no	no	yes	N.A.	N.A.	N.A.	N.A.
lon-1	-1.09516				no	no	no	no	yes	embryonic lethal, larval arrest, long, sick, slow growth, sterile progeny	alae morphology variant, annulae morphology variant, bursa morphology variant, egg long, long, occurences of decapitation, pattern of transgene expression variant, reduced brood size	adherens junction, "extracellular space", "integral component of plasma membrane", "negative regulation of DNA endoreduplication", "negative regulation of multicellular organism growth", "negative regulation of transforming growth factor beta receptor signaling pathway", "positive regulation of growth rate", "protein binding", "regulation of mesodermal cell fate specification", "reproduction", "t…	The lon-1 gene encodes a protein belonging to the PR-protein superfamily that is a target of DBL-1 (TGF-beta) signaling, and that regulates polyploidization and body length.
hpd-1	-0.734031				no	no	no	no	yes	dauer development phenotype, extended life span, organism development variant	N.A.	4-hydroxyphenylpyruvate dioxygenase activity, "aromatic amino acid family metabolic process", "dioxygenase activity", "endoplasmic reticulum membrane", "Golgi membrane", "L-phenylalanine catabolic process", "metal ion binding", "oxidoreductase activity", "oxidoreductase activity, acting on single donors with incorporation of molecular oxygen", "tyrosine catabolic process"	hpd-1 encodes a putative 4-hydroxyphenylpyruvate dioxygenase requiredfor normally short lifespan and for negative regulation of the dauer larval stage, with loss of hpd-1 function prolonging lifespan andpromoting dauer formation\; hpd-1 is a (perhaps evolutionarily conserved)target of transcriptional activation by DAF-16\; HPD-1 is orthologous tohuman HPD (OMIM:609695, mutated in tyrosinemia type…
ugt-63	-1.76531				no	no	no	no	yes	N.A.	N.A.	glucuronosyltransferase activity, "glycosyltransferase activity", "integral component of membrane", "intracellular membrane-bounded organelle", "membrane", "transferase activity", "UDP-glycosyltransferase activity"	N.A.
F58G6.7	-1.26				no	no	no	no	yes	N.A.	N.A.	cellular copper ion homeostasis, "copper ion transmembrane transport", "copper ion transmembrane transporter activity", "copper ion transport", "integral component of membrane", "ion transport", "membrane", "plasma membrane"	N.A.
Y102A11A.5	-0.558077				no	no	no	no	yes	N.A.	N.A.	N.A.	N.A.
elo-2	-0.914957				no	no	no	no	yes	egg laying variant, embryonic lethal, extended life span, fat content reduced, fewer eggs laid, growth variant, lipid composition variant, mRNA levels increased, mRNA levels reduced, no induction of antimicrobial peptide expression after infection, pale, pathogen susceptibility increased, peptide uptake by intestinal cell decreased, posterior body wall contraction defective, reduced brood size, r…	N.A.	determination of adult lifespan, "fatty acid biosynthetic process", "fatty acid elongase activity", "fatty acid elongation, monounsaturated fatty acid", "fatty acid elongation, polyunsaturated fatty acid", "fatty acid elongation, saturated fatty acid", "fatty acid metabolic process", "integral component of endoplasmic reticulum membrane", "integral component of membrane", "lipid metabolic process…	elo-2 encodes a palmitic acid elongase, homologous to polyunsaturated fatty acid (PUFA) elongases such as ELO-1, that is required for normally rapid growth, normally large body size, fertility, and for the quantitative regulation of the ultradian defecation rhythm\; the joint action of ELO-2 with ELO-1 is strongly required for 20-carbon PUFA production and for general viability\; loss of el-2 act…
pcyt-1	-0.961562				no	no	no	no	yes	apoptosis fails to occur, avoids bacterial lawn, cell cycle progression variant, chemical hypersensitive, engulfment variant, foraging behavior variant, germ cell ionizing radiation response variant, larval arrest, late larval arrest, lipid composition variant, locomotion variant, mRNA levels reduced, necrotic cell death increased, organism hypersensitive ionizing radiation, organism metabolism p…	organism temperature response variant, sluggish, tail morphology variant	biosynthetic process, "catalytic activity", "CDP-choline pathway", "choline-phosphate cytidylyltransferase activity", "lipid metabolic process", "nucleotidyltransferase activity", "phosphatidylcholine binding", "phosphatidylcholine biosynthetic process", "phospholipid biosynthetic process", "transferase activity"	pcyt-1 encodes a lipid-activated CTP:phosphocholine cytidylyltransferase (CCT), with CCT activity in vitro\; recombinant PCYT-1 is most activated by a 1:1 mixture of phosphatidylcholine:oleate vesicles\; an inhibitory 21-residue segment (residues 246-266) is critical for specific activation of PCYT-1 by lipids, since deletion or mutation of this segment causes PCYT-1 to be constitutively active w…
ugt-60	-0.768805				no	no	no	no	yes	N.A.	N.A.	glucuronosyltransferase activity, "glycosyltransferase activity", "integral component of membrane", "intracellular membrane-bounded organelle", "membrane", "transferase activity", "UDP-glycosyltransferase activity"	N.A.
Y39B6A.1	-1.11512				no	no	no	no	yes	dauer constitutive, transgene expression increased	N.A.	nucleolus, "nucleoplasm"	N.A.
lys-6	-1.11698				no	no	no	no	yes	pathogen susceptibility increased	N.A.	cell wall macromolecule catabolic process, "lysozyme activity", "peptidoglycan catabolic process", "signal transduction"	N.A.
ugt-48	-0.946981				no	no	no	no	yes	N.A.	N.A.	calmodulin binding, "glucuronosyltransferase activity", "glycosyltransferase activity", "integral component of membrane", "intracellular membrane-bounded organelle", "membrane", "transferase activity", "UDP-glycosyltransferase activity"	N.A.
C05C10.3	-0.770121				no	no	no	no	yes	N.A.	N.A.	3-oxoacid CoA-transferase activity, "cellular ketone body metabolic process", "CoA-transferase activity", "ketone body catabolic process", "mitochondrion", "transferase activity"	C05C10.3 is orthologous to the human gene 3-OXOACID COA TRANSFERASE (also called succinyl-CoA:3-ketoacid CoA transferase\; OXCT\; OMIM:245050), which when mutated leads to episodic ketoacidosis.
F42A8.1	-0.598351				no	no	no	no	yes	cytoplasmic processing body variant, dumpy, embryonic lethal, larval arrest, molt defect, no induction of antimicrobial peptide expression after infection, organism morphology variant, patchy coloration, slow growth, transgene subcellular localization variant	lethal, sterile	N.A.	N.A.
txdc-12.2	-0.741228				no	no	no	no	yes	no induction of antimicrobial peptide expression after infection	N.A.	endoplasmic reticulum, "negative regulation of cell death", "oxidoreductase activity"	N.A.
lys-5	-0.833753				no	no	no	no	yes	pathogen susceptibility increased	pathogen load variant, pathogen susceptibility increased	catalytic activity, "cell wall macromolecule catabolic process", "cellular_component", "cytolysis", "defense response to bacterium", "defense response to Gram-positive bacterium", "hydrolase activity", "hydrolase activity, acting on glycosyl bonds", "immune system process", "innate immune response", "lysozyme activity", "metabolic process", "peptidoglycan catabolic process", "signal transduction"	N.A.
hphd-1	-0.927651				no	no	no	no	yes	N.A.	N.A.	alcohol dehydrogenase (NAD+) activity, "glutamate catabolic process via 2-oxoglutarate", "hydroxyacid-oxoacid transhydrogenase activity", "metal ion binding", "mitochondrion", "oxidoreductase activity", "oxidoreductase activity, acting on the CH-OH group of donors, NAD or NADP as acceptor"	N.A.
F44G4.3	-0.735198				no	no	no	no	yes	N.A.	N.A.	integral component of membrane, "membrane"	N.A.
cdd-1	-0.923061				no	no	no	no	yes	egg shape variable	N.A.	catalytic activity, "cytidine deaminase activity", "cytidine deamination", "cytosol", "deoxycytidine catabolic process", "deoxycytidine deaminase activity", "hydrolase activity", "metal ion binding", "RNA binding", "RNA metabolic process", "RNA modification", "uridine biosynthetic process", "zinc ion binding"	cdd-1 encodes a cytidine deaminase that contains a zinc-binding region\; CDD-1 exhibits deoxycytidine deaminase activity when expressed in vitro, and is able to bind AU-rich RNA sequences in vitro\; a cdd-1::lacZ reporter fusion is expressed at highest levels in early larvae and is seen predominantly in the intestine and pharynx.
hrg-4	-1.31292				no	no	no	no	yes	N.A.	lethal	cellular anatomical entity, "heme binding", "heme transmembrane transporter activity", "heme transport", "integral component of membrane", "lysosomal membrane", "membrane", "plasma membrane"	hrg-4 encodes a transmembrane protein that is conserved amongst nematodes\; hrg-4 functions to mediate heme homeostasis, likely by regulating heme transport across the plasma membrane\; in vitro, HRG-4 exhibits heme binding over a broad pH range and when expressed in Xenopus oocytes, can stimulate heme-dependent currents\; when expressed in HEK293 cells, HRG-4 localizes primarily to the plasma me…
dhgd-1	-0.989395				no	no	no	no	yes	transgene expression increased	endomitotic oocytes, fertility reduced, lethal, oocyte number decreased, pachytene progression during oogenesis variant, sterile	catalytic activity, "flavin adenine dinucleotide binding", "mitochondrion", "oxidoreductase activity", "peroxisome"	N.A.
bca-1	-0.689757				no	no	no	no	yes	N.A.	N.A.	biological_process, "carbonate dehydratase activity", "cellular_component", "IRE1-mediated unfolded protein response", "lyase activity", "metal ion binding", "molecular_function", "zinc ion binding"	bca-1 encodes a member of the carbonic anhydrase family.
gly-8	-0.926481				no	no	no	no	yes	N.A.	N.A.	glycosyltransferase activity, "Golgi apparatus", "Golgi membrane", "integral component of membrane", "membrane", "metal ion binding", "Notch binding", "protein glycosylation", "regulation of Notch signaling pathway", "transferase activity"	gly-8 encodes a predicted transmembrane polypeptide N-acetylgalactosaminyl transferase (ppGaNTase) similar to the essential Drosophila ppGaNTase encoded by Pgant35A\; by homology, GLY-8 is predicted to function as a Golgi enzyme that catalyzes transfer of N-acetylgalactosamine to serine and threonine-containing acceptor peptides, thus initiating mucin-type O-glycosylation\; as loss of gly-8 activ…
pho-1	-1.38831				no	no	no	no	yes	avoids bacterial lawn, embryonic lethal, larval arrest, lawn leaving behavior variant, maternal effect lethal emb, oocyte morphology variant, pattern of transgene expression variant, receptor mediated endocytosis defective, reduced brood size, sterile, transgene expression increased, transgene expression reduced	electrophoretic variant protein, extended life span, morphology phenotype, shortened life span	acid phosphatase activity, "anchored component of membrane", "dephosphorylation", "hydrolase activity", "integral component of membrane", "membrane raft", "membrane", "phosphatase activity"	pho-1 encodes the major C. elegans intestinal acid phosphatase\; PHO-1 may function redundantly with other acid phosphatases\; PHO-1 intestinal expression appears to be positively regulated by CKI-1, a cyclin-dependent kinase inhibitor, and negatively regulated by POP-1, a TCF\/LEF transcription factor\; PHO-1 is expressed along the intestinal brush border in all gut cells except the most anterio…
R06C1.4	-0.894314				no	no	no	no	yes	N.A.	N.A.	mRNA binding, "mRNA cleavage and polyadenylation specificity factor complex", "nucleic acid binding", "pre-mRNA cleavage required for polyadenylation", "RNA binding"	N.A.
F13H8.3	-0.782181				no	no	no	no	yes	N.A.	N.A.	hydrolase activity, hydrolyzing N-glycosyl compounds	N.A.
F01D5.3	-1.04712				no	no	no	no	yes	N.A.	N.A.	innate immune response	N.A.
clec-70	-1.1164				no	no	no	no	yes	N.A.	N.A.	carbohydrate binding, "defense response to Gram-positive bacterium"	N.A.
pbo-1	-0.837038				no	no	no	no	yes	aldicarb resistant, antibody subcellular localization variant, avoids bacterial lawn, extended life span, gene expression level high, increased pathogen accumulation, larval arrest, larval lethal, late larval arrest, pharyngeal pumping reduced, protein subcellular localization variant, RAB-11 recycling endosome localization variant, slow growth, transgene expression increased	antibody subcellular localization variant, intestinal morphology variant, lethal, protein subcellular localization variant, sick, slow growth, small, sterile	calcium ion binding, "metal ion binding"	pbo-1 encodes a calcium binding protein with homology to calcineurin\; pbo-1 was identified in screens for mutations that disrupt the normal defecation cycle\; a pbo-1 mutation results in weak or absent posterior body contractions, the first step in the defecation cycle\; pbo-1 mutant animals are also slow growing and constipated.
F43C1.5	-0.752939				no	no	no	no	yes	dauer lifespan extended	N.A.	ubiquitin binding	N.A.
dao-2	-0.571017				no	no	no	no	yes	N.A.	N.A.	N.A.	dao-2 encodes a (putatively) secreted protein with a DB module\; dao-2 is down-regulated in daf-2 mutant adults by comparison with normal adults, and thus may be involved in dauer formation.
F38B6.4	-1.01369				no	no	no	no	yes	N.A.	N.A.	'de novo' IMP biosynthetic process, "ATP binding", "biosynthetic process", "catalytic activity", "cytoplasm", "hydroxymethyl-, formyl- and related transferase activity", "ligase activity", "metabolic process", "metal ion binding", "nucleobase-containing small molecule metabolic process", "nucleotide binding", "phosphoribosylamine-glycine ligase activity", "phosphoribosylformylglycinamidine cyclo-…	N.A.
nhx-2	-0.968837				no	no	no	no	yes	avoids bacterial lawn, clear, extended life span, fat content reduced, foraging behavior variant, gene expression level high, growth variant, increased pathogen accumulation, intestinal physiology variant, larval arrest, life span phenotype, locomotion variant, long defecation cycle, mitochondria alignment variant, organism morphology variant, peptide uptake by intestinal cell decreased, pharynge…	N.A.	antiporter activity, "apical plasma membrane", "cation transport", "determination of adult lifespan", "integral component of membrane", "ion transport", "lipid storage", "membrane", "nematode larval development", "plasma membrane", "positive regulation of fatty acid transport", "positive regulation of growth rate", "positive regulation of multicellular organism growth", "potassium ion transmembra…	nhx-2 encodes a sodium\/proton exchanger\; NHX-2 promotes normal peptide transporter function and recovery from intracellular acid load via catalysis of the electroneutral exchange of extracellular sodium for an intracellular proton\; NHX-2 activity is required for normally high growth rates, and for propagation or maintenance of the germline\; NHX-2 is expressed in the apical membranes of intest…
C55A6.4	-0.826916				no	no	no	no	yes	N.A.	N.A.	N.A.	N.A.
sysm-1	-0.752784				no	no	no	no	yes	N.A.	apoptosis reduced, shortened life span	antibacterial innate immune response, "innate immune response", "molecular_function"	T24B8.5 encodes an ShK-like toxin peptide containing a domain rich in cysteine residues found in the sea anemone potassium channel inhibitor ShK\; T24B8.5 expression is regulated by the PMK-1\/p38 MAPK signaling pathway and the ATF-7 transcription factor, which is a downstream target of PMK-1.
vit-1	-0.650639				no	no	no	no	yes	exopher production in muscle increased, extended life span, fat content increased	ER stress response variant, pathogen susceptibility increased, shortened life span	extracellular region, "lipid transport", "lipid transporter activity", "nutrient reservoir activity"	N.A.
aqp-4	-0.851048				no	no	no	no	yes	N.A.	N.A.	apical plasma membrane, "cellular anatomical entity", "channel activity", "integral component of membrane", "membrane", "plasma membrane", "transmembrane transport", "water channel activity", "water transport"	aqp-4 encodes an aquaporin whose expression in Xenopus oocytes increases water permeability 5- to 10-fold\; loss of AQP-4 activity via mutation or RNAi results in no obvious defects\; however, AQP-4, in conjunction with AQP-2, AQP-3, and AQP-8, is weakly required for recovery from hypotonic stress\; AQP-4 is expressed in the apical membrane of intestine\; AQP-4 is paralogous to AQP-5 and AQP-6, a…
ZK6.11	-1.35069				no	no	no	no	yes	N.A.	shortened life span	innate immune response, "membrane raft"	N.A.
kin-15	-0.660688				no	no	no	no	yes	early larval lethal, organism development variant	N.A.	ATP binding, "integral component of membrane", "integral component of plasma membrane", "kinase activity", "membrane", "nucleotide binding", "peptidyl-tyrosine phosphorylation", "phosphorylation", "plasma membrane", "positive regulation of kinase activity", "protein kinase activity", "protein phosphorylation", "protein serine/threonine/tyrosine kinase activity", "protein tyrosine kinase activity"…	kin-15 encodes a novel receptor protein tyrosine kinase\; like kin-16, with which it is cotranscribed, kin-15 encodes a protein that displays some unusual features, including a very small extracellular domain (50 amino acids) that lacks a cysteine-rich region typical of ligand-binding domains of known receptor tyrosine kinases, an unusual amino acid substitution in the subdomain VI motif, and a l…
T01G5.1	-0.810616				no	no	no	no	yes	organism development variant	N.A.	ATP binding, "integral component of membrane", "integral component of plasma membrane", "kinase activity", "membrane", "peptidyl-tyrosine phosphorylation", "phosphorylation", "positive regulation of kinase activity", "protein kinase activity", "protein phosphorylation", "receptor complex", "transmembrane receptor protein tyrosine kinase activity", "transmembrane receptor protein tyrosine kinase s…	T01G5.1 encodes a protein kinase that is a member of the KIN-16 family of C. elegans receptor protein tyrosine kinases.
C50A2.3	-0.765302				no	no	no	no	yes	N.A.	N.A.	integral component of membrane, "membrane"	N.A.
Y45F10C.2	-0.765043				no	no	no	no	yes	N.A.	N.A.	extracellular region	N.A.
hsp-16.49	-1.31078				no	no	no	no	yes	larval arrest, life span phenotype	N.A.	endoplasmic reticulum unfolded protein response, "IRE1-mediated unfolded protein response", "unfolded protein binding"	hsp-16.49 encodes a 16-kD heat shock protein (HSP) that is a member of the hsp16\/hsp20\/alphaB-crystallin (HSP16) family of heat shock proteins, and that is identical to the protein encoded by hsp-16.48\; HSP-16.49 is likely to function as a passive ligand temporarily preventing unfolded proteins from aggregating.
act-5	-1.11435				no	no	no	no	yes	apoptosis reduced, asymmetric cell division defective early emb, avoids bacterial lawn, cell membrane organization biogenesis variant, chromosome condensation variant, dead eggs laid, diakinesis progression during oogenesis variant, diplotene region organization variant, embryonic lethal, foraging behavior variant, germ cell compartment expansion variant, germ cell compartment multinucleate, germ…	lethal, pathogen release reduced	larval feeding behavior, "microvillar actin bundle", "microvillus assembly", "nematode larval development", "positive regulation of eating behavior", "terminal web", "tube formation"	act-5 encodes an ortholog of human cytoplasmic actin\; act-5 is required for formation of the terminal web and microvilli on the apical surface of intestinal cells\; act-5 also plays a role in mediating non-lytic exit of intracellular parasites from the intestine\; act-5 is expressed only in intestinal cells and in the excretory cell\; in the intestine, ACT-5 localizes to microvilli and the termi…
F58G6.3	-1.25968				no	no	no	no	yes	N.A.	N.A.	cellular copper ion homeostasis, "copper ion transmembrane transport", "copper ion transmembrane transporter activity", "copper ion transport", "integral component of membrane", "ion transport", "membrane", "plasma membrane"	N.A.
F32D8.12	-0.762375				no	no	no	no	yes	N.A.	N.A.	catalytic activity, "D-lactate dehydrogenase (cytochrome) activity", "D-lactate dehydrogenase activity", "flavin adenine dinucleotide binding", "lactate catabolic process", "mitochondrion", "oxidoreductase activity", "peroxisome"	N.A.
gale-1	-0.993438				no	no	no	no	yes	N.A.	dietary sugar response variant, galactose metabolism variant, gonad migration variant, gonad morphology variant, hypersensitive to galactose, lethal, level of transgene expression variant, pathogen susceptibility increased, slow development, sterile, vulval invagination variant L4	carbohydrate metabolic process, "cuticle development", "cytosol", "defense response to Gram-positive bacterium", "embryo development ending in birth or egg hatching", "galactose catabolic process via UDP-galactose", "galactose metabolic process", "gonad morphogenesis", "IRE1-mediated unfolded protein response", "isomerase activity", "negative regulation of endoplasmic reticulum unfolded protein r…	gale-1 encodes a putative UDP-galactose-4-epimerase, orthologous tohuman GALE (OMIM:606953, mutated in galactose epimerase deficiency)\;GALE-1 is thought to interconvert UDP-N-acetylglucosamine andUDP-N-acetylgalactosamine at the end of the hexosamine pathway\; gale-1is expressed in neurons, intestine and the developing reproductivesystem, but has no observed function in mass RNAi assays.
F21C10.9	-1.09951				no	no	no	no	yes	N.A.	N.A.	transferase activity	N.A.
tba-4	-1.1228				no	no	no	no	yes	avoids bacterial lawn, decreased recruitment of actin upon wounding, distal tip cell migration variant, embryonic lethal, exploded through vulva, extended life span, larval arrest, lethal, level of protein expression variant, life span phenotype, locomotion variant, mitochondria alignment variant, no induction of antimicrobial peptide expression after infection, pattern of transgene expression va…	N.A.	cytoplasm, "GTP binding", "microtubule cytoskeleton organization", "microtubule", "microtubule-based process", "mitotic cell cycle", "nucleotide binding", "structural constituent of cytoskeleton"	tba-4 encodes a member of the alpha tubulin family that also includes tba-1, tba-2, and tba-3, and affects embryonic viability.
R193.2	-0.881351				no	no	no	no	yes	slow growth	N.A.	integral component of membrane, "membrane"	N.A.
M03B6.1	-1.21523				no	no	no	no	yes	N.A.	N.A.	N.A.	N.A.
cln-3.1	-1.22077				no	no	no	no	yes	N.A.	N.A.	cytoplasm, "determination of adult lifespan", "integral component of membrane", "lysosomal membrane", "lysosome organization", "lysosome", "membrane", "molecular_function", "regulation of intracellular pH", "regulation of oviposition", "vacuole"	N.A.
lpr-3	-0.647239				no	no	no	no	yes	cuticle attachment variant, cytoplasmic processing body variant, early larval lethal, larval arrest, larval lethal, locomotion variant, paralyzed, slow growth, transgene subcellular localization variant	cuticle integrity variant, embryonic lethal, embryonic rupture, epidermal shedding, excretory duct cell development variant, failure to hatch, rod like larval lethal	extracellular region, "lipid transport"	lpr-3 encodes one of seven C. elegans proteins related to the lipocalin family of structurally related, low molecular weight, secreted proteins that bind and transport lipophilic molecules and participate in intercellular signaling\; large-scale RNAi experiments indicate that lpr-3 activity is required for normal growth rates, early larval development, and coordinated locomotion.
cpr-5	-0.676495				no	no	no	no	yes	N.A.	N.A.	cellular anatomical entity, "cysteine-type endopeptidase activity", "cysteine-type peptidase activity", "extracellular space", "hydrolase activity", "lysosome", "peptidase activity", "proteolysis involved in cellular protein catabolic process", "proteolysis"	cpr-5 encodes a cysteine protease.
nas-27	-0.861886				no	no	no	no	yes	N.A.	N.A.	extracellular region, "hydrolase activity", "metal ion binding", "metalloendopeptidase activity", "metallopeptidase activity", "molting cycle, collagen and cuticulin-based cuticle", "peptidase activity", "proteolysis", "zinc ion binding"	nas-27 encodes an astacin-like metalloprotease\; large-scale expression studies reveal that a nas-27::GFP promoter fusion is expressed in the reproductive system, the vulva, and the hypodermis.
vit-3	-0.588575				no	no	no	no	yes	avoids bacterial lawn, egg laying variant, embryonic lethal, embryonic pigmentation variant, extended life span, germ cell development variant, gut granules enlarged, life span phenotype, organism pathogen response variant, organism starvation hypersensitive, pathogen susceptibility increased, progeny variant, slow development, slow growth, small, sterile, transgene subcellular localization varia…	N.A.	extracellular region, "lipid transport", "lipid transporter activity", "nutrient reservoir activity"	vit-3 encodes a vitellogenin, a precursor of the lipid-binding protein related to vertebrate vitellogenins and mammalian ApoB-100, a core LDL particle constituent (OMIM:107730)\; VIT-3 is a major yolk component, but as loss of VIT-3 activity via RNA-mediated interference (RNAi) does not result in any abnormalities, VIT-3 likely functions redundantly with other vitellogenins to provide essential n…
grd-4	-0.857555				no	no	no	no	yes	alae secretion variant, body vacuole, breaks in alae, intestinal vacuole, locomotion variant, male mating defective, molt defect, multiple alae, small	N.A.	N.A.	grd-4 encodes a hedgehog-like protein, with an N-terminal signalsequence and a C-terminal Ground domain\; the Ground domain is predictedto form a cysteine-crosslinked protein involved in intercellularsignalling, and it has subtle similarity to the N-terminal Hedge domainof HEDGEHOG proteins\; GRD-4 is weakly required for normal molting\; GRD-4is also required for normal adult alae formation, grow…
serr-1	-0.906114				no	no	no	no	yes	transgene expression increased	N.A.	ATP binding, "D-serine biosynthetic process", "L-serine ammonia-lyase activity", "L-serine metabolic process", "lyase activity", "magnesium ion binding", "pyridoxal phosphate binding", "pyruvate biosynthetic process", "serine racemase activity", "threonine racemase activity"	N.A.
srm-3	-1.72				no	no	no	no	yes	N.A.	N.A.	integral component of membrane, "membrane"	N.A.
gst-10	-1.77179				no	yes	no	no	yes	enzyme activity reduced, fat content increased, organism electrophilic stress hypersensitive, organism heat hypersensitive, organism homeostasis metabolism variant, paraquat hypersensitive, shortened life span	N.A.	cellular_component, "cytosol", "determination of adult lifespan", "glutathione metabolic process", "glutathione transferase activity", "heat acclimation", "obsolete oxidation-reduction process", "response to hydrogen peroxide", "response to UV-C", "transferase activity"	gst-10 encodes a glutathione S-transferase with similarity to the pi class of human glutathione S-transferases\; GST-10 catalyzes the conjugation of glutathione to 4-hydroxynonenal in vitro.
F14H3.4	-0.622655				no	no	no	yes	yes	N.A.	N.A.	N.A.	N.A.
acp-6	-0.715373				no	no	no	no	yes	N.A.	N.A.	dephosphorylation, "phosphatase activity"	N.A.
cyp-33A1	-1.37548				no	no	no	no	yes	N.A.	N.A.	cytoplasm, "heme binding", "intracellular membrane-bounded organelle", "iron ion binding", "metal ion binding", "monooxygenase activity", "organic acid metabolic process", "oxidoreductase activity", "oxidoreductase activity, acting on paired donors, with incorporation or reduction of molecular oxygen", "oxidoreductase activity, acting on paired donors, with incorporation or reduction of molecular…	N.A.
C44B7.7	-0.850449				no	no	no	no	yes	N.A.	N.A.	gamma-glutamylcyclotransferase activity, "integral component of membrane", "lyase activity", "membrane", "transferase activity"	N.A.
clec-225	-0.923839				no	no	no	no	yes	N.A.	N.A.	carbohydrate binding	N.A.
C17C3.1	-1.42698				no	no	no	no	yes	fat content reduced	N.A.	acyl-CoA hydrolase activity, "acyl-CoA metabolic process", "fatty acid catabolic process", "hydrolase activity", "integral component of membrane", "membrane", "peroxisomal matrix"	N.A.
cuti-1	-0.724916				no	no	no	no	yes	alae absent, annulae morphology variant, blistered, body constriction, branched adult alae, cuticle integrity variant, cuticle morphology variant, dauer cuticle variant, dumpy, epithelial morphology variant, exploded through vulva, larval lethal, locomotion variant, male fan morphology variant, male tail sensory ray development variant, molt defect, paralyzed, seam cell fusion variant, skiddy, sl…	embryonic arrest, embryonic lethal, lethal, sterile	cytoplasm, "integral component of membrane", "membrane", "plasma membrane"	N.A.
R07E5.4	-1.31738				no	no	no	no	yes	N.A.	N.A.	oxidoreductase activity, "oxidoreductase activity, acting on a sulfur group of donors, disulfide as acceptor"	N.A.
pcp-2	-1.43901				no	no	no	no	yes	dendrite branching variant, dendrite morphology variant	N.A.	dipeptidyl-peptidase activity, "hydrolase activity", "membrane raft", "peptidase activity", "proteolysis", "serine-type peptidase activity"	pcp-2 encodes a prolyl carboxypeptidase.
DC2.5	-0.802851				no	no	no	no	yes	N.A.	N.A.	N.A.	N.A.
ptps-1	-1.32195				no	no	no	no	yes	N.A.	bleach hypersensitive, serotonin deficient	6-pyruvoyltetrahydropterin synthase activity, "identical protein binding", "lyase activity", "metal ion binding", "mitochondrion", "tetrahydrobiopterin biosynthetic process"	N.A.
F20G2.2	-0.747728				no	no	no	no	yes	N.A.	N.A.	N.A.	N.A.
fat-6	-0.732858				no	no	no	no	yes	anoxia hypersensitive, avoids bacterial lawn, chemical response variant, clear, cytoplasmic processing body variant, egg laying variant, embryonic lethal, ER stress response variant, fat associated body size decreased, fat content reduced, fertility reduced, fewer eggs laid, growth rate variant, larval arrest, lipid composition variant, lipid metabolism variant, locomotion reduced, locomotion var…	cold hypersensitive, long, organism hypersensitive desiccation	endoplasmic reticulum membrane, "fatty acid biosynthetic process", "fatty acid metabolic process", "innate immune response", "integral component of endoplasmic reticulum membrane", "integral component of membrane", "iron ion binding", "lipid metabolic process", "long-chain fatty acid biosynthetic process", "membrane", "oxidoreductase activity", "oxidoreductase activity, acting on paired donors, w…	fat-6 encodes an Acyl-CoA desaturase (also known as delta-9 fatty acid desaturase)\; when expressed heterologously in S. cerevisiae, FAT-6 rescues the fatty acid auxotrophy of the ole1 delta-9 desaturase mutant\; FAT-6 readily desaturates stearic acid (18:0), or similar fatty acids (17:0 or 18:1 delta-11 trans), but shows less activity on palmitic acid (16:0), and no activity on other medium chai…
M04C9.4	-0.847754				no	no	no	no	yes	transgene expression reduced	N.A.	N.A.	N.A.
Y16B4A.2	-0.978078				no	no	no	no	yes	N.A.	N.A.	carboxypeptidase activity, "hydrolase activity", "membrane raft", "peptidase activity", "proteolysis", "serine-type carboxypeptidase activity"	N.A.
acdh-2	-0.990756				no	no	no	no	yes	N.A.	N.A.	acyl-CoA dehydrogenase activity, "flavin adenine dinucleotide binding", "metabolic process", "mitochondrion", "oxidoreductase activity", "oxidoreductase activity, acting on the CH-CH group of donors"	acdh-2 encodes a short-chain acyl-CoA dehydrogenase\; ACDH-2 is predicted to be a mitochondrial enzyme that catalyzes the first step of fatty acid beta-oxidation and thus plays a key role in energy production\; steady-state acdh-2 mRNA levels are under the control of the MDT-15 mediator complex subunit\; in addition, gene expression studies indicate that acdh-2 expression is downregulated in fast…
F22E5.1	-1.40202				no	no	no	no	yes	dauer lifespan extended, fat content reduced	N.A.	integral component of membrane, "membrane"	N.A.
ccd-5	-0.71215				no	no	no	no	yes	embryonic lethal, passage through meiosis defective early emb	N.A.	calcium ion binding, "calcium-dependent phospholipid binding", "intracellular protein transmembrane transport", "plasma membrane", "positive regulation of glucose transmembrane transport", "positive regulation of protein targeting to membrane", "positive regulation of vesicle fusion", "protein localization to plasma membrane"	N.A.
F46F2.3	-2.36054				no	no	no	no	yes	embryonic lethal	N.A.	N.A.	N.A.
acox-1.2	-0.952083				no	no	no	no	yes	early embryonic lethal, fat associated body size increased, fat content increased, reduced brood size	ascaroside biosynthesis defective, ascaroside biosynthesis variant	acyl-CoA oxidase activity, "ascaroside biosynthetic process", "ATP binding", "biosynthetic process", "FAD binding", "fatty acid beta-oxidation using acyl-CoA oxidase", "fatty acid beta-oxidation", "fatty acid binding", "fatty acid metabolic process", "flavin adenine dinucleotide binding", "lipid homeostasis", "lipid metabolic process", "nucleotide binding", "oxidoreductase activity", "oxidoreduct…	N.A.
nhr-114	-0.918881				no	yes	no	no	yes	sterile F1, sterile progeny, transgene expression increased, transgene expression reduced	sterile progeny, transgene expression increased, transgene expression reduced	anatomical structure development, "cell differentiation", "DNA binding", "DNA-binding transcription factor activity", "intracellular receptor signaling pathway", "metal ion binding", "nuclear receptor activity", "nucleus", "protein binding", "regulation of gene expression", "regulation of transcription by RNA polymerase II", "regulation of transcription, DNA-templated", "RNA polymerase II cis-reg…	nhr-114 encodes, by alternative splicing, two isoforms of a nuclear hormone receptor that specifically binds GPA-13 in yeast two-hybrid assays\; the interaction of NHR-114 with GPA-13 is independent of whether GPA-13 is constitutively activated or not\; NHR-114 is expressed in intestine (and weakly in hypodermal cells), with mainly nuclear localization.
D1054.8	-1.13386				no	no	no	no	yes	extended life span, mitochondrial membrane potential reduced	N.A.	oxidoreductase activity	N.A.
K04G2.10	-0.47043				no	no	no	no	yes	N.A.	N.A.	N.A.	N.A.
spp-4	-0.749231				no	no	no	no	yes	N.A.	N.A.	N.A.	spp-4 encodes an antimicrobial peptide that belongs to the SPP-protein family, called caenopores, with structural similarity to saposin-like proteins (SAPLIPs), the amoebapores and the mammalian NK-lysin and granulysin\; caenopores are part of the worm's innate immune system and interact with and eliminate bacteria via membrane pore-forming activity\; C. elegans has at least 33 putative SPP prote…
C18E9.5	-0.818466				no	no	no	no	yes	fat content reduced	N.A.	integral component of membrane, "membrane"	N.A.
acdh-1	-0.835177				no	no	no	no	yes	life span phenotype, pathogen susceptibility increased, shortened life span, transgene expression increased	chemical hypersensitive, embryonic lethal, extended life span, mRNA levels increased, physiology phenotype, shortened life span, transgene expression increased	acyl-CoA dehydrogenase activity, "defense response to Gram-negative bacterium", "flavin adenine dinucleotide binding", "innate immune response", "metabolic process", "mitochondrion", "oxidoreductase activity", "oxidoreductase activity, acting on the CH-CH group of donors"	acdh-1 encodes a short-chain acyl-CoA dehydrogenase\; ACDH-1 is predicted to be a mitochondrial enzyme that catalyzes the first step of fatty acid beta-oxidation and thus plays a key role in energy production\; steady-state acdh-1 mRNA levels are under the control of the MDT-15 mediator complex subunit\; in addition, gene expression studies indicate that acdh-1 expression is upregulated in daf-2 …
pho-7	-0.856094				no	no	no	no	yes	N.A.	N.A.	dephosphorylation, "phosphatase activity"	N.A.
M04C9.3	-0.967762				no	no	no	no	yes	N.A.	N.A.	cysteine-type peptidase activity, "cytoplasm", "hydrolase activity", "peptidase activity", "proteolysis"	N.A.
T16G12.1	-0.873378				no	no	no	no	yes	embryonic lethal, pronuclear migration defective early emb	N.A.	aminopeptidase activity, "cell differentiation", "cytoplasm", "embryo development ending in birth or egg hatching", "hydrolase activity", "metal ion binding", "metalloaminopeptidase activity", "metallopeptidase activity", "oogenesis", "peptidase activity", "peptide binding", "peptide catabolic process", "proteolysis", "regulation of meiotic cell cycle process involved in oocyte maturation", "regu…	N.A.
pmp-5	-0.9724				no	no	yes	no	yes	N.A.	N.A.	ABC-type transporter activity, "ATP binding", "ATPase-coupled transmembrane transporter activity", "fatty acid beta-oxidation", "integral component of membrane", "long-chain fatty acid import into peroxisome", "long-chain fatty acid transporter activity", "membrane", "nucleotide binding", "peroxisomal membrane", "peroxisome organization", "transmembrane transport", "very long-chain fatty acid cat…	N.A.
spp-23	-2.79045				no	no	no	no	yes	N.A.	N.A.	N.A.	N.A.
cnc-3	-0.747817				no	no	no	no	yes	N.A.	N.A.	N.A.	cnc-3 encodes one of eleven C. elegans caenacin peptides\; CNC-3 is predicted to be a secreted protein that, based upon similarity to CNC-2, -4, and -6, may function as an antimicrobial peptide in the innate immune response.
Y48E1B.8	-1.32422				no	no	no	no	yes	N.A.	N.A.	integral component of membrane, "membrane"	N.A.
T10G3.3	-1.06566				no	no	no	no	yes	N.A.	N.A.	N.A.	N.A.
C10G8.4	-0.349166				no	no	no	no	yes	N.A.	N.A.	extracellular region, "negative regulation of endopeptidase activity", "negative regulation of peptidase activity", "peptidase inhibitor activity", "serine-type endopeptidase inhibitor activity"	C10G8.4 encodes a putative secreted TIL-domain protease inhibitorparalogous to SWM-1, ISL-1, and the products of 11 other C. elegansgenes\; C10G8.4 and its relatives are collectively similar to otherTIL-domain protease inhibitors from nematodes, insects, and vertebrates\;C10G8.4 has no obvious function in mass RNAi assays.
hsp-16.1	-0.875662				no	no	no	no	yes	cadmium hypersensitive, dauer lifespan extended, larval arrest, life span phenotype, organism development variant, organism pathogen response variant, pathogen susceptibility increased, protein aggregation variant, slow growth, transgene subcellular localization variant	N.A.	defense response to Gram-negative bacterium, "Golgi medial cisterna", "IRE1-mediated unfolded protein response", "protein folding chaperone", "protein refolding", "response to heat", "unfolded protein binding"	hsp-16.1 encodes a 16-kD heat shock protein (HSP) that is a member of the hsp16\/hsp20\/alphaB-crystallin (HSP16) family of heat shock proteins, and that is identical to the protein encoded by hsp-16.11\; an hsp-16.1 reporter fusion, expressed broadly but most strongly in muscle and hypodermis, is induced solely in response to heat shock or other environmental stresses\; expression is detectable …
gst-26	-1.0386				no	no	no	no	yes	N.A.	N.A.	glutathione metabolic process, "glutathione transferase activity", "transferase activity"	N.A.
F18E3.11	-1.71961				no	no	no	no	yes	N.A.	N.A.	N.A.	N.A.
T09B4.8	-0.882997				no	no	no	no	yes	fat content reduced	N.A.	alanine-glyoxylate transaminase activity, "catalytic activity", "glyoxylate catabolic process", "L-alanine catabolic process, by transamination", "mitochondrion", "pyridoxal phosphate binding", "transaminase activity"	N.A.
abhd-3.2	-0.917507				no	no	no	no	yes	N.A.	N.A.	acetylesterase activity, "acylglycerol lipase activity", "carboxylic ester hydrolase activity", "cellular lipid metabolic process", "hydrolase activity", "medium-chain fatty acid biosynthetic process", "medium-chain fatty acid catabolic process", "short-chain carboxylesterase activity"	N.A.
elo-5	-1.10237				no	no	no	no	yes	avoids bacterial lawn, behavior phenotype, development phenotype, early larval lethal, egg laying variant, foraging behavior variant, gene expression variant, gonad degenerate, growth variant, L1 arrest, larval arrest, lipid composition variant, molt defect, oogenesis variant, shortened life span, sick, slow growth, transgene expression increased, transgene subcellular localization variant	behavior phenotype, early larval arrest, gene expression level high, gene expression variant, L1 arrest, larval arrest, lipid synthesis defective, physiology phenotype, protein subcellular localization variant, transgene subcellular localization variant	fatty acid biosynthetic process, "fatty acid elongase activity", "fatty acid elongation, monounsaturated fatty acid", "fatty acid elongation, polyunsaturated fatty acid", "fatty acid elongation, saturated fatty acid", "fatty acid metabolic process", "integral component of endoplasmic reticulum membrane", "integral component of membrane", "lipid metabolic process", "membrane", "sphingolipid biosyn…	The elo-5 gene encodes a paralog of elo-1 and elo-2, each of which encodes a polyunsaturated fatty acid (PUFA) elongase\; ELO-5 is required for normally rapid growth and for normal fatty acid composition.
C18A11.3	-1.1594				no	no	no	no	yes	N.A.	N.A.	integral component of membrane, "membrane"	N.A.
T15B7.1	-0.907124				no	no	yes	no	yes	dauer lifespan extended, embryonic lethal, transgene expression reduced	N.A.	collagen-containing extracellular matrix, "extracellular space", "signaling receptor binding"	N.A.
asp-12	-1.70345				no	no	no	no	yes	N.A.	N.A.	aspartic-type endopeptidase activity, "cell death", "hydrolase activity", "innate immune response", "lysosome", "peptidase activity", "proteolysis"	N.A.
F55G11.2	-1.27079				no	no	no	no	yes	N.A.	N.A.	innate immune response	F55G11.2 encodes a protein containing a CUB (complement C1r\/C1s, Uegf, Bmp1)-like domain\; F55G11.2 expression is upregulated in response to infection with the human bacterial pathogen Pseudomonas aeruginosa\; F55G11.2 expression is regulated by the ELT-2 GATA transcription factor.
cytb-5.1	-0.798096				no	no	no	no	yes	Bacillus thuringiensis toxin hypersensitive, cell secretion variant, clear, embryonic lethal, foraging behavior variant, larval arrest, larval lethal, locomotion variant, pattern of transgene expression variant, pore forming toxin hypersensitive, receptor mediated endocytosis defective, slow growth	N.A.	heme binding, "integral component of membrane", "intracellular membrane-bounded organelle", "membrane", "metal ion binding", "perinuclear region of cytoplasm"	cytb-5.1 encodes a protein orthologous to cytochrome b5\; a CYTB-5.1 reporter fusion protein, when expressed in the distal tip cell, exhibits perinuclear localization, consistent with localization to the endoplasmic reticulum.
C23H5.8	-1.04342				no	no	no	no	yes	transgene expression increased	physiology phenotype	N.A.	N.A.
nhr-68	-0.783943				no	no	no	no	yes	fat content increased, transgene expression increased, transgene expression reduced	transgene expression increased, transgene expression reduced	anatomical structure development, "cell differentiation", "chromatin", "DNA binding", "DNA-binding transcription factor activity", "intracellular receptor signaling pathway", "metal ion binding", "nuclear receptor activity", "nucleus", "propionate catabolic process", "regulation of transcription by RNA polymerase II", "regulation of transcription, DNA-templated", "RNA polymerase II cis-regulatory…	N.A.
sur-5	-0.961282				no	no	no	no	yes	extra cell division postembryonic	N.A.	acetoacetate-CoA ligase activity, "acid-thiol ligase activity", "ATP binding", "CoA-ligase activity", "cytoplasm", "cytosol", "fatty acid metabolic process", "ligase activity", "lipid metabolic process", "nucleotide binding", "nucleus"	sur-5 encodes a protein with high similarity to H. sapiens Acetoacetyl-coenzyme A synthetase\; sur-5 negatively regulates let-60 during vulval induction, based on genetic analysis, and genetically synergises with lin-45 with respect to larval death, uncoordinated movement and egg-laying defects\; sur-5 is strongly expressed in most cells of C. elegans, including the VPCs, and is localized primari…
fat-5	-0.768479				no	no	no	no	yes	anoxia hypersensitive, reproductive system development variant, short, slow growth, small	cold hypersensitive, dumpy, lipid composition variant, long, organism hypersensitive desiccation, slow growth	endoplasmic reticulum membrane, "fatty acid biosynthetic process", "fatty acid metabolic process", "integral component of membrane", "iron ion binding", "lipid metabolic process", "long-chain fatty acid biosynthetic process", "membrane", "oxidoreductase activity", "oxidoreductase activity, acting on paired donors, with oxidation of a pair of donors resulting in the reduction of molecular oxygen t…	fat-5 encodes a delta-9 fatty acid desaturase that is predicted to be mitochondrial\; when expressed heterologously in S. cerevisiae, FAT-5 rescues the fatty acid auxotrophy of the yeast delta-9 desaturase mutant ole1.
hrg-7	-1.36485				no	no	no	no	yes	N.A.	lethal, sterile	aspartic-type endopeptidase activity, "cell death", "extracellular region", "hydrolase activity", "lysosome", "peptidase activity", "proteolysis"	N.A.
grd-10	-0.830434				no	no	no	no	yes	body vacuole, intestinal vacuole, locomotion variant, molt defect, small	N.A.	N.A.	grd-10 encodes a hedgehog-like protein, with an N-terminal signalsequence and a C-terminal Ground domain\; GRD-10 is expressed in seamcells\; the Ground domain is predicted to form a cysteine-crosslinkedprotein involved in intercellular signalling, and it has subtlesimilarity to the N-terminal Hedge domain of HEDGEHOG proteins\; GRD-10is weakly required for normal molting\; GRD-10 is also require…
F41E6.12	-1.02682				no	no	no	no	yes	N.A.	N.A.	N.A.	N.A.
C05D12.3	-1.05366				no	no	no	no	yes	N.A.	N.A.	N.A.	N.A.
F09F7.6		0.96			no	no	no	no	yes	N.A.	N.A.	N.A.	N.A.
C50F7.5		1.12			no	no	no	no	yes	N.A.	N.A.	N.A.	N.A.
F45D3.4		1.08			no	no	no	no	yes	dauer constitutive	N.A.	N.A.	N.A.
pho-13		-1.06			no	no	no	no	yes	N.A.	N.A.	dephosphorylation, "phosphatase activity"	N.A.
cyp-37B1		1.27			no	no	no	yes	yes	N.A.	N.A.	defense response to Gram-positive bacterium, "heme binding", "integral component of membrane", "iron ion binding", "membrane", "metal ion binding", "monooxygenase activity", "oxidoreductase activity", "oxidoreductase activity, acting on paired donors, with incorporation or reduction of molecular oxygen"	N.A.
fat-7	-1.18795	-0.956757			no	no	yes	no	yes	anoxia hypersensitive, chemical response variant, clear, cytoplasmic processing body variant, egg laying variant, embryonic lethal, fat content reduced, fertility reduced, larval arrest, life span phenotype, lipid composition variant, lipid depleted, locomotion reduced, locomotion variant, lysosome-related organelle morphology variant, mRNA levels increased, mRNA levels reduced, mRNA surveillance…	cold hypersensitive, long, organism hypersensitive desiccation	endoplasmic reticulum membrane, "fatty acid biosynthetic process", "fatty acid metabolic process", "integral component of membrane", "iron ion binding", "lipid metabolic process", "membrane", "oxidoreductase activity", "oxidoreductase activity, acting on paired donors, with oxidation of a pair of donors resulting in the reduction of molecular oxygen to two molecules of water", "oxygen homeostasis…	fat-7 encodes an essential delta-9 fatty acid desaturase that is required for the synthesis of monounsaturated fatty acids\; fat-7 can substitute for the functions of the other two fatty acid desaturases, fat-5 and fat-6\; RNA interference has shown that fat-7 is required for viability and normal growth.
acs-3			-0.809456		no	yes	no	no	no	embryonic lethal, pronuclear nuclear appearance defective early emb	drug hypersensitive, fat associated bodies increased, organism osmotic stress response variant, organism oxidative stress response hypersensitive, pathogen adherence defect, pathogen susceptibility increased	endoplasmic reticulum, "long-chain fatty acid metabolic process", "long-chain fatty acid-CoA ligase activity", "membrane"	N.A.
alh-5			-0.895985		no	yes	no	no	no	N.A.	N.A.	aldehyde dehydrogenase (NAD+) activity, "cellular aldehyde metabolic process", "cytoplasm", "oxidoreductase activity", "oxidoreductase activity, acting on the aldehyde or oxo group of donors, NAD or NADP as acceptor"	N.A.
C49G7.12			3.18746		no	yes	no	no	no	N.A.	N.A.	N.A.	N.A.
cyp-33C8			1.29484		no	yes	no	no	no	long defecation cycle	N.A.	cytoplasm, "heme binding", "intracellular membrane-bounded organelle", "iron ion binding", "metal ion binding", "monooxygenase activity", "organic acid metabolic process", "oxidoreductase activity", "oxidoreductase activity, acting on paired donors, with incorporation or reduction of molecular oxygen", "oxidoreductase activity, acting on paired donors, with incorporation or reduction of molecular…	N.A.
cyp-34A8			0.729584		no	yes	no	no	no	N.A.	N.A.	cytoplasm, "heme binding", "intracellular membrane-bounded organelle", "iron ion binding", "metal ion binding", "monooxygenase activity", "organic acid metabolic process", "oxidoreductase activity", "oxidoreductase activity, acting on paired donors, with incorporation or reduction of molecular oxygen", "oxidoreductase activity, acting on paired donors, with incorporation or reduction of molecular…	N.A.
cyp-34A9			-1.12375		no	yes	no	no	no	life span phenotype, metabolite content decreased, short defecation cycle	N.A.	cytoplasm, "heme binding", "intracellular membrane-bounded organelle", "iron ion binding", "metal ion binding", "monooxygenase activity", "organic acid metabolic process", "oxidoreductase activity", "oxidoreductase activity, acting on paired donors, with incorporation or reduction of molecular oxygen", "oxidoreductase activity, acting on paired donors, with incorporation or reduction of molecular…	N.A.
dach-1			0.621068		no	yes	no	no	no	short defecation cycle	N.A.	cytoplasm, "heme binding", "intracellular membrane-bounded organelle", "iron ion binding", "metal ion binding", "monooxygenase activity", "organic acid metabolic process", "oxidoreductase activity", "oxidoreductase activity, acting on paired donors, with incorporation or reduction of molecular oxygen", "oxidoreductase activity, acting on paired donors, with incorporation or reduction of molecular…	N.A.
dod-3			-1.33635		no	yes	no	no	no	life span phenotype	N.A.	integral component of membrane, "membrane"	N.A.
F40C5.2			-0.6448		no	yes	no	no	no	age associated fluorescence increased, shortened life span	N.A.	N.A.	N.A.
hsp-16.2			1.31521		no	yes	no	no	no	cadmium hypersensitive, drug response variant, life span phenotype, slow development, slow growth	N.A.	cytoplasm, "metal ion binding", "response to heat", "unfolded protein binding"	hsp-16.2 encodes a 16-kD heat shock protein (HSP) that is a member of the hsp16\/hsp20\/alphaB-crystallin (HSP16) family of heat shock proteins\; hsp-16.2 expression, strongest in intestine and pharynx, is induced in response to heat shock or other environmental stresses\; HSP-16.2 has been shown to interact with intracellular human beta amyloid peptide, a primary component of the extracellular p…
hsp-16.41			1.17026		no	yes	no	no	no	cadmium hypersensitive, slow growth	isothermal tracking behavior variant	defense response to Gram-negative bacterium, "endoplasmic reticulum unfolded protein response", "IRE1-mediated unfolded protein response", "response to heat", "unfolded protein binding"	hsp-16.41 encodes a 16-kD heat shock protein (HSP) that is a member of the hsp16\/hsp20\/alphaB-crystallin (HSP16) family of heat shock proteins\; an hsp-16.41 reporter fusion, expressed broadly but strongest in intestine and pharynx, is induced in response to heat shock or other environmental stresses\; expression is detectable in somatic tissues in post-gastrulation embryos, all larval stages, …
irg-1			2.90266		no	yes	no	no	no	N.A.	N.A.	antibacterial innate immune response, "cellular_component", "defense response to Gram-negative bacterium", "innate immune response"	irg-1 encodes a protein containing a conserved DUF1768 domain, a domain of unknown function found as a stand-alone domain in bacterial and bacteriophage proteins as well as fused to proteins involved in riboflavin biosynthesis in bacteria and plants\; irg-1 expression is induced in response to infection with pathogenic Pseudomonas aeruginosa, in a manner independent of the p38 MAPK pathway, but d…
irg-2			2.68739		no	yes	no	no	no	embryonic lethal	N.A.	antibacterial innate immune response, "defense response to Gram-negative bacterium", "innate immune response"	irg-2 encodes a novel protein, conserved amongst nematodes\; irg-2 expression is induced in response to infection by virulent strains of Pseudomonas aeruginosa in a manner dependent upon the bZIP transcription factor ZIP-2, but independent of the p38 MAPK pathway.
nhr-115			1.68882		no	yes	no	no	no	male tail morphology variant	N.A.	DNA binding, "DNA-binding transcription factor activity", "innate immune response", "metal ion binding", "nucleus", "regulation of transcription, DNA-templated", "sequence-specific DNA binding", "zinc ion binding"	nhr-115 encodes a nuclear receptor that is most highly conserved amongst nematode species.
nhr-57			0.582939		no	yes	no	no	no	male tail morphology variant, oxygen response variant, pore forming toxin hypersensitive	N.A.	DNA binding, "DNA-binding transcription factor activity", "innate immune response", "metal ion binding", "nucleus", "regulation of transcription by RNA polymerase II", "regulation of transcription, DNA-templated", "response to hypoxia", "sequence-specific DNA binding", "zinc ion binding"	N.A.
pud-1.2	-0.579421		-0.9565		no	yes	no	no	no	N.A.	N.A.	N.A.
pud-2.1	-0.590538		-0.830755		no	yes	no	no	no	N.A.	N.A.	N.A.	pud-2.1, along with pud-2.2, encodes a 17.4 kDa protein (CE16999) with unknown function that is seven-fold more abundant in glp-1 mutant hermaphrodites (which lack a germline) than in normal hermaphrodites\; in addition, the protein products of pud-2.1\/pud-2.2 are more abundant in daf-2 mutant vs. wild-type adults during a temperature shift from 15 to 25 degrees C\; pud-2.1(RNAi) animals have no…
pud-3	-1.12549		-2.12746		no	yes	no	no	no	N.A.	N.A.	N.A.	N.A.
pud-4	-0.66304		-0.734964		no	yes	no	no	no	cadmium hypersensitive, linker cell migration variant, slow growth	N.A.	N.A.	N.A.
slc-28.1			-1.19149		no	yes	no	no	no	N.A.	N.A.	integral component of membrane, "integral component of plasma membrane", "membrane", "nucleoside transmembrane transport", "nucleoside transmembrane transporter activity", "nucleoside:sodium symporter activity", "symporter activity"	N.A.
T06A1.5			-0.563058		no	yes	no	no	no	N.A.	N.A.	glycosyltransferase activity, "integral component of membrane", "membrane", "transferase activity"	N.A.
tnt-4			-0.83878		no	yes	no	no	no	early larval arrest, spontaneous spicule protraction	N.A.	muscle contraction, "nematode larval development", "pharyngeal gland morphogenesis", "pharynx development", "regulation of muscle contraction", "sarcomere organization", "tropomyosin binding", "troponin complex"	N.A.
Y32G9B.1			1.2211		no	yes	no	no	no	accumulated germline cell corpses, apoptosis variant, diplotene absent during oogenesis, diplotene region organization variant, germ cell compartment expansion variant, germ cell compartment multinucleate, germ cell compartment size variant, germ cell compartment small, germ cell partition morphology variant, germline nuclear positioning variant, maternal sterile, meiotic progression during oogen…	N.A.	integral component of membrane, "membrane"	N.A.
Y39H10B.2			-0.748139		no	yes	no	no	no	N.A.	N.A.	integral component of membrane, "membrane"	N.A.
Y45G5AM.3			0.589606		no	yes	no	no	no	N.A.	N.A.	N.A.	N.A.
Y5H2B.3			1.0773		no	yes	no	no	no	N.A.	N.A.	N.A.	N.A.
Y73C8B.1			0.510925		no	yes	no	no	no	N.A.	N.A.	N.A.	N.A.
Y73C8C.3			0.88129		no	yes	no	no	no	N.A.	N.A.	innate immune response	N.A.
Y73C8C.8			0.591753		no	yes	no	no	no	N.A.	N.A.	innate immune response, "metal ion binding"	N.A.
F31F7.1			-1.80788		no	no	yes	no	no	embryonic lethal	N.A.	innate immune response, "transferase activity"	N.A.
clec-7			-0.839737		no	no	yes	no	no	N.A.	N.A.	carbohydrate binding, "defense response to Gram-positive bacterium"	N.A.
col-143			1.24496		no	no	yes	no	no	N.A.	N.A.	anatomical structure development, "integral component of membrane", "membrane", "structural constituent of cuticle"	N.A.
lipl-4			-1.8406		no	no	yes	no	no	cadmium hypersensitive, fat content increased, lipid metabolism variant, shortened life span, slow growth, transgene expression reduced, transgene subcellular localization variant	enzyme activity reduced	cytoplasm, "determination of adult lifespan", "hydrolase activity", "hydrolase activity, acting on ester bonds", "lipid catabolic process", "lipid metabolic process", "long-chain fatty acid biosynthetic process", "lysosomal lumen", "lysosome", "positive regulation of autophagy", "positive regulation of macroautophagy", "triglyceride catabolic process", "triglyceride lipase activity"	lipl-4 encodes a triglyceride lipase\; by homology, LIPL-4 is predicted to function in lipid hydrolysis\; genetic studies indicate that lipl-4 functions as part of an endocrine signaling pathway that coordinates reproductive status, fat metabolism, and longevity\; in response to reduced insulin signaling or germline removal (glp-1 mutant animals), lipl-4 expression is induced in the intestine, in…
spp-27			-1.56064		no	no	yes	no	no	dauer lifespan extended	N.A.	N.A.	N.A.
glc-1			-0.498748		no	no	no	yes	no	dauer lifespan extended, locomotor coordination variant, spontaneous reversal rate variant	abamectin resistant, ivermectin resistant, pathogen resistance increased	cell junction, "chemical synaptic transmission", "chloride channel activity", "chloride transmembrane transport", "excitatory postsynaptic potential", "extracellular ligand-gated ion channel activity", "extracellularly glutamate-gated chloride channel activity", "glutamate binding", "identical protein binding", "integral component of membrane", "integral component of plasma membrane", "ion channe…	glc-1 encodes the alpha subunit of a glutamate-gated chloride channel and forms a functional channel in Xenopus oocytes\; mutations genetically interact with avr-14 and avr-15 mutations such that triple mutants exhibit high level resistance to ivermectin.
F10A3.17			0.631909		no	no	no	yes	no	N.A.	N.A.	N.A.	N.A.
oac-18			-1.39679		no	no	no	yes	no	N.A.	N.A.	N.A.	N.A.
T10C6.15			1.3084		no	no	no	yes	no	N.A.	N.A.	N.A.	N.A.
F57G8.7			3.35783		no	no	no	yes	no	N.A.	N.A.	N.A.	N.A.
F11A5.9			-0.522036		no	no	no	yes	no	N.A.	N.A.	integral component of membrane, "membrane", "transmembrane transport", "transmembrane transporter activity"	N.A.
kcc-2			-0.525812		no	no	no	no	no	N.A.	body lengthening response to muscimol variant, egg laying defective, egg laying response to drug variant, gametogenesis variant, locomotion rate serotonin resistant, muscimol resistant, muscimol response variant, presynaptic vesicle number reduced, short, transgene expression increased	cation:chloride symporter activity, "cell volume homeostasis", "chemical synaptic transmission", "chloride ion homeostasis", "chloride transmembrane transport", "chloride transport", "integral component of membrane", "ion transport", "membrane", "potassium ion homeostasis", "potassium ion import across plasma membrane", "potassium ion transport", "potassium:chloride symporter activity", "regulati…	kcc-2 encodes a potassium chloride cotransporter\; in C. elegans, kcc-2 acts partially redundantly with the sodium-driven chloride-bicarbonate transporter, abts-1, for effecting GABA-receptor mediated inhibitory neurotransmission in the HSNs (hermaphrodite-specific neurons) that control egg-laying and in body wall muscle to control body length and movement\; neuronal expression studies indicate t…
lgc-26			-0.708714		no	no	no	no	no	coelomocyte endocytosis defective, shortened life span	N.A.	acetylcholine-gated cation-selective channel activity, "chemical synaptic transmission", "cytoplasm", "determination of adult lifespan", "endocytosis", "excitatory postsynaptic potential", "extracellular ligand-gated ion channel activity", "integral component of membrane", "integral component of plasma membrane", "ion channel activity", "ion transmembrane transport", "ion transport", "membrane", …	lgc-26 encodes a ligand-gated ion channel with similarity to the nicotinic acetylcholine receptors\; lgc-26 activity is required for endocytosis by coelomocytes\; an LGC-26::GFP fusion protein is expressed in coelomocytes and localizes to the cytoplasm.
cca-1			-0.532124		no	no	no	no	no	N.A.	cell physiology phenotype	calcium channel activity, "calcium ion import", "calcium ion transmembrane transport", "calcium ion transport", "cation channel activity", "integral component of membrane", "ion channel activity", "ion transport", "low voltage-gated calcium channel activity", "membrane depolarization during action potential", "membrane depolarization", "membrane", "neuron projection", "neuronal action potential",…	cca-1 encodes a calcium channel alpha subunit that is homologous to vertebrate T-type calcium channel alpha 1 subunits\; CCA-1 is required for regulation of pharyngeal pumping, specifically for the efficient initiation of action potentials in the pharynx in response to excitatory inputs\; a CCA-1::GFP fusion protein is expressed strongly in pharyngeal muscle as well as in many neurons, including …
elt-2			-0.68741		no	no	no	no	no	avoids bacterial lawn, clear, cytoplasmic processing body variant, developmental delay, early larval lethal, foraging behavior variant, gene expression level reduced, gene expression variant, gut obstructed, intestinal cell morphology variant, intestinal development variant, intestinal morphology variant, L1 arrest, larval arrest, lethal, locomotion variant, male tail morphology variant, maternal…	lethal, sterile	cell differentiation, "cell fate commitment", "defense response to Gram-negative bacterium", "determination of adult lifespan", "digestion", "DNA binding", "DNA-binding transcription factor activity", "DNA-binding transcription factor activity, RNA polymerase II-specific", "double-stranded DNA binding", "endoderm development", "enzyme inhibitor activity", "innate immune response", "metal ion bind…	elt-2 encodes a GATA-type transcription factor most similar to the vertebrate GATA4-6 transcription factors required for cardiac and endoderm development (OMIM:601656, 600576)\; in C. elegans, ELT-2 is required redundantly with ELT-7 for initiating and maintaining terminal differentiation of the intestine and for regulating the intestinal innate immune respone\; ELT-2 is expressed solely in the i…
nhr-119			-0.687386		no	no	no	no	no	protein aggregation variant	N.A.	DNA binding, "DNA-binding transcription factor activity", "metal ion binding", "nucleus", "regulation of transcription, DNA-templated", "sequence-specific DNA binding", "zinc ion binding"	N.A.
nhr-121			-0.793726		no	no	no	no	no	N.A.	N.A.	DNA binding, "DNA-binding transcription factor activity", "metal ion binding", "nucleus", "regulation of transcription by RNA polymerase II", "regulation of transcription, DNA-templated", "sequence-specific DNA binding", "steroid hormone binding", "zinc ion binding"	N.A.
nhr-137			0.525805		no	no	no	no	no	fat content increased	fat content increased	anatomical structure development, "cell differentiation", "DNA binding", "DNA-binding transcription factor activity", "integral component of membrane", "intracellular receptor signaling pathway", "membrane", "metal ion binding", "nuclear receptor activity", "nucleus", "regulation of transcription by RNA polymerase II", "regulation of transcription, DNA-templated", "RNA polymerase II cis-regulator…	N.A.
nhr-17			0.545491		no	no	no	no	no	transgene expression reduced, transgene expression variant	N.A.	anatomical structure development, "cell differentiation", "DNA binding", "DNA-binding transcription factor activity", "intracellular receptor signaling pathway", "metal ion binding", "nuclear receptor activity", "nucleus", "protein binding", "regulation of transcription by RNA polymerase II", "regulation of transcription, DNA-templated", "RNA polymerase II cis-regulatory region sequence-specific …	nhr-17 encodes a member of the superfamily of nuclear receptors, which is one of the most abundant class of transcriptional regulators\; nuclear receptors have a well conserved DNA binding domain and a less conserved C-terminal ligand binding domain.
nhr-173			-0.888146		no	no	no	no	no	transgene expression reduced	N.A.	anatomical structure development, "cell differentiation", "DNA binding", "DNA-binding transcription factor activity", "intracellular receptor signaling pathway", "metal ion binding", "nuclear receptor activity", "nucleus", "regulation of transcription by RNA polymerase II", "regulation of transcription, DNA-templated", "RNA polymerase II cis-regulatory region sequence-specific DNA binding", "sequ…	N.A.
nhr-21			-0.77027		no	no	no	no	no	transgene expression reduced	N.A.	DNA binding, "DNA-binding transcription factor activity", "metal ion binding", "nucleus", "regulation of transcription, DNA-templated", "sequence-specific DNA binding", "zinc ion binding"	N.A.
nhr-55			-1.46251		no	no	no	no	no	N.A.	N.A.	DNA binding, "DNA-binding transcription factor activity", "metal ion binding", "nucleus", "regulation of transcription, DNA-templated", "sequence-specific DNA binding", "zinc ion binding"	nhr-55 encodes a member of the superfamily of nuclear receptors, which is one of the most abundant class of transcriptional regulators\; nuclear receptors have a well conserved DNA binding domain and a less conserved C-terminal ligand binding domain.
nhr-99			-1.03585		no	no	no	no	no	N.A.	N.A.	DNA binding, "DNA-binding transcription factor activity", "metal ion binding", "nucleus", "regulation of transcription, DNA-templated", "sequence-specific DNA binding", "zinc ion binding"	nhr-99 encodes a member of the superfamily of nuclear receptors, which is one of the most abundant class of transcriptional regulators\; nuclear receptors have a well conserved DNA binding domain and a less conserved C-terminal ligand binding domain.
ugt-22	-0.768393		-0.91418	-0.613833	no	no	no	no	no	drug hypersensitive	drug hypersensitive	glucuronosyltransferase activity, "glycosyltransferase activity", "integral component of membrane", "intracellular membrane-bounded organelle", "membrane", "transferase activity", "UDP-glycosyltransferase activity"	N.A.
pgp-5			1.82668		no	no	no	no	no	pathogen susceptibility increased	cadmium hypersensitive, copper hypersensitive, pathogen induced death increased	ABC-type transporter activity, "ABC-type xenobiotic transporter activity", "ATP binding", "ATPase-coupled transmembrane transporter activity", "defense response to Gram-negative bacterium", "defense response to Gram-positive bacterium", "efflux transmembrane transporter activity", "integral component of membrane", "integral component of plasma membrane", "membrane", "nucleotide binding", "respons…	pgp-5 encodes a transmembrane protein that is a member of the P-glycoprotein subclass of the ATP-binding cassette (ABC) transporter superfamily\; by homology, PGP-5 is predicted to function as an ATP-dependent efflux pump that protects C. elegans by exporting exogenous toxins\; pgp-5 activity is required for defense response to both Gram-negative and Gram-positive bacteria as well as for the resp…
pgp-6			1.15085		no	no	no	no	no	N.A.	N.A.	ABC-type transporter activity, "ABC-type xenobiotic transporter activity", "ATP binding", "ATPase-coupled transmembrane transporter activity", "efflux transmembrane transporter activity", "integral component of membrane", "integral component of plasma membrane", "membrane", "nucleotide binding", "response to nematicide", "transmembrane transport", "xenobiotic transport"	pgp-6 encodes an ATP-binding protein that is a member of the P-glycoprotein subclass of the ATP-binding cassette (ABC) transporter superfamily\; PGP-6 is predicted to function as a transmembrane protein that couples energy to transport of various molecules across membranes, but as loss of pgp-6 activity via RNAi results in no obvious defects, the precise role of PGP-6 in C. elegans development an…
pgp-9			1.51515		no	no	no	no	no	embryonic lethal	N.A.	ABC-type transporter activity, "ATP binding", "ATPase-coupled transmembrane transporter activity", "efflux transmembrane transporter activity", "integral component of membrane", "integral component of plasma membrane", "membrane", "nucleotide binding", "transmembrane transport"	pgp-9 encodes an ATP-binding protein that is a member of the P-glycoprotein subclass of the ATP-binding cassette (ABC) transporter superfamily\; PGP-9 is predicted to function as a transmembrane protein that couples energy to transport of various molecules across membranes, and loss of pgp-9 activity via RNAi can result in embryonic lethality\; pgp-9 promoter-gfp fusion proteins are expressed in …
